# Supplementary material for: Large-scale fMRI dataset for the design of motor-based Brain-Computer Interfaces
Source: Sci Data. 2025 May 16;12:804. doi: 10.1038/s41597-025-05134-1 (PMC12084530; doi:10.1038/s41597-025-05134-1)
Supplement: Supplementary file 1 — Supplementary Table S3 [file 41597_2025_5134_MOESM1_ESM.xlsx]

## Sheet: Caption
	Framewise Displacement per task in function of age
	Tab 1	Motor2Class
	Tab 2	Motor2ClassKids
	Tab 3	Sensory2Class
	Tab 4	Motor3Class
	Tab 5	Mapping3Fingers
	Tab 6	Mapping5Fingrs
	Column 1	subject ID
	Column 2	age
	Column 3	session
	Column 4	task
	Column 5	run
	Column 6	framewise displacement

## Sheet: Motor2Class
subj	age	sess	task	run	framewise_displacement
1	21	7T	Motor2Class	1	0
1	21	7T	Motor2Class	1	0.0533062
1	21	7T	Motor2Class	1	0.0107926
1	21	7T	Motor2Class	1	0.0106997
1	21	7T	Motor2Class	1	0.0289143
1	21	7T	Motor2Class	1	0.0196433
1	21	7T	Motor2Class	1	0.0303253
1	21	7T	Motor2Class	1	0.0502554
1	21	7T	Motor2Class	1	0.0432226
1	21	7T	Motor2Class	1	0.0317179
1	21	7T	Motor2Class	1	0.0449897
1	21	7T	Motor2Class	1	0.011669
1	21	7T	Motor2Class	1	0.0163606
1	21	7T	Motor2Class	1	0.031353
1	21	7T	Motor2Class	1	0.0175472
1	21	7T	Motor2Class	1	0.0120013
1	21	7T	Motor2Class	1	0.0231951
1	21	7T	Motor2Class	1	0.045566
1	21	7T	Motor2Class	1	0.0369588
1	21	7T	Motor2Class	1	0.0576248
1	21	7T	Motor2Class	1	0.0595429
1	21	7T	Motor2Class	1	0.0863463
1	21	7T	Motor2Class	1	0.0436006
1	21	7T	Motor2Class	1	0.0487538
1	21	7T	Motor2Class	1	0.0659159
1	21	7T	Motor2Class	1	0.0652703
1	21	7T	Motor2Class	1	0.0343114
1	21	7T	Motor2Class	1	0.0468829
1	21	7T	Motor2Class	1	0.0434251
1	21	7T	Motor2Class	1	0.0652083
1	21	7T	Motor2Class	1	0.0561786
1	21	7T	Motor2Class	1	0.0836818
1	21	7T	Motor2Class	1	0.0326246
1	21	7T	Motor2Class	1	0.0333524
1	21	7T	Motor2Class	1	0.0200587
1	21	7T	Motor2Class	1	0.1045
1	21	7T	Motor2Class	1	0.109784
1	21	7T	Motor2Class	1	0.0772901
1	21	7T	Motor2Class	1	0.0623281
1	21	7T	Motor2Class	1	0.203975
1	21	7T	Motor2Class	1	0.121921
1	21	7T	Motor2Class	1	0.0254406
1	21	7T	Motor2Class	1	0.0360623
1	21	7T	Motor2Class	1	0.0906841
1	21	7T	Motor2Class	1	0.0556273
1	21	7T	Motor2Class	1	0.0371381
1	21	7T	Motor2Class	1	0.0303796
1	21	7T	Motor2Class	1	0.0691167
1	21	7T	Motor2Class	1	0.0472832
1	21	7T	Motor2Class	1	0.0589851
1	21	7T	Motor2Class	1	0.0272374
1	21	7T	Motor2Class	1	0.0601139
1	21	7T	Motor2Class	1	0.05608
1	21	7T	Motor2Class	1	0.0276835
1	21	7T	Motor2Class	1	0.0855799
1	21	7T	Motor2Class	1	0.0779748
1	21	7T	Motor2Class	1	0.0250256
1	21	7T	Motor2Class	1	0.0417364
1	21	7T	Motor2Class	1	0.099765
1	21	7T	Motor2Class	1	0.0611947
1	21	7T	Motor2Class	1	0.0582935
1	21	7T	Motor2Class	1	0.0520932
1	21	7T	Motor2Class	1	0.0862483
1	21	7T	Motor2Class	1	0.0215034
1	21	7T	Motor2Class	1	0.0747289
1	21	7T	Motor2Class	1	0.039816
1	21	7T	Motor2Class	1	0.101444
1	21	7T	Motor2Class	1	0.0536134
1	21	7T	Motor2Class	1	0.0257955
1	21	7T	Motor2Class	1	0.0277113
1	21	7T	Motor2Class	1	0.0203511
1	21	7T	Motor2Class	1	0.0594939
1	21	7T	Motor2Class	1	0.0567563
1	21	7T	Motor2Class	1	0.0536359
1	21	7T	Motor2Class	1	0.0669494
1	21	7T	Motor2Class	1	0.0505077
1	21	7T	Motor2Class	1	0.110182
1	21	7T	Motor2Class	1	0.144515
1	21	7T	Motor2Class	1	0.070322
1	21	7T	Motor2Class	1	0.0608711
1	21	7T	Motor2Class	1	0.131614
1	21	7T	Motor2Class	1	0.0215352
1	21	7T	Motor2Class	1	0.0374038
1	21	7T	Motor2Class	1	0.0418785
1	21	7T	Motor2Class	1	0.0160874
1	21	7T	Motor2Class	1	0.0400315
1	21	7T	Motor2Class	1	0.0587515
1	21	7T	Motor2Class	1	0.0442455
1	21	7T	Motor2Class	1	0.0354457
1	21	7T	Motor2Class	1	0.0303208
1	21	7T	Motor2Class	1	0.0752814
1	21	7T	Motor2Class	1	0.0246119
1	21	7T	Motor2Class	1	0.021434
1	21	7T	Motor2Class	1	0.0524124
1	21	7T	Motor2Class	1	0.0589834
1	21	7T	Motor2Class	1	0.0252641
1	21	7T	Motor2Class	1	0.129738
1	21	7T	Motor2Class	1	0.0574646
1	21	7T	Motor2Class	1	0.0830115
1	21	7T	Motor2Class	1	0.0360334
1	21	7T	Motor2Class	1	0.0494444
1	21	7T	Motor2Class	1	0.0644498
1	21	7T	Motor2Class	1	0.0534876
1	21	7T	Motor2Class	1	0.0550767
1	21	7T	Motor2Class	1	0.0734388
1	21	7T	Motor2Class	1	0.0532779
1	21	7T	Motor2Class	1	0.0337536
1	21	7T	Motor2Class	1	0.0142458
1	21	7T	Motor2Class	1	0.0330661
1	21	7T	Motor2Class	1	0.0378682
1	21	7T	Motor2Class	1	0.0245269
1	21	7T	Motor2Class	1	0.0351499
1	21	7T	Motor2Class	1	0.024783
1	21	7T	Motor2Class	1	0.0362491
1	21	7T	Motor2Class	1	0.0492839
1	21	7T	Motor2Class	1	0.183652
1	21	7T	Motor2Class	1	0.0520167
1	21	7T	Motor2Class	1	0.0739377
1	21	7T	Motor2Class	1	0.0528618
1	21	7T	Motor2Class	1	0.0249809
1	21	7T	Motor2Class	1	0.0665368
1	21	7T	Motor2Class	1	0.045165
1	21	7T	Motor2Class	1	0.0296114
1	21	7T	Motor2Class	1	0.0732245
1	21	7T	Motor2Class	1	0.018399
1	21	7T	Motor2Class	1	0.0946086
1	21	7T	Motor2Class	1	0.0721922
1	21	7T	Motor2Class	1	0.0260983
1	21	7T	Motor2Class	1	0.074691
1	21	7T	Motor2Class	1	0.0740208
1	21	7T	Motor2Class	1	0.0367953
1	21	7T	Motor2Class	1	0.0280738
1	21	7T	Motor2Class	1	0.0321859
1	21	7T	Motor2Class	1	0.0545452
1	21	7T	Motor2Class	1	0.116577
1	21	7T	Motor2Class	1	0.0378677
1	21	7T	Motor2Class	1	0.0941605
1	21	7T	Motor2Class	1	0.0581183
1	21	7T	Motor2Class	1	0.0510947
1	21	7T	Motor2Class	1	0.0432404
1	21	7T	Motor2Class	1	0.101747
1	21	7T	Motor2Class	1	0.0874979
1	21	7T	Motor2Class	1	0.0295862
1	21	7T	Motor2Class	1	0.0290766
1	21	7T	Motor2Class	1	0.0440998
1	21	7T	Motor2Class	1	0.0269466
1	21	7T	Motor2Class	1	0.04561
1	21	7T	Motor2Class	1	0.0625404
1	21	7T	Motor2Class	1	0.0604522
1	21	7T	Motor2Class	1	0.0745961
1	21	7T	Motor2Class	1	0.0574514
1	21	7T	Motor2Class	1	0.065704
1	21	7T	Motor2Class	1	0.0725835
1	21	7T	Motor2Class	1	0.166101
1	21	7T	Motor2Class	1	0.0783062
1	21	7T	Motor2Class	1	0.0309699
1	21	7T	Motor2Class	1	0.0560768
1	21	7T	Motor2Class	1	0.0993246
1	21	7T	Motor2Class	1	0.032607
1	21	7T	Motor2Class	1	0.0516662
1	21	7T	Motor2Class	1	0.0438533
1	21	7T	Motor2Class	1	0.0308607
1	21	7T	Motor2Class	1	0.0317851
1	21	7T	Motor2Class	1	0.0159747
1	21	7T	Motor2Class	1	0.0192832
1	21	7T	Motor2Class	1	0.0479281
1	21	7T	Motor2Class	1	0.0484888
1	21	7T	Motor2Class	1	0.0287021
1	21	7T	Motor2Class	1	0.0189161
1	21	7T	Motor2Class	1	0.0321702
1	21	7T	Motor2Class	1	0.0102788
1	21	7T	Motor2Class	1	0.0508264
2	32	1.5T	Motor2Class	1	0
2	32	1.5T	Motor2Class	1	0.16184
2	32	1.5T	Motor2Class	1	0.239067
2	32	1.5T	Motor2Class	1	0.149049
2	32	1.5T	Motor2Class	1	0.198735
2	32	1.5T	Motor2Class	1	0.153032
2	32	1.5T	Motor2Class	1	0.256185
2	32	1.5T	Motor2Class	1	0.229682
2	32	1.5T	Motor2Class	1	0.122829
2	32	1.5T	Motor2Class	1	0.164498
2	32	1.5T	Motor2Class	1	0.136324
2	32	1.5T	Motor2Class	1	0.218375
2	32	1.5T	Motor2Class	1	0.0495789
2	32	1.5T	Motor2Class	1	0.122074
2	32	1.5T	Motor2Class	1	0.118607
2	32	1.5T	Motor2Class	1	0.104885
2	32	1.5T	Motor2Class	1	0.121245
2	32	1.5T	Motor2Class	1	0.258256
2	32	1.5T	Motor2Class	1	0.124449
2	32	1.5T	Motor2Class	1	0.445328
2	32	1.5T	Motor2Class	1	0.337011
2	32	1.5T	Motor2Class	1	0.439003
2	32	1.5T	Motor2Class	1	0.167145
2	32	1.5T	Motor2Class	1	0.126775
2	32	1.5T	Motor2Class	1	0.0749191
2	32	1.5T	Motor2Class	1	0.246629
2	32	1.5T	Motor2Class	1	0.159137
2	32	1.5T	Motor2Class	1	0.0452881
2	32	1.5T	Motor2Class	1	0.168646
2	32	1.5T	Motor2Class	1	0.255748
2	32	1.5T	Motor2Class	1	0.265276
2	32	1.5T	Motor2Class	1	0.37351
2	32	1.5T	Motor2Class	1	0.0725151
2	32	1.5T	Motor2Class	1	0.105311
2	32	1.5T	Motor2Class	1	0.153519
2	32	1.5T	Motor2Class	1	0.139078
2	32	1.5T	Motor2Class	1	0.110206
2	32	1.5T	Motor2Class	1	0.102525
2	32	1.5T	Motor2Class	1	0.112865
2	32	1.5T	Motor2Class	1	0.0613121
2	32	1.5T	Motor2Class	1	0.133463
2	32	1.5T	Motor2Class	1	0.16959
2	32	1.5T	Motor2Class	1	0.354251
2	32	1.5T	Motor2Class	1	0.339816
2	32	1.5T	Motor2Class	1	0.325812
2	32	1.5T	Motor2Class	1	0.143797
2	32	1.5T	Motor2Class	1	0.181058
2	32	1.5T	Motor2Class	1	0.11206
2	32	1.5T	Motor2Class	1	0.126312
2	32	1.5T	Motor2Class	1	0.201231
2	32	1.5T	Motor2Class	1	0.564581
2	32	1.5T	Motor2Class	1	0.435307
2	32	1.5T	Motor2Class	1	0.166218
2	32	1.5T	Motor2Class	1	0.205657
2	32	1.5T	Motor2Class	1	0.201686
2	32	1.5T	Motor2Class	1	0.117908
2	32	1.5T	Motor2Class	1	0.184382
2	32	1.5T	Motor2Class	1	0.184502
2	32	1.5T	Motor2Class	1	0.0491093
2	32	1.5T	Motor2Class	1	0.0848989
2	32	1.5T	Motor2Class	1	0.0495901
2	32	1.5T	Motor2Class	1	0.171084
2	32	1.5T	Motor2Class	1	0.226742
2	32	1.5T	Motor2Class	1	0.159014
2	32	1.5T	Motor2Class	1	0.0794836
2	32	1.5T	Motor2Class	1	0.173802
2	32	1.5T	Motor2Class	1	0.116117
2	32	1.5T	Motor2Class	1	0.122229
2	32	1.5T	Motor2Class	1	0.127384
2	32	1.5T	Motor2Class	1	0.0811868
2	32	1.5T	Motor2Class	1	0.117647
2	32	1.5T	Motor2Class	1	0.104665
2	32	1.5T	Motor2Class	1	0.163382
2	32	1.5T	Motor2Class	1	0.102893
2	32	1.5T	Motor2Class	1	0.172737
2	32	1.5T	Motor2Class	1	0.12053
2	32	1.5T	Motor2Class	1	0.146585
2	32	1.5T	Motor2Class	1	0.107649
2	32	1.5T	Motor2Class	1	0.158009
2	32	1.5T	Motor2Class	1	0.193097
2	32	1.5T	Motor2Class	1	0.115214
2	32	1.5T	Motor2Class	1	0.137456
2	32	1.5T	Motor2Class	1	0.244801
2	32	1.5T	Motor2Class	1	0.129101
2	32	1.5T	Motor2Class	1	0.150688
2	32	1.5T	Motor2Class	1	0.0467075
2	32	1.5T	Motor2Class	1	0.106972
2	32	1.5T	Motor2Class	1	0.113497
2	32	1.5T	Motor2Class	1	0.0821355
2	32	1.5T	Motor2Class	1	0.0456294
2	32	1.5T	Motor2Class	1	0.103447
2	32	1.5T	Motor2Class	1	0.0792515
2	32	1.5T	Motor2Class	1	0.0937137
2	32	1.5T	Motor2Class	1	0.167366
2	32	1.5T	Motor2Class	1	0.0446247
2	32	1.5T	Motor2Class	1	0.10703
2	32	1.5T	Motor2Class	1	0.0715735
2	32	1.5T	Motor2Class	1	0.100666
2	32	1.5T	Motor2Class	1	0.114105
2	32	1.5T	Motor2Class	1	0.118368
2	32	1.5T	Motor2Class	1	0.210846
2	32	1.5T	Motor2Class	1	0.176029
2	32	1.5T	Motor2Class	1	0.236138
2	32	1.5T	Motor2Class	1	0.147525
2	32	1.5T	Motor2Class	1	0.213363
2	32	1.5T	Motor2Class	1	0.119032
2	32	1.5T	Motor2Class	1	0.193474
2	32	1.5T	Motor2Class	1	0.0976116
2	32	1.5T	Motor2Class	1	0.0661827
2	32	1.5T	Motor2Class	1	0.161013
2	32	1.5T	Motor2Class	1	0.0843713
2	32	1.5T	Motor2Class	1	0.0773684
2	32	1.5T	Motor2Class	1	0.244219
2	32	1.5T	Motor2Class	1	0.259837
2	32	1.5T	Motor2Class	1	0.233121
2	32	1.5T	Motor2Class	1	0.124478
2	32	1.5T	Motor2Class	1	0.0996156
2	32	1.5T	Motor2Class	1	0.377139
2	32	1.5T	Motor2Class	1	0.309874
2	32	1.5T	Motor2Class	1	0.172721
2	32	1.5T	Motor2Class	1	0.145213
2	32	1.5T	Motor2Class	1	0.246509
2	32	1.5T	Motor2Class	1	0.703187
2	32	1.5T	Motor2Class	1	0.519682
2	32	1.5T	Motor2Class	1	0.259298
2	32	1.5T	Motor2Class	1	0.0952888
2	32	1.5T	Motor2Class	1	0.208322
2	32	1.5T	Motor2Class	1	0.132803
2	32	1.5T	Motor2Class	1	0.20229
2	32	1.5T	Motor2Class	1	0.209403
2	32	1.5T	Motor2Class	1	0.29796
2	32	1.5T	Motor2Class	1	0.313922
2	32	1.5T	Motor2Class	1	0.125628
2	32	1.5T	Motor2Class	1	0.278701
2	32	1.5T	Motor2Class	1	0.243822
2	32	1.5T	Motor2Class	1	0.0967355
2	32	1.5T	Motor2Class	1	0.0915483
2	32	1.5T	Motor2Class	1	0.0384039
2	32	1.5T	Motor2Class	1	0.0406528
2	32	1.5T	Motor2Class	1	0.0665944
2	32	1.5T	Motor2Class	1	0.103363
2	32	1.5T	Motor2Class	1	0.1997
2	32	1.5T	Motor2Class	1	0.169415
2	32	1.5T	Motor2Class	1	0.138393
2	32	1.5T	Motor2Class	1	0.213791
2	32	1.5T	Motor2Class	1	0.160647
2	32	1.5T	Motor2Class	1	0.0798664
2	32	1.5T	Motor2Class	1	0.180226
2	32	1.5T	Motor2Class	1	0.0998056
2	32	1.5T	Motor2Class	1	0.211086
2	32	1.5T	Motor2Class	1	0.224896
2	32	1.5T	Motor2Class	1	0.0397895
2	32	1.5T	Motor2Class	1	0.0692525
2	32	1.5T	Motor2Class	1	0.0674178
2	32	1.5T	Motor2Class	1	0.0785692
2	32	1.5T	Motor2Class	1	0.061609
2	32	1.5T	Motor2Class	1	0.102093
2	32	1.5T	Motor2Class	1	0.118832
2	32	1.5T	Motor2Class	1	0.11596
2	32	1.5T	Motor2Class	1	0.0321096
2	32	1.5T	Motor2Class	1	0.090933
2	32	1.5T	Motor2Class	1	0.154146
2	32	1.5T	Motor2Class	1	0.238173
2	32	1.5T	Motor2Class	1	0.380994
2	32	1.5T	Motor2Class	1	0.288093
2	32	1.5T	Motor2Class	1	0.201282
2	32	1.5T	Motor2Class	1	0.139523
2	32	1.5T	Motor2Class	1	0.116253
2	32	1.5T	Motor2Class	1	0.130335
2	32	1.5T	Motor2Class	1	0.0861929
2	32	1.5T	Motor2Class	1	0.112172
2	32	1.5T	Motor2Class	1	0.109504
2	32	1.5T	Motor2Class	1	0.317837
2	32	1.5T	Motor2Class	1	0.119047
2	32	1.5T	Motor2Class	1	0.0818365
2	32	1.5T	Motor2Class	1	0.0706071
2	32	1.5T	Motor2Class	1	0.0951211
2	32	1.5T	Motor2Class	1	0.160262
2	32	1.5T	Motor2Class	1	0.126945
2	32	1.5T	Motor2Class	1	0.132171
2	32	1.5T	Motor2Class	1	0.147669
2	32	1.5T	Motor2Class	1	0.199173
2	32	1.5T	Motor2Class	1	0.11413
2	32	1.5T	Motor2Class	1	0.229557
2	32	1.5T	Motor2Class	1	0.140619
2	32	1.5T	Motor2Class	1	0.290667
2	32	1.5T	Motor2Class	1	0.126183
2	32	1.5T	Motor2Class	1	0.121193
2	32	1.5T	Motor2Class	1	0.277178
2	32	1.5T	Motor2Class	1	0.0937628
2	32	1.5T	Motor2Class	1	0.208015
2	32	1.5T	Motor2Class	1	0.114245
2	32	1.5T	Motor2Class	1	0.110453
2	32	1.5T	Motor2Class	1	0.0893983
2	32	1.5T	Motor2Class	1	0.128375
2	32	1.5T	Motor2Class	1	0.135097
2	32	1.5T	Motor2Class	1	0.217107
2	32	1.5T	Motor2Class	1	0.160909
2	32	1.5T	Motor2Class	1	0.187456
2	32	1.5T	Motor2Class	1	0.250076
2	32	1.5T	Motor2Class	1	0.113309
2	32	1.5T	Motor2Class	1	0.156092
2	32	1.5T	Motor2Class	1	0.279674
2	32	1.5T	Motor2Class	1	0.206847
2	32	1.5T	Motor2Class	1	0.317987
2	32	1.5T	Motor2Class	1	0.384351
2	32	1.5T	Motor2Class	1	0.186998
2	32	1.5T	Motor2Class	1	0.127355
2	32	1.5T	Motor2Class	1	0.130176
2	32	1.5T	Motor2Class	1	0.0731372
2	32	1.5T	Motor2Class	1	0.0759277
2	32	1.5T	Motor2Class	1	0.0722214
2	32	1.5T	Motor2Class	1	0.114505
2	32	1.5T	Motor2Class	1	0.0360933
2	32	1.5T	Motor2Class	1	0.164414
2	32	1.5T	Motor2Class	1	0.131832
2	32	1.5T	Motor2Class	1	0.115347
2	32	1.5T	Motor2Class	1	0.165701
2	32	1.5T	Motor2Class	1	0.102497
2	32	1.5T	Motor2Class	1	0.0805385
2	32	1.5T	Motor2Class	1	0.046844
2	32	1.5T	Motor2Class	1	0.121355
2	32	1.5T	Motor2Class	1	0.202842
2	32	1.5T	Motor2Class	1	0.313672
2	32	1.5T	Motor2Class	1	0.133837
2	32	1.5T	Motor2Class	1	0.233804
2	32	1.5T	Motor2Class	1	0.182874
2	32	1.5T	Motor2Class	1	0.13225
2	32	1.5T	Motor2Class	1	0.547473
2	32	1.5T	Motor2Class	1	0.154425
2	32	1.5T	Motor2Class	1	0.15524
2	32	1.5T	Motor2Class	1	0.142665
2	32	1.5T	Motor2Class	1	0.0824885
2	32	1.5T	Motor2Class	1	0.063799
2	32	1.5T	Motor2Class	1	0.13706
2	32	1.5T	Motor2Class	1	0.191089
2	32	1.5T	Motor2Class	1	0.27469
2	32	1.5T	Motor2Class	1	0.277005
2	32	1.5T	Motor2Class	1	0.0418951
2	32	1.5T	Motor2Class	1	0.11393
2	32	1.5T	Motor2Class	1	0.115822
2	32	1.5T	Motor2Class	1	0.22905
2	32	1.5T	Motor2Class	1	0.253726
2	32	1.5T	Motor2Class	1	0.34418
2	32	1.5T	Motor2Class	1	0.259708
2	32	1.5T	Motor2Class	1	0.250129
2	32	1.5T	Motor2Class	1	0.144486
2	32	1.5T	Motor2Class	1	0.146479
2	32	1.5T	Motor2Class	1	0.223041
2	32	1.5T	Motor2Class	1	0.183678
2	32	1.5T	Motor2Class	1	0.132816
2	32	1.5T	Motor2Class	1	0.167808
2	32	1.5T	Motor2Class	1	0.11237
2	32	1.5T	Motor2Class	1	0.137334
2	32	1.5T	Motor2Class	1	0.110429
2	32	1.5T	Motor2Class	1	0.0959674
2	32	1.5T	Motor2Class	1	0.0401679
2	32	1.5T	Motor2Class	1	0.0525439
2	32	1.5T	Motor2Class	1	0.0513913
2	32	1.5T	Motor2Class	1	0.0601966
2	32	1.5T	Motor2Class	1	0.0858554
2	32	1.5T	Motor2Class	1	0.159882
2	32	1.5T	Motor2Class	1	0.166044
2	32	1.5T	Motor2Class	1	0.198025
2	32	1.5T	Motor2Class	1	0.148135
2	32	1.5T	Motor2Class	1	0.159103
2	32	1.5T	Motor2Class	1	0.0403391
2	32	1.5T	Motor2Class	1	0.126769
2	32	1.5T	Motor2Class	1	0.191539
2	32	1.5T	Motor2Class	1	0.18955
2	32	1.5T	Motor2Class	1	0.140254
2	32	1.5T	Motor2Class	1	0.0739368
2	32	1.5T	Motor2Class	1	0.2441
2	32	1.5T	Motor2Class	1	0.232672
2	32	1.5T	Motor2Class	1	0.0618084
2	32	1.5T	Motor2Class	1	0.0923818
2	32	1.5T	Motor2Class	1	0.13307
2	32	1.5T	Motor2Class	1	0.134479
2	32	1.5T	Motor2Class	1	0.277833
2	32	1.5T	Motor2Class	1	0.116063
2	32	1.5T	Motor2Class	1	0.0485796
2	32	1.5T	Motor2Class	1	0.212984
2	32	1.5T	Motor2Class	1	0.300802
2	32	1.5T	Motor2Class	1	0.166777
2	32	1.5T	Motor2Class	1	0.219636
2	32	1.5T	Motor2Class	1	0.106838
2	32	1.5T	Motor2Class	1	0.168219
2	32	1.5T	Motor2Class	1	0.187659
2	32	1.5T	Motor2Class	1	0.123956
2	32	1.5T	Motor2Class	1	0.12861
2	32	1.5T	Motor2Class	1	0.0894272
2	32	1.5T	Motor2Class	1	0.0740706
2	32	1.5T	Motor2Class	1	0.188827
2	32	1.5T	Motor2Class	1	0.149621
2	32	1.5T	Motor2Class	1	0.171547
2	32	1.5T	Motor2Class	1	0.100703
2	32	1.5T	Motor2Class	1	0.0946109
2	32	1.5T	Motor2Class	1	0.0687074
2	32	1.5T	Motor2Class	1	0.0356688
2	32	1.5T	Motor2Class	1	0.165522
2	32	1.5T	Motor2Class	1	0.177221
2	32	1.5T	Motor2Class	1	0.112053
2	32	1.5T	Motor2Class	1	0.122285
2	32	1.5T	Motor2Class	1	0.316409
2	32	1.5T	Motor2Class	1	0.243323
2	32	1.5T	Motor2Class	1	0.174087
2	32	1.5T	Motor2Class	1	0.113377
2	32	1.5T	Motor2Class	1	0.0765404
2	32	1.5T	Motor2Class	1	0.128287
2	32	1.5T	Motor2Class	1	0.203797
2	32	1.5T	Motor2Class	1	0.125045
2	32	1.5T	Motor2Class	1	0.177723
2	32	1.5T	Motor2Class	1	0.323647
2	32	1.5T	Motor2Class	1	0.137055
2	32	1.5T	Motor2Class	1	0.0610098
2	32	1.5T	Motor2Class	1	0.0732777
2	32	1.5T	Motor2Class	1	0.0898245
2	32	1.5T	Motor2Class	1	0.127292
2	32	1.5T	Motor2Class	1	0.0870109
2	32	1.5T	Motor2Class	1	0.0789646
2	32	1.5T	Motor2Class	1	0.0930514
2	32	1.5T	Motor2Class	1	0.168649
2	32	1.5T	Motor2Class	1	0.306453
2	32	1.5T	Motor2Class	1	0.234797
2	32	1.5T	Motor2Class	1	0.543701
2	32	1.5T	Motor2Class	1	0.647095
2	32	1.5T	Motor2Class	1	0.170594
2	32	1.5T	Motor2Class	1	0.142277
2	32	1.5T	Motor2Class	1	0.193852
2	32	1.5T	Motor2Class	1	0.203567
2	32	1.5T	Motor2Class	1	0.13975
2	32	1.5T	Motor2Class	1	0.122582
2	32	1.5T	Motor2Class	1	0.0618714
2	32	1.5T	Motor2Class	1	0.093378
2	32	1.5T	Motor2Class	1	0.0770351
2	32	1.5T	Motor2Class	1	0.118854
2	32	1.5T	Motor2Class	1	0.0657632
2	32	1.5T	Motor2Class	1	0.0193236
2	32	1.5T	Motor2Class	1	0.0442989
2	32	1.5T	Motor2Class	1	0.0808265
2	32	1.5T	Motor2Class	2	0
2	32	1.5T	Motor2Class	2	0.198084
2	32	1.5T	Motor2Class	2	0.0547623
2	32	1.5T	Motor2Class	2	0.041717
2	32	1.5T	Motor2Class	2	0.0545471
2	32	1.5T	Motor2Class	2	0.113923
2	32	1.5T	Motor2Class	2	0.132879
2	32	1.5T	Motor2Class	2	0.0729867
2	32	1.5T	Motor2Class	2	0.103247
2	32	1.5T	Motor2Class	2	0.122277
2	32	1.5T	Motor2Class	2	0.114294
2	32	1.5T	Motor2Class	2	0.439197
2	32	1.5T	Motor2Class	2	0.0847318
2	32	1.5T	Motor2Class	2	0.15362
2	32	1.5T	Motor2Class	2	0.150062
2	32	1.5T	Motor2Class	2	0.165466
2	32	1.5T	Motor2Class	2	0.0530128
2	32	1.5T	Motor2Class	2	0.0780225
2	32	1.5T	Motor2Class	2	0.0945004
2	32	1.5T	Motor2Class	2	0.0747894
2	32	1.5T	Motor2Class	2	0.0718527
2	32	1.5T	Motor2Class	2	0.243929
2	32	1.5T	Motor2Class	2	0.146113
2	32	1.5T	Motor2Class	2	0.109714
2	32	1.5T	Motor2Class	2	0.189081
2	32	1.5T	Motor2Class	2	0.114347
2	32	1.5T	Motor2Class	2	0.0857673
2	32	1.5T	Motor2Class	2	0.117846
2	32	1.5T	Motor2Class	2	0.155982
2	32	1.5T	Motor2Class	2	0.113412
2	32	1.5T	Motor2Class	2	0.119993
2	32	1.5T	Motor2Class	2	0.266567
2	32	1.5T	Motor2Class	2	0.170259
2	32	1.5T	Motor2Class	2	0.0552287
2	32	1.5T	Motor2Class	2	0.105272
2	32	1.5T	Motor2Class	2	0.286895
2	32	1.5T	Motor2Class	2	0.106964
2	32	1.5T	Motor2Class	2	0.0782766
2	32	1.5T	Motor2Class	2	0.271068
2	32	1.5T	Motor2Class	2	0.183749
2	32	1.5T	Motor2Class	2	0.052035
2	32	1.5T	Motor2Class	2	0.104882
2	32	1.5T	Motor2Class	2	0.296707
2	32	1.5T	Motor2Class	2	0.195463
2	32	1.5T	Motor2Class	2	0.174702
2	32	1.5T	Motor2Class	2	0.205675
2	32	1.5T	Motor2Class	2	0.0936464
2	32	1.5T	Motor2Class	2	0.163919
2	32	1.5T	Motor2Class	2	0.207398
2	32	1.5T	Motor2Class	2	0.15926
2	32	1.5T	Motor2Class	2	0.277649
2	32	1.5T	Motor2Class	2	0.179076
2	32	1.5T	Motor2Class	2	0.126743
2	32	1.5T	Motor2Class	2	0.182045
2	32	1.5T	Motor2Class	2	0.212333
2	32	1.5T	Motor2Class	2	0.165736
2	32	1.5T	Motor2Class	2	0.13108
2	32	1.5T	Motor2Class	2	0.0639474
2	32	1.5T	Motor2Class	2	0.0684516
2	32	1.5T	Motor2Class	2	0.100873
2	32	1.5T	Motor2Class	2	0.0795502
2	32	1.5T	Motor2Class	2	0.300011
2	32	1.5T	Motor2Class	2	0.271173
2	32	1.5T	Motor2Class	2	0.272304
2	32	1.5T	Motor2Class	2	0.23411
2	32	1.5T	Motor2Class	2	0.106288
2	32	1.5T	Motor2Class	2	0.181517
2	32	1.5T	Motor2Class	2	0.0794373
2	32	1.5T	Motor2Class	2	0.12853
2	32	1.5T	Motor2Class	2	0.0318036
2	32	1.5T	Motor2Class	2	0.163836
2	32	1.5T	Motor2Class	2	0.103006
2	32	1.5T	Motor2Class	2	0.124276
2	32	1.5T	Motor2Class	2	0.221292
2	32	1.5T	Motor2Class	2	0.132674
2	32	1.5T	Motor2Class	2	0.0731976
2	32	1.5T	Motor2Class	2	0.05863
2	32	1.5T	Motor2Class	2	0.204043
2	32	1.5T	Motor2Class	2	0.0861408
2	32	1.5T	Motor2Class	2	0.164337
2	32	1.5T	Motor2Class	2	0.163152
2	32	1.5T	Motor2Class	2	0.589123
2	32	1.5T	Motor2Class	2	0.398327
2	32	1.5T	Motor2Class	2	0.594911
2	32	1.5T	Motor2Class	2	0.45722
2	32	1.5T	Motor2Class	2	0.183194
2	32	1.5T	Motor2Class	2	0.261316
2	32	1.5T	Motor2Class	2	0.130889
2	32	1.5T	Motor2Class	2	0.193249
2	32	1.5T	Motor2Class	2	0.156878
2	32	1.5T	Motor2Class	2	0.146485
2	32	1.5T	Motor2Class	2	0.107009
2	32	1.5T	Motor2Class	2	0.153156
2	32	1.5T	Motor2Class	2	0.0680071
2	32	1.5T	Motor2Class	2	0.0555021
2	32	1.5T	Motor2Class	2	0.0441603
2	32	1.5T	Motor2Class	2	0.0592098
2	32	1.5T	Motor2Class	2	0.13193
2	32	1.5T	Motor2Class	2	0.0654292
2	32	1.5T	Motor2Class	2	0.204773
2	32	1.5T	Motor2Class	2	0.0758841
2	32	1.5T	Motor2Class	2	0.425288
2	32	1.5T	Motor2Class	2	0.424922
2	32	1.5T	Motor2Class	2	0.170042
2	32	1.5T	Motor2Class	2	0.240537
2	32	1.5T	Motor2Class	2	0.16972
2	32	1.5T	Motor2Class	2	0.215346
2	32	1.5T	Motor2Class	2	0.38448
2	32	1.5T	Motor2Class	2	0.0770008
2	32	1.5T	Motor2Class	2	0.170864
2	32	1.5T	Motor2Class	2	0.222253
2	32	1.5T	Motor2Class	2	0.157636
2	32	1.5T	Motor2Class	2	0.135626
2	32	1.5T	Motor2Class	2	0.16147
2	32	1.5T	Motor2Class	2	0.2998
2	32	1.5T	Motor2Class	2	0.288142
2	32	1.5T	Motor2Class	2	0.164562
2	32	1.5T	Motor2Class	2	0.0924583
2	32	1.5T	Motor2Class	2	0.175195
2	32	1.5T	Motor2Class	2	0.319943
2	32	1.5T	Motor2Class	2	0.224919
2	32	1.5T	Motor2Class	2	0.255925
2	32	1.5T	Motor2Class	2	0.185974
2	32	1.5T	Motor2Class	2	0.340273
2	32	1.5T	Motor2Class	2	0.295805
2	32	1.5T	Motor2Class	2	0.45596
2	32	1.5T	Motor2Class	2	0.365123
2	32	1.5T	Motor2Class	2	0.139439
2	32	1.5T	Motor2Class	2	0.176944
2	32	1.5T	Motor2Class	2	0.162611
2	32	1.5T	Motor2Class	2	0.0830718
2	32	1.5T	Motor2Class	2	0.0480921
2	32	1.5T	Motor2Class	2	0.0558328
2	32	1.5T	Motor2Class	2	0.113542
2	32	1.5T	Motor2Class	2	0.0866719
2	32	1.5T	Motor2Class	2	0.109029
2	32	1.5T	Motor2Class	2	0.117241
2	32	1.5T	Motor2Class	2	0.067866
2	32	1.5T	Motor2Class	2	0.163784
2	32	1.5T	Motor2Class	2	0.066706
2	32	1.5T	Motor2Class	2	0.108118
2	32	1.5T	Motor2Class	2	0.250449
2	32	1.5T	Motor2Class	2	0.337724
2	32	1.5T	Motor2Class	2	0.595816
2	32	1.5T	Motor2Class	2	0.503179
2	32	1.5T	Motor2Class	2	0.189981
2	32	1.5T	Motor2Class	2	0.60086
2	32	1.5T	Motor2Class	2	0.346046
2	32	1.5T	Motor2Class	2	0.0715113
2	32	1.5T	Motor2Class	2	0.282902
2	32	1.5T	Motor2Class	2	0.459389
2	32	1.5T	Motor2Class	2	0.186337
2	32	1.5T	Motor2Class	2	0.108885
2	32	1.5T	Motor2Class	2	0.109446
2	32	1.5T	Motor2Class	2	0.265403
2	32	1.5T	Motor2Class	2	0.212367
2	32	1.5T	Motor2Class	2	0.325375
2	32	1.5T	Motor2Class	2	0.26248
2	32	1.5T	Motor2Class	2	0.176107
2	32	1.5T	Motor2Class	2	0.577894
2	32	1.5T	Motor2Class	2	0.678986
2	32	1.5T	Motor2Class	2	0.102225
2	32	1.5T	Motor2Class	2	0.22614
2	32	1.5T	Motor2Class	2	0.291961
2	32	1.5T	Motor2Class	2	0.591567
2	32	1.5T	Motor2Class	2	0.523388
2	32	1.5T	Motor2Class	2	0.0637472
2	32	1.5T	Motor2Class	2	0.169899
2	32	1.5T	Motor2Class	2	0.14236
2	32	1.5T	Motor2Class	2	0.103259
2	32	1.5T	Motor2Class	2	0.0533725
2	32	1.5T	Motor2Class	2	0.132028
2	32	1.5T	Motor2Class	2	0.0812772
2	32	1.5T	Motor2Class	2	0.0640694
2	32	1.5T	Motor2Class	2	0.125468
2	32	1.5T	Motor2Class	2	0.0848145
2	32	1.5T	Motor2Class	2	0.0500036
2	32	1.5T	Motor2Class	2	0.107171
2	32	1.5T	Motor2Class	2	0.124364
2	32	1.5T	Motor2Class	2	0.0971413
2	32	1.5T	Motor2Class	2	0.151402
2	32	1.5T	Motor2Class	2	0.433765
2	32	1.5T	Motor2Class	2	0.164871
2	32	1.5T	Motor2Class	2	0.181402
2	32	1.5T	Motor2Class	2	0.158692
2	32	1.5T	Motor2Class	2	0.235092
2	32	1.5T	Motor2Class	2	0.158119
2	32	1.5T	Motor2Class	2	0.134911
2	32	1.5T	Motor2Class	2	0.157222
2	32	1.5T	Motor2Class	2	0.141619
2	32	1.5T	Motor2Class	2	0.121306
2	32	1.5T	Motor2Class	2	0.118183
2	32	1.5T	Motor2Class	2	0.160907
2	32	1.5T	Motor2Class	2	0.27601
2	32	1.5T	Motor2Class	2	0.127702
2	32	1.5T	Motor2Class	2	0.16491
2	32	1.5T	Motor2Class	2	0.239656
2	32	1.5T	Motor2Class	2	0.511015
2	32	1.5T	Motor2Class	2	0.602482
2	32	1.5T	Motor2Class	2	0.559417
2	32	1.5T	Motor2Class	2	0.712875
2	32	1.5T	Motor2Class	2	0.110971
2	32	1.5T	Motor2Class	2	0.448406
2	32	1.5T	Motor2Class	2	0.718326
2	32	1.5T	Motor2Class	2	0.424562
2	32	1.5T	Motor2Class	2	0.179989
2	32	1.5T	Motor2Class	2	0.118829
2	32	1.5T	Motor2Class	2	0.0988889
2	32	1.5T	Motor2Class	2	0.0988683
2	32	1.5T	Motor2Class	2	0.162497
2	32	1.5T	Motor2Class	2	0.0409308
2	32	1.5T	Motor2Class	2	0.0996868
2	32	1.5T	Motor2Class	2	0.0817039
2	32	1.5T	Motor2Class	2	0.0766164
2	32	1.5T	Motor2Class	2	0.184219
2	32	1.5T	Motor2Class	2	0.185976
2	32	1.5T	Motor2Class	2	0.10887
2	32	1.5T	Motor2Class	2	0.183305
2	32	1.5T	Motor2Class	2	0.100835
2	32	1.5T	Motor2Class	2	0.189164
2	32	1.5T	Motor2Class	2	0.438799
2	32	1.5T	Motor2Class	2	0.344664
2	32	1.5T	Motor2Class	2	0.610216
2	32	1.5T	Motor2Class	2	0.203818
2	32	1.5T	Motor2Class	2	0.374866
2	32	1.5T	Motor2Class	2	0.210239
2	32	1.5T	Motor2Class	2	0.253139
2	32	1.5T	Motor2Class	2	0.0699607
2	32	1.5T	Motor2Class	2	0.171875
2	32	1.5T	Motor2Class	2	0.0908882
2	32	1.5T	Motor2Class	2	0.0874247
2	32	1.5T	Motor2Class	2	0.162687
2	32	1.5T	Motor2Class	2	0.13669
2	32	1.5T	Motor2Class	2	0.110409
2	32	1.5T	Motor2Class	2	0.533974
2	32	1.5T	Motor2Class	2	0.401974
2	32	1.5T	Motor2Class	2	0.137914
2	32	1.5T	Motor2Class	2	0.137415
2	32	1.5T	Motor2Class	2	0.110916
2	32	1.5T	Motor2Class	2	0.102263
2	32	1.5T	Motor2Class	2	0.198739
2	32	1.5T	Motor2Class	2	0.153986
2	32	1.5T	Motor2Class	2	0.186715
2	32	1.5T	Motor2Class	2	0.40619
2	32	1.5T	Motor2Class	2	0.590662
2	32	1.5T	Motor2Class	2	0.605588
2	32	1.5T	Motor2Class	2	0.256915
2	32	1.5T	Motor2Class	2	0.154827
2	32	1.5T	Motor2Class	2	0.160767
2	32	1.5T	Motor2Class	2	0.113366
2	32	1.5T	Motor2Class	2	0.15923
2	32	1.5T	Motor2Class	2	0.129495
2	32	1.5T	Motor2Class	2	0.0854548
2	32	1.5T	Motor2Class	2	0.125973
2	32	1.5T	Motor2Class	2	0.187214
2	32	1.5T	Motor2Class	2	0.222196
2	32	1.5T	Motor2Class	2	0.176154
2	32	1.5T	Motor2Class	2	0.214171
2	32	1.5T	Motor2Class	2	0.146248
2	32	1.5T	Motor2Class	2	0.112233
2	32	1.5T	Motor2Class	2	0.227647
2	32	1.5T	Motor2Class	2	0.641416
2	32	1.5T	Motor2Class	2	0.183244
2	32	1.5T	Motor2Class	2	0.169537
2	32	1.5T	Motor2Class	2	0.216666
2	32	1.5T	Motor2Class	2	0.175803
2	32	1.5T	Motor2Class	2	0.202896
2	32	1.5T	Motor2Class	2	0.200628
2	32	1.5T	Motor2Class	2	0.160113
2	32	1.5T	Motor2Class	2	0.0962268
2	32	1.5T	Motor2Class	2	0.211557
2	32	1.5T	Motor2Class	2	0.184372
2	32	1.5T	Motor2Class	2	0.243877
2	32	1.5T	Motor2Class	2	0.105949
2	32	1.5T	Motor2Class	2	0.14791
2	32	1.5T	Motor2Class	2	0.144484
2	32	1.5T	Motor2Class	2	0.217747
2	32	1.5T	Motor2Class	2	0.232709
2	32	1.5T	Motor2Class	2	0.265064
2	32	1.5T	Motor2Class	2	0.149693
2	32	1.5T	Motor2Class	2	0.12461
2	32	1.5T	Motor2Class	2	0.141796
2	32	1.5T	Motor2Class	2	0.290231
2	32	1.5T	Motor2Class	2	0.357209
2	32	1.5T	Motor2Class	2	0.592004
2	32	1.5T	Motor2Class	2	0.490593
2	32	1.5T	Motor2Class	2	0.235271
2	32	1.5T	Motor2Class	2	0.175183
2	32	1.5T	Motor2Class	2	0.158433
2	32	1.5T	Motor2Class	2	0.210873
2	32	1.5T	Motor2Class	2	0.171335
2	32	1.5T	Motor2Class	2	0.215287
2	32	1.5T	Motor2Class	2	0.139837
2	32	1.5T	Motor2Class	2	0.170874
2	32	1.5T	Motor2Class	2	0.0895706
2	32	1.5T	Motor2Class	2	0.122164
2	32	1.5T	Motor2Class	2	0.108401
2	32	1.5T	Motor2Class	2	0.233071
2	32	1.5T	Motor2Class	2	0.0533724
2	32	1.5T	Motor2Class	2	0.0707513
2	32	1.5T	Motor2Class	2	0.123257
2	32	1.5T	Motor2Class	2	0.222144
2	32	1.5T	Motor2Class	2	0.413497
2	32	1.5T	Motor2Class	2	0.289097
2	32	1.5T	Motor2Class	2	0.132302
2	32	1.5T	Motor2Class	2	0.212969
2	32	1.5T	Motor2Class	2	0.136969
2	32	1.5T	Motor2Class	2	0.138496
2	32	1.5T	Motor2Class	2	0.108207
2	32	1.5T	Motor2Class	2	0.0816265
2	32	1.5T	Motor2Class	2	0.16025
2	32	1.5T	Motor2Class	2	0.07473
2	32	1.5T	Motor2Class	2	0.0861963
2	32	1.5T	Motor2Class	2	0.12269
2	32	1.5T	Motor2Class	2	0.232195
2	32	1.5T	Motor2Class	2	0.3523
2	32	1.5T	Motor2Class	2	0.226473
2	32	1.5T	Motor2Class	2	0.127663
2	32	1.5T	Motor2Class	2	0.389884
2	32	1.5T	Motor2Class	2	0.258453
2	32	1.5T	Motor2Class	2	0.167637
2	32	1.5T	Motor2Class	2	0.278262
2	32	1.5T	Motor2Class	2	0.723483
2	32	1.5T	Motor2Class	2	0.297825
2	32	1.5T	Motor2Class	2	0.278946
2	32	1.5T	Motor2Class	2	0.273799
2	32	1.5T	Motor2Class	2	0.0643324
2	32	1.5T	Motor2Class	2	0.223152
2	32	1.5T	Motor2Class	2	0.113191
2	32	1.5T	Motor2Class	2	0.16771
2	32	1.5T	Motor2Class	2	0.101594
2	32	1.5T	Motor2Class	2	0.0880675
2	32	1.5T	Motor2Class	2	0.0795124
2	32	1.5T	Motor2Class	2	0.0799016
2	32	1.5T	Motor2Class	2	0.0533743
2	32	1.5T	Motor2Class	2	0.0569918
2	32	1.5T	Motor2Class	2	0.0915859
2	32	1.5T	Motor2Class	2	0.114519
2	32	1.5T	Motor2Class	2	0.0772892
2	32	1.5T	Motor2Class	2	0.0953954
3	7	3T	Motor2Class	1	0
3	7	3T	Motor2Class	1	0.614113
3	7	3T	Motor2Class	1	0.675494
3	7	3T	Motor2Class	1	0.404163
3	7	3T	Motor2Class	1	0.570019
3	7	3T	Motor2Class	1	0.0658541
3	7	3T	Motor2Class	1	0.506685
3	7	3T	Motor2Class	1	0.491585
3	7	3T	Motor2Class	1	0.240679
3	7	3T	Motor2Class	1	0.413557
3	7	3T	Motor2Class	1	0.328505
3	7	3T	Motor2Class	1	0.215977
3	7	3T	Motor2Class	1	0.264616
3	7	3T	Motor2Class	1	0.115946
3	7	3T	Motor2Class	1	0.346234
3	7	3T	Motor2Class	1	0.187541
3	7	3T	Motor2Class	1	0.132189
3	7	3T	Motor2Class	1	0.336601
3	7	3T	Motor2Class	1	0.351145
3	7	3T	Motor2Class	1	0.0875909
3	7	3T	Motor2Class	1	0.137224
3	7	3T	Motor2Class	1	0.161546
3	7	3T	Motor2Class	1	0.173849
3	7	3T	Motor2Class	1	0.1886
3	7	3T	Motor2Class	1	0.287729
3	7	3T	Motor2Class	1	0.176242
3	7	3T	Motor2Class	1	0.102392
3	7	3T	Motor2Class	1	0.148086
3	7	3T	Motor2Class	1	0.201428
3	7	3T	Motor2Class	1	0.391701
3	7	3T	Motor2Class	1	0.117296
3	7	3T	Motor2Class	1	0.0774281
3	7	3T	Motor2Class	1	0.461932
3	7	3T	Motor2Class	1	0.164297
3	7	3T	Motor2Class	1	0.370578
3	7	3T	Motor2Class	1	0.186904
3	7	3T	Motor2Class	1	0.0841892
3	7	3T	Motor2Class	1	0.256238
3	7	3T	Motor2Class	1	0.0781292
3	7	3T	Motor2Class	1	0.293517
3	7	3T	Motor2Class	1	0.0761332
3	7	3T	Motor2Class	1	0.0410206
3	7	3T	Motor2Class	1	0.219509
3	7	3T	Motor2Class	1	0.117878
3	7	3T	Motor2Class	1	0.1727
3	7	3T	Motor2Class	1	0.130423
3	7	3T	Motor2Class	1	0.145778
3	7	3T	Motor2Class	1	0.212527
3	7	3T	Motor2Class	1	0.123046
3	7	3T	Motor2Class	1	0.295171
3	7	3T	Motor2Class	1	0.0730675
3	7	3T	Motor2Class	1	0.206588
3	7	3T	Motor2Class	1	0.244828
3	7	3T	Motor2Class	1	0.406472
3	7	3T	Motor2Class	1	0.538519
3	7	3T	Motor2Class	1	0.139173
3	7	3T	Motor2Class	1	0.335878
3	7	3T	Motor2Class	1	0.315182
3	7	3T	Motor2Class	1	0.66521
3	7	3T	Motor2Class	1	0.332896
3	7	3T	Motor2Class	1	0.183496
3	7	3T	Motor2Class	1	0.33284
3	7	3T	Motor2Class	1	0.278527
3	7	3T	Motor2Class	1	0.166424
3	7	3T	Motor2Class	1	0.150188
3	7	3T	Motor2Class	1	0.119661
3	7	3T	Motor2Class	1	0.371655
3	7	3T	Motor2Class	1	0.47616
3	7	3T	Motor2Class	1	0.0872604
3	7	3T	Motor2Class	1	0.0807435
3	7	3T	Motor2Class	1	0.18339
3	7	3T	Motor2Class	1	0.17818
3	7	3T	Motor2Class	1	0.16716
3	7	3T	Motor2Class	1	0.371362
3	7	3T	Motor2Class	1	0.206936
3	7	3T	Motor2Class	1	0.313409
3	7	3T	Motor2Class	1	0.229923
3	7	3T	Motor2Class	1	0.220091
3	7	3T	Motor2Class	1	0.125009
3	7	3T	Motor2Class	1	0.272184
3	7	3T	Motor2Class	1	0.227545
3	7	3T	Motor2Class	1	0.238822
3	7	3T	Motor2Class	1	0.163368
3	7	3T	Motor2Class	1	0.210268
3	7	3T	Motor2Class	1	0.359591
3	7	3T	Motor2Class	1	0.404892
3	7	3T	Motor2Class	1	0.673143
3	7	3T	Motor2Class	1	0.449052
3	7	3T	Motor2Class	1	0.415327
3	7	3T	Motor2Class	1	0.565791
3	7	3T	Motor2Class	1	0.587877
3	7	3T	Motor2Class	1	0.462419
3	7	3T	Motor2Class	1	0.664904
3	7	3T	Motor2Class	1	0.66395
3	7	3T	Motor2Class	1	0.549864
3	7	3T	Motor2Class	1	0.648787
3	7	3T	Motor2Class	1	0.37157
3	7	3T	Motor2Class	1	0.530381
3	7	3T	Motor2Class	1	0.0808903
3	7	3T	Motor2Class	1	0.278028
3	7	3T	Motor2Class	1	0.0889366
3	7	3T	Motor2Class	1	0.186943
3	7	3T	Motor2Class	1	0.538462
3	7	3T	Motor2Class	1	0.791779
3	7	3T	Motor2Class	1	0.370522
3	7	3T	Motor2Class	1	0.270222
3	7	3T	Motor2Class	1	0.310547
3	7	3T	Motor2Class	1	0.122628
3	7	3T	Motor2Class	1	0.191257
3	7	3T	Motor2Class	1	0.0707556
3	7	3T	Motor2Class	1	0.130638
3	7	3T	Motor2Class	1	0.162231
3	7	3T	Motor2Class	1	0.187079
3	7	3T	Motor2Class	1	0.20237
3	7	3T	Motor2Class	1	0.15523
3	7	3T	Motor2Class	1	0.0697717
3	7	3T	Motor2Class	1	0.158223
3	7	3T	Motor2Class	1	0.168709
3	7	3T	Motor2Class	1	0.244263
3	7	3T	Motor2Class	1	0.147874
3	7	3T	Motor2Class	1	0.125762
3	7	3T	Motor2Class	1	0.256801
3	7	3T	Motor2Class	1	0.0943483
3	7	3T	Motor2Class	1	0.29935
3	7	3T	Motor2Class	1	0.0670993
3	7	3T	Motor2Class	1	0.076535
3	7	3T	Motor2Class	1	0.211884
3	7	3T	Motor2Class	1	0.254706
3	7	3T	Motor2Class	1	0.20167
3	7	3T	Motor2Class	1	0.170475
3	7	3T	Motor2Class	1	0.452181
3	7	3T	Motor2Class	1	0.787283
3	7	3T	Motor2Class	1	1.48537
3	7	3T	Motor2Class	1	0.518778
3	7	3T	Motor2Class	1	1.56945
3	7	3T	Motor2Class	1	1.13728
3	7	3T	Motor2Class	1	0.397232
3	7	3T	Motor2Class	1	0.646759
3	7	3T	Motor2Class	1	0.569926
3	7	3T	Motor2Class	1	1.76003
3	7	3T	Motor2Class	1	1.00494
3	7	3T	Motor2Class	1	2.24285
3	7	3T	Motor2Class	1	0.901475
3	7	3T	Motor2Class	1	0.871305
3	7	3T	Motor2Class	1	0.789002
3	7	3T	Motor2Class	1	0.493174
3	7	3T	Motor2Class	1	0.456977
3	7	3T	Motor2Class	1	0.174378
3	7	3T	Motor2Class	1	0.210821
3	7	3T	Motor2Class	1	0.40341
3	7	3T	Motor2Class	1	0.787537
3	7	3T	Motor2Class	1	0.704715
3	7	3T	Motor2Class	1	0.902828
3	7	3T	Motor2Class	1	0.609957
3	7	3T	Motor2Class	1	0.5807
3	7	3T	Motor2Class	1	0.181085
3	7	3T	Motor2Class	1	0.0962631
3	7	3T	Motor2Class	1	0.292338
3	7	3T	Motor2Class	1	0.148556
3	7	3T	Motor2Class	1	0.638042
3	7	3T	Motor2Class	1	0.53298
3	7	3T	Motor2Class	1	1.3434
3	7	3T	Motor2Class	1	0.466762
3	7	3T	Motor2Class	1	0.891094
3	7	3T	Motor2Class	1	0.408325
3	7	3T	Motor2Class	1	0.272553
3	7	3T	Motor2Class	1	0.44665
3	7	3T	Motor2Class	1	0.463937
3	7	3T	Motor2Class	1	0.348455
3	7	3T	Motor2Class	1	0.980501
3	7	3T	Motor2Class	1	0.672076
3	7	3T	Motor2Class	1	0.494193
3	7	3T	Motor2Class	1	0.389276
3	7	3T	Motor2Class	1	0.161846
3	7	3T	Motor2Class	1	0.413415
3	7	3T	Motor2Class	1	0.599142
3	7	3T	Motor2Class	1	0.465465
3	7	3T	Motor2Class	1	1.04539
3	7	3T	Motor2Class	1	0.472293
3	7	3T	Motor2Class	1	1.74386
3	7	3T	Motor2Class	1	0.639578
3	7	3T	Motor2Class	1	0.25855
3	7	3T	Motor2Class	1	0.318913
3	7	3T	Motor2Class	1	1.22535
3	7	3T	Motor2Class	1	0.667672
3	7	3T	Motor2Class	1	0.739784
3	7	3T	Motor2Class	1	0.536492
3	7	3T	Motor2Class	1	0.264897
3	7	3T	Motor2Class	1	0.532909
3	7	3T	Motor2Class	1	0.710766
3	7	3T	Motor2Class	1	0.586203
3	7	3T	Motor2Class	1	0.580575
3	7	3T	Motor2Class	1	0.409064
3	7	3T	Motor2Class	1	0.257814
3	7	3T	Motor2Class	1	0.338634
3	7	3T	Motor2Class	1	0.163514
3	7	3T	Motor2Class	1	0.154041
3	7	3T	Motor2Class	1	0.186468
3	7	3T	Motor2Class	1	0.30072
3	7	3T	Motor2Class	1	0.57862
3	7	3T	Motor2Class	1	0.347801
3	7	3T	Motor2Class	1	0.363947
3	7	3T	Motor2Class	1	0.296903
3	7	3T	Motor2Class	1	0.280846
3	7	3T	Motor2Class	1	0.359719
3	7	3T	Motor2Class	1	0.216553
3	7	3T	Motor2Class	1	0.27792
3	7	3T	Motor2Class	1	0.143329
3	7	3T	Motor2Class	1	0.272178
3	7	3T	Motor2Class	1	0.0863577
3	7	3T	Motor2Class	1	0.086653
3	7	3T	Motor2Class	1	0.325968
3	7	3T	Motor2Class	1	0.332481
3	7	3T	Motor2Class	1	0.420492
3	7	3T	Motor2Class	1	0.178238
3	7	3T	Motor2Class	1	0.266697
3	7	3T	Motor2Class	1	0.122665
3	7	3T	Motor2Class	1	0.255666
3	7	3T	Motor2Class	1	0.159834
3	7	3T	Motor2Class	1	0.0972824
3	7	3T	Motor2Class	1	0.0881317
3	7	3T	Motor2Class	1	0.211319
3	7	3T	Motor2Class	1	0.834052
3	7	3T	Motor2Class	1	0.260896
3	7	3T	Motor2Class	1	0.391097
3	7	3T	Motor2Class	1	0.25018
3	7	3T	Motor2Class	1	0.288176
3	7	3T	Motor2Class	1	0.0826262
3	7	3T	Motor2Class	1	0.0993356
3	7	3T	Motor2Class	1	0.235613
3	7	3T	Motor2Class	1	0.366372
3	7	3T	Motor2Class	1	0.119849
3	7	3T	Motor2Class	1	0.118424
3	7	3T	Motor2Class	1	0.0950446
3	7	3T	Motor2Class	1	0.165224
3	7	3T	Motor2Class	1	0.334779
3	7	3T	Motor2Class	1	0.120005
3	7	3T	Motor2Class	1	0.148781
3	7	3T	Motor2Class	1	0.16563
3	7	3T	Motor2Class	1	0.250573
3	7	3T	Motor2Class	1	0.093023
3	7	3T	Motor2Class	1	0.051169
3	7	3T	Motor2Class	1	0.282382
3	7	3T	Motor2Class	1	0.173621
3	7	3T	Motor2Class	1	0.616509
3	7	3T	Motor2Class	1	0.283734
3	7	3T	Motor2Class	1	0.280841
3	7	3T	Motor2Class	1	0.634176
3	7	3T	Motor2Class	1	0.359517
3	7	3T	Motor2Class	1	0.534999
3	7	3T	Motor2Class	1	0.784612
3	7	3T	Motor2Class	1	0.198479
3	7	3T	Motor2Class	1	0.498199
3	7	3T	Motor2Class	1	0.455426
3	7	3T	Motor2Class	1	0.225113
3	7	3T	Motor2Class	1	0.35007
3	7	3T	Motor2Class	1	0.244435
3	7	3T	Motor2Class	1	0.87189
3	7	3T	Motor2Class	1	1.3167
3	7	3T	Motor2Class	1	1.69746
3	7	3T	Motor2Class	1	1.07719
3	7	3T	Motor2Class	1	0.622667
3	7	3T	Motor2Class	1	0.431285
3	7	3T	Motor2Class	1	0.326222
3	7	3T	Motor2Class	1	1.27274
3	7	3T	Motor2Class	1	1.954
3	7	3T	Motor2Class	1	0.415188
3	7	3T	Motor2Class	1	1.02833
3	7	3T	Motor2Class	1	0.995238
3	7	3T	Motor2Class	1	0.637746
3	7	3T	Motor2Class	1	0.698273
3	7	3T	Motor2Class	1	0.703364
3	7	3T	Motor2Class	1	0.654656
3	7	3T	Motor2Class	1	0.478672
3	7	3T	Motor2Class	1	0.406843
3	7	3T	Motor2Class	1	0.517923
3	7	3T	Motor2Class	1	0.491426
3	7	3T	Motor2Class	1	0.618105
3	7	3T	Motor2Class	1	0.299021
3	7	3T	Motor2Class	1	0.330986
3	7	3T	Motor2Class	1	0.123248
3	7	3T	Motor2Class	1	0.766245
3	7	3T	Motor2Class	1	0.592692
3	7	3T	Motor2Class	1	0.166506
3	7	3T	Motor2Class	1	0.138562
3	7	3T	Motor2Class	1	0.296707
3	7	3T	Motor2Class	1	0.1706
3	7	3T	Motor2Class	1	0.36373
3	7	3T	Motor2Class	1	0.30732
3	7	3T	Motor2Class	1	0.591089
3	7	3T	Motor2Class	1	0.583327
3	7	3T	Motor2Class	1	0.831484
3	7	3T	Motor2Class	1	0.604149
3	7	3T	Motor2Class	1	0.393056
3	7	3T	Motor2Class	1	0.592759
3	7	3T	Motor2Class	1	0.752544
3	7	3T	Motor2Class	1	0.763723
3	7	3T	Motor2Class	1	1.35405
3	7	3T	Motor2Class	1	0.347294
3	7	3T	Motor2Class	1	0.299331
3	7	3T	Motor2Class	1	0.528766
3	7	3T	Motor2Class	1	0.444922
3	7	3T	Motor2Class	1	0.289366
3	7	3T	Motor2Class	1	0.570436
3	7	3T	Motor2Class	1	0.252867
3	7	3T	Motor2Class	1	0.29415
3	7	3T	Motor2Class	1	0.237215
3	7	3T	Motor2Class	1	0.347857
3	7	3T	Motor2Class	1	0.605406
3	7	3T	Motor2Class	1	0.628604
3	7	3T	Motor2Class	1	0.627616
3	7	3T	Motor2Class	1	0.450479
3	7	3T	Motor2Class	1	0.216881
3	7	3T	Motor2Class	1	0.110919
3	7	3T	Motor2Class	1	0.133031
3	7	3T	Motor2Class	1	0.348587
3	7	3T	Motor2Class	1	0.354372
3	7	3T	Motor2Class	1	0.0970325
3	7	3T	Motor2Class	1	0.1615
3	7	3T	Motor2Class	1	0.171156
3	7	3T	Motor2Class	1	0.149858
3	7	3T	Motor2Class	1	0.189707
3	7	3T	Motor2Class	1	0.359604
3	7	3T	Motor2Class	1	0.701234
3	7	3T	Motor2Class	1	0.223552
3	7	3T	Motor2Class	1	0.158051
3	7	3T	Motor2Class	1	0.230926
3	7	3T	Motor2Class	1	0.371061
3	7	3T	Motor2Class	1	0.259303
3	7	3T	Motor2Class	1	0.304121
3	7	3T	Motor2Class	1	0.351303
3	7	3T	Motor2Class	1	0.346449
3	7	3T	Motor2Class	1	0.347965
3	7	3T	Motor2Class	1	0.674297
3	7	3T	Motor2Class	1	1.48264
3	7	3T	Motor2Class	1	1.10549
3	7	3T	Motor2Class	1	0.789504
3	7	3T	Motor2Class	1	0.566213
3	7	3T	Motor2Class	1	0.699203
3	7	3T	Motor2Class	1	0.529784
3	7	3T	Motor2Class	1	0.254767
3	7	3T	Motor2Class	1	0.652255
3	7	3T	Motor2Class	1	1.38956
3	7	3T	Motor2Class	1	1.4959
3	7	3T	Motor2Class	1	0.566612
3	7	3T	Motor2Class	1	0.787837
3	7	3T	Motor2Class	1	0.257618
3	7	3T	Motor2Class	1	0.168394
3	7	3T	Motor2Class	1	0.0870932
3	7	3T	Motor2Class	1	0.14273
3	7	3T	Motor2Class	1	0.302773
3	7	3T	Motor2Class	1	0.360596
3	7	3T	Motor2Class	1	0.284513
3	7	3T	Motor2Class	1	0.267238
3	7	3T	Motor2Class	1	0.411954
3	7	3T	Motor2Class	1	0.239544
3	7	3T	Motor2Class	1	0.257509
3	7	3T	Motor2Class	1	0.170575
3	7	3T	Motor2Class	1	0.0693009
3	7	3T	Motor2Class	1	0.25641
3	7	3T	Motor2Class	1	0.220282
3	7	3T	Motor2Class	1	0.248395
3	7	3T	Motor2Class	1	0.293604
3	7	3T	Motor2Class	1	0.378151
3	7	3T	Motor2Class	1	0.469767
3	7	3T	Motor2Class	1	0.603018
3	7	3T	Motor2Class	1	0.226587
3	7	3T	Motor2Class	1	0.245324
3	7	3T	Motor2Class	1	0.426587
3	7	3T	Motor2Class	1	0.486068
3	7	3T	Motor2Class	1	0.275967
3	7	3T	Motor2Class	1	0.259265
3	7	3T	Motor2Class	1	0.477134
3	7	3T	Motor2Class	1	0.517796
3	7	3T	Motor2Class	1	0.675055
3	7	3T	Motor2Class	1	0.638457
3	7	3T	Motor2Class	1	0.241659
3	7	3T	Motor2Class	1	0.225241
3	7	3T	Motor2Class	1	0.839681
3	7	3T	Motor2Class	1	0.479643
3	7	3T	Motor2Class	1	0.392926
3	7	3T	Motor2Class	1	0.226077
3	7	3T	Motor2Class	1	0.50446
3	7	3T	Motor2Class	1	0.219532
3	7	3T	Motor2Class	1	0.143795
3	7	3T	Motor2Class	1	0.184297
3	7	3T	Motor2Class	1	0.377284
3	7	3T	Motor2Class	1	0.49322
3	7	3T	Motor2Class	1	1.65378
3	7	3T	Motor2Class	1	0.632355
3	7	3T	Motor2Class	1	0.475705
3	7	3T	Motor2Class	1	1.19587
3	7	3T	Motor2Class	1	0.932598
3	7	3T	Motor2Class	1	1.21845
3	7	3T	Motor2Class	1	0.561801
3	7	3T	Motor2Class	1	0.260253
3	7	3T	Motor2Class	1	0.271425
3	7	3T	Motor2Class	1	0.143992
3	7	3T	Motor2Class	1	1.88442
3	7	3T	Motor2Class	1	2.85805
3	7	3T	Motor2Class	1	1.05077
3	7	3T	Motor2Class	1	0.356697
3	7	3T	Motor2Class	1	0.816338
3	7	3T	Motor2Class	1	1.14436
3	7	3T	Motor2Class	1	1.15978
3	7	3T	Motor2Class	1	1.04605
3	7	3T	Motor2Class	1	1.09985
3	7	3T	Motor2Class	1	0.796734
3	7	3T	Motor2Class	1	0.409892
3	7	3T	Motor2Class	1	0.296371
3	7	3T	Motor2Class	1	0.204139
3	7	3T	Motor2Class	1	0.211802
3	7	3T	Motor2Class	1	0.221913
3	7	3T	Motor2Class	1	0.151152
3	7	3T	Motor2Class	1	0.378041
3	7	3T	Motor2Class	1	0.175418
3	7	3T	Motor2Class	1	0.42587
3	7	3T	Motor2Class	1	0.34362
3	7	3T	Motor2Class	1	0.730871
3	7	3T	Motor2Class	1	0.345158
3	7	3T	Motor2Class	1	0.215998
3	7	3T	Motor2Class	1	0.40101
3	7	3T	Motor2Class	1	0.36846
3	7	3T	Motor2Class	1	0.20219
3	7	3T	Motor2Class	1	0.189634
3	7	3T	Motor2Class	1	0.384103
3	7	3T	Motor2Class	1	0.364
3	7	3T	Motor2Class	1	0.110917
3	7	3T	Motor2Class	1	0.17017
3	7	3T	Motor2Class	1	0.374028
3	7	3T	Motor2Class	1	0.512934
3	7	3T	Motor2Class	1	1.1115
3	7	3T	Motor2Class	1	0.846413
3	7	3T	Motor2Class	1	0.828066
3	7	3T	Motor2Class	1	0.702367
3	7	3T	Motor2Class	1	0.513415
3	7	3T	Motor2Class	1	0.350807
3	7	3T	Motor2Class	1	0.577637
3	7	3T	Motor2Class	1	0.470373
3	7	3T	Motor2Class	1	1.03243
3	7	3T	Motor2Class	1	0.679651
3	7	3T	Motor2Class	1	4.55244
4	26	3T	Motor2Class	1	0
4	26	3T	Motor2Class	1	0.164831
4	26	3T	Motor2Class	1	0.0880721
4	26	3T	Motor2Class	1	0.0702552
4	26	3T	Motor2Class	1	0.118216
4	26	3T	Motor2Class	1	0.0583596
4	26	3T	Motor2Class	1	0.10362
4	26	3T	Motor2Class	1	0.0626944
4	26	3T	Motor2Class	1	0.195709
4	26	3T	Motor2Class	1	0.0964143
4	26	3T	Motor2Class	1	0.181331
4	26	3T	Motor2Class	1	0.056656
4	26	3T	Motor2Class	1	0.148256
4	26	3T	Motor2Class	1	0.0481127
4	26	3T	Motor2Class	1	0.12732
4	26	3T	Motor2Class	1	0.0926738
4	26	3T	Motor2Class	1	0.208602
4	26	3T	Motor2Class	1	0.0748655
4	26	3T	Motor2Class	1	0.0434287
4	26	3T	Motor2Class	1	0.0535981
4	26	3T	Motor2Class	1	0.176207
4	26	3T	Motor2Class	1	0.138688
4	26	3T	Motor2Class	1	0.152727
4	26	3T	Motor2Class	1	0.0868607
4	26	3T	Motor2Class	1	0.104028
4	26	3T	Motor2Class	1	0.144435
4	26	3T	Motor2Class	1	0.153931
4	26	3T	Motor2Class	1	0.148975
4	26	3T	Motor2Class	1	0.144681
4	26	3T	Motor2Class	1	0.0380442
4	26	3T	Motor2Class	1	0.11648
4	26	3T	Motor2Class	1	0.126549
4	26	3T	Motor2Class	1	0.136219
4	26	3T	Motor2Class	1	0.18582
4	26	3T	Motor2Class	1	0.123261
4	26	3T	Motor2Class	1	0.0563106
4	26	3T	Motor2Class	1	0.0435589
4	26	3T	Motor2Class	1	0.061974
4	26	3T	Motor2Class	1	0.165276
4	26	3T	Motor2Class	1	0.183996
4	26	3T	Motor2Class	1	0.0849126
4	26	3T	Motor2Class	1	0.104305
4	26	3T	Motor2Class	1	0.120624
4	26	3T	Motor2Class	1	0.0714801
4	26	3T	Motor2Class	1	0.157914
4	26	3T	Motor2Class	1	0.185751
4	26	3T	Motor2Class	1	0.0568805
4	26	3T	Motor2Class	1	0.047895
4	26	3T	Motor2Class	1	0.079357
4	26	3T	Motor2Class	1	0.129394
4	26	3T	Motor2Class	1	0.152788
4	26	3T	Motor2Class	1	0.317766
4	26	3T	Motor2Class	1	0.11986
4	26	3T	Motor2Class	1	0.257157
4	26	3T	Motor2Class	1	0.251768
4	26	3T	Motor2Class	1	0.345711
4	26	3T	Motor2Class	1	0.425641
4	26	3T	Motor2Class	1	0.264501
4	26	3T	Motor2Class	1	0.0838824
4	26	3T	Motor2Class	1	0.320419
4	26	3T	Motor2Class	1	0.326032
4	26	3T	Motor2Class	1	0.192161
4	26	3T	Motor2Class	1	0.201496
4	26	3T	Motor2Class	1	0.102008
4	26	3T	Motor2Class	1	0.246841
4	26	3T	Motor2Class	1	0.239166
4	26	3T	Motor2Class	1	0.227874
4	26	3T	Motor2Class	1	0.285713
4	26	3T	Motor2Class	1	0.261965
4	26	3T	Motor2Class	1	0.158557
4	26	3T	Motor2Class	1	0.130173
4	26	3T	Motor2Class	1	0.13614
4	26	3T	Motor2Class	1	0.217826
4	26	3T	Motor2Class	1	0.181336
4	26	3T	Motor2Class	1	0.317099
4	26	3T	Motor2Class	1	0.100177
4	26	3T	Motor2Class	1	0.145298
4	26	3T	Motor2Class	1	0.157171
4	26	3T	Motor2Class	1	0.264068
4	26	3T	Motor2Class	1	0.263894
4	26	3T	Motor2Class	1	0.225135
4	26	3T	Motor2Class	1	0.126287
4	26	3T	Motor2Class	1	0.119515
4	26	3T	Motor2Class	1	0.192869
4	26	3T	Motor2Class	1	0.18508
4	26	3T	Motor2Class	1	0.342525
4	26	3T	Motor2Class	1	0.234861
4	26	3T	Motor2Class	1	0.162978
4	26	3T	Motor2Class	1	0.152731
4	26	3T	Motor2Class	1	0.216938
4	26	3T	Motor2Class	1	0.294014
4	26	3T	Motor2Class	1	0.376861
4	26	3T	Motor2Class	1	0.319917
4	26	3T	Motor2Class	1	0.242554
4	26	3T	Motor2Class	1	0.204083
4	26	3T	Motor2Class	1	0.473651
4	26	3T	Motor2Class	1	0.54824
4	26	3T	Motor2Class	1	0.263075
4	26	3T	Motor2Class	1	0.271371
4	26	3T	Motor2Class	1	0.227813
4	26	3T	Motor2Class	1	0.272629
4	26	3T	Motor2Class	1	0.184769
4	26	3T	Motor2Class	1	0.195017
4	26	3T	Motor2Class	1	0.184015
4	26	3T	Motor2Class	1	0.11169
4	26	3T	Motor2Class	1	0.088694
4	26	3T	Motor2Class	1	0.0883095
4	26	3T	Motor2Class	1	0.233505
4	26	3T	Motor2Class	1	0.10029
4	26	3T	Motor2Class	1	0.299744
4	26	3T	Motor2Class	1	0.11687
4	26	3T	Motor2Class	1	0.15956
4	26	3T	Motor2Class	1	0.0981757
4	26	3T	Motor2Class	1	0.0714852
4	26	3T	Motor2Class	1	0.0780825
4	26	3T	Motor2Class	1	0.306131
4	26	3T	Motor2Class	1	0.201064
4	26	3T	Motor2Class	1	0.20495
4	26	3T	Motor2Class	1	0.148746
4	26	3T	Motor2Class	1	0.109469
4	26	3T	Motor2Class	1	0.0572572
4	26	3T	Motor2Class	1	0.0528874
4	26	3T	Motor2Class	1	0.112283
4	26	3T	Motor2Class	1	0.202081
4	26	3T	Motor2Class	1	0.0693082
4	26	3T	Motor2Class	1	0.098284
4	26	3T	Motor2Class	1	0.0839536
4	26	3T	Motor2Class	1	0.0840554
4	26	3T	Motor2Class	1	0.0738895
4	26	3T	Motor2Class	1	0.15001
4	26	3T	Motor2Class	1	0.097456
4	26	3T	Motor2Class	1	0.322341
4	26	3T	Motor2Class	1	0.0771997
4	26	3T	Motor2Class	1	0.148471
4	26	3T	Motor2Class	1	0.0538571
4	26	3T	Motor2Class	1	0.0719604
4	26	3T	Motor2Class	1	0.147786
4	26	3T	Motor2Class	1	0.153451
4	26	3T	Motor2Class	1	0.135478
4	26	3T	Motor2Class	1	0.0943267
4	26	3T	Motor2Class	1	0.080915
4	26	3T	Motor2Class	1	0.0563235
4	26	3T	Motor2Class	1	0.148438
4	26	3T	Motor2Class	1	0.184432
4	26	3T	Motor2Class	1	0.288701
4	26	3T	Motor2Class	1	0.105829
4	26	3T	Motor2Class	1	0.0762818
4	26	3T	Motor2Class	1	0.152493
4	26	3T	Motor2Class	1	0.0485002
4	26	3T	Motor2Class	1	0.144102
4	26	3T	Motor2Class	1	0.348633
4	26	3T	Motor2Class	1	0.241566
4	26	3T	Motor2Class	1	0.240437
4	26	3T	Motor2Class	1	0.290798
4	26	3T	Motor2Class	1	0.0909491
4	26	3T	Motor2Class	1	0.0814316
4	26	3T	Motor2Class	1	0.0882579
4	26	3T	Motor2Class	1	0.293149
4	26	3T	Motor2Class	1	0.244463
4	26	3T	Motor2Class	1	0.267572
4	26	3T	Motor2Class	1	0.195843
4	26	3T	Motor2Class	1	0.2224
4	26	3T	Motor2Class	1	0.16397
4	26	3T	Motor2Class	1	0.234465
4	26	3T	Motor2Class	1	0.219179
4	26	3T	Motor2Class	1	0.317102
4	26	3T	Motor2Class	1	0.206531
4	26	3T	Motor2Class	1	0.0617724
4	26	3T	Motor2Class	1	0.116756
4	26	3T	Motor2Class	1	0.109374
4	26	3T	Motor2Class	1	0.18636
4	26	3T	Motor2Class	1	0.271463
4	26	3T	Motor2Class	1	0.0911177
4	26	3T	Motor2Class	1	0.107101
4	26	3T	Motor2Class	1	0.0952822
4	26	3T	Motor2Class	1	0.248877
4	26	3T	Motor2Class	1	0.310206
4	26	3T	Motor2Class	1	0.317407
4	26	3T	Motor2Class	1	0.359781
4	26	3T	Motor2Class	1	0.0985888
4	26	3T	Motor2Class	1	0.198939
4	26	3T	Motor2Class	1	0.113518
4	26	3T	Motor2Class	1	0.315109
4	26	3T	Motor2Class	1	0.0987634
4	26	3T	Motor2Class	1	0.0883581
4	26	3T	Motor2Class	1	0.11861
4	26	3T	Motor2Class	1	0.166069
4	26	3T	Motor2Class	1	0.177061
4	26	3T	Motor2Class	1	0.0858409
4	26	3T	Motor2Class	1	0.25021
4	26	3T	Motor2Class	1	0.184889
4	26	3T	Motor2Class	1	0.0708619
4	26	3T	Motor2Class	1	0.253531
4	26	3T	Motor2Class	1	0.188456
4	26	3T	Motor2Class	1	0.168802
4	26	3T	Motor2Class	1	0.111866
4	26	3T	Motor2Class	1	0.152933
4	26	3T	Motor2Class	1	0.219264
4	26	3T	Motor2Class	1	0.142634
4	26	3T	Motor2Class	1	0.260901
4	26	3T	Motor2Class	1	0.12767
4	26	3T	Motor2Class	1	0.106724
4	26	3T	Motor2Class	1	0.070792
4	26	3T	Motor2Class	1	0.125342
4	26	3T	Motor2Class	1	0.0923677
4	26	3T	Motor2Class	1	0.262814
4	26	3T	Motor2Class	1	0.263585
4	26	3T	Motor2Class	1	0.0673729
4	26	3T	Motor2Class	1	0.110848
4	26	3T	Motor2Class	1	0.137117
4	26	3T	Motor2Class	1	0.232956
4	26	3T	Motor2Class	1	0.123704
4	26	3T	Motor2Class	1	0.128754
4	26	3T	Motor2Class	1	0.0841378
4	26	3T	Motor2Class	1	0.163711
4	26	3T	Motor2Class	1	0.18249
4	26	3T	Motor2Class	1	0.16426
4	26	3T	Motor2Class	1	0.0797293
4	26	3T	Motor2Class	1	0.0650965
4	26	3T	Motor2Class	1	0.224133
4	26	3T	Motor2Class	1	0.158325
4	26	3T	Motor2Class	1	0.163622
4	26	3T	Motor2Class	1	0.0898705
4	26	3T	Motor2Class	1	0.141143
4	26	3T	Motor2Class	1	0.0708471
4	26	3T	Motor2Class	1	0.220827
4	26	3T	Motor2Class	1	0.128588
4	26	3T	Motor2Class	1	0.239518
4	26	3T	Motor2Class	1	0.127721
4	26	3T	Motor2Class	1	0.0826993
4	26	3T	Motor2Class	1	0.0651283
4	26	3T	Motor2Class	1	0.242627
4	26	3T	Motor2Class	1	0.120981
4	26	3T	Motor2Class	1	0.257073
4	26	3T	Motor2Class	1	0.0509162
4	26	3T	Motor2Class	1	0.0979779
4	26	3T	Motor2Class	1	0.129349
4	26	3T	Motor2Class	1	0.145594
4	26	3T	Motor2Class	1	0.146173
4	26	3T	Motor2Class	1	0.201255
4	26	3T	Motor2Class	1	0.101364
4	26	3T	Motor2Class	1	0.108405
4	26	3T	Motor2Class	1	0.108778
4	26	3T	Motor2Class	1	0.13229
4	26	3T	Motor2Class	1	0.0962601
4	26	3T	Motor2Class	1	0.144897
4	26	3T	Motor2Class	1	0.205485
4	26	3T	Motor2Class	1	0.215488
4	26	3T	Motor2Class	1	0.0881201
4	26	3T	Motor2Class	1	0.19219
4	26	3T	Motor2Class	1	0.222036
4	26	3T	Motor2Class	1	0.352855
4	26	3T	Motor2Class	1	0.228112
4	26	3T	Motor2Class	1	0.218164
4	26	3T	Motor2Class	1	0.0944598
4	26	3T	Motor2Class	1	0.265899
4	26	3T	Motor2Class	1	0.282202
4	26	3T	Motor2Class	1	0.190022
4	26	3T	Motor2Class	1	0.164675
4	26	3T	Motor2Class	1	0.119767
4	26	3T	Motor2Class	1	0.102483
4	26	3T	Motor2Class	1	0.14476
4	26	3T	Motor2Class	1	0.299733
4	26	3T	Motor2Class	1	0.248553
4	26	3T	Motor2Class	1	0.478982
4	26	3T	Motor2Class	1	0.680714
4	26	3T	Motor2Class	1	0.210383
4	26	3T	Motor2Class	1	0.0755083
4	26	3T	Motor2Class	1	0.260701
4	26	3T	Motor2Class	1	0.181164
4	26	3T	Motor2Class	1	0.187745
4	26	3T	Motor2Class	1	0.103313
4	26	3T	Motor2Class	1	0.151546
4	26	3T	Motor2Class	1	0.274173
4	26	3T	Motor2Class	1	0.199219
4	26	3T	Motor2Class	1	0.240698
4	26	3T	Motor2Class	1	0.270149
4	26	3T	Motor2Class	1	0.271839
4	26	3T	Motor2Class	1	0.17133
4	26	3T	Motor2Class	1	0.205451
4	26	3T	Motor2Class	1	0.173893
4	26	3T	Motor2Class	1	0.0679522
4	26	3T	Motor2Class	1	0.122702
4	26	3T	Motor2Class	1	0.113623
4	26	3T	Motor2Class	1	0.0609298
4	26	3T	Motor2Class	1	0.17977
4	26	3T	Motor2Class	1	0.15665
4	26	3T	Motor2Class	1	0.187202
4	26	3T	Motor2Class	1	0.0693738
4	26	3T	Motor2Class	1	0.0521844
4	26	3T	Motor2Class	1	0.12176
4	26	3T	Motor2Class	1	0.334751
4	26	3T	Motor2Class	1	0.294083
4	26	3T	Motor2Class	1	0.180879
4	26	3T	Motor2Class	1	0.167913
4	26	3T	Motor2Class	1	0.14378
4	26	3T	Motor2Class	1	0.300474
4	26	3T	Motor2Class	1	0.197796
4	26	3T	Motor2Class	1	0.383564
4	26	3T	Motor2Class	1	0.517782
4	26	3T	Motor2Class	1	0.187341
4	26	3T	Motor2Class	1	0.108546
4	26	3T	Motor2Class	1	0.155711
4	26	3T	Motor2Class	1	0.198583
4	26	3T	Motor2Class	1	0.224277
4	26	3T	Motor2Class	1	0.144317
4	26	3T	Motor2Class	1	0.0876527
4	26	3T	Motor2Class	1	0.0357078
4	26	3T	Motor2Class	1	0.0947082
4	26	3T	Motor2Class	1	0.269444
4	26	3T	Motor2Class	1	0.153703
4	26	3T	Motor2Class	1	0.266034
4	26	3T	Motor2Class	1	0.0877599
4	26	3T	Motor2Class	1	0.105666
4	26	3T	Motor2Class	1	0.104535
4	26	3T	Motor2Class	1	0.0580773
4	26	3T	Motor2Class	1	0.200248
4	26	3T	Motor2Class	1	0.111951
4	26	3T	Motor2Class	1	0.287909
4	26	3T	Motor2Class	1	0.0881674
4	26	3T	Motor2Class	1	0.102889
4	26	3T	Motor2Class	1	0.0501597
4	26	3T	Motor2Class	1	0.137119
4	26	3T	Motor2Class	1	0.117467
4	26	3T	Motor2Class	1	0.15273
4	26	3T	Motor2Class	1	0.15789
4	26	3T	Motor2Class	1	0.17121
4	26	3T	Motor2Class	1	0.3426
4	26	3T	Motor2Class	1	0.127682
4	26	3T	Motor2Class	1	0.075065
4	26	3T	Motor2Class	1	0.230959
4	26	3T	Motor2Class	1	0.144326
4	26	3T	Motor2Class	1	0.203249
4	26	3T	Motor2Class	1	0.132631
4	26	3T	Motor2Class	1	0.0910376
4	26	3T	Motor2Class	1	0.0627554
4	26	3T	Motor2Class	1	0.122631
4	26	3T	Motor2Class	1	0.151717
4	26	3T	Motor2Class	1	0.143642
4	26	3T	Motor2Class	1	0.217144
4	26	3T	Motor2Class	1	0.112646
4	26	3T	Motor2Class	1	0.09795
4	26	3T	Motor2Class	1	0.0528849
4	26	3T	Motor2Class	1	0.151447
4	26	3T	Motor2Class	1	0.162649
4	26	3T	Motor2Class	1	0.313736
4	26	3T	Motor2Class	1	0.102201
4	26	3T	Motor2Class	1	0.181974
4	26	3T	Motor2Class	1	0.245775
4	26	3T	Motor2Class	1	0.202168
4	26	3T	Motor2Class	1	0.229931
4	26	3T	Motor2Class	1	0.20394
4	26	3T	Motor2Class	1	0.0994936
4	26	3T	Motor2Class	1	0.0772389
4	26	3T	Motor2Class	1	0.195479
4	26	3T	Motor2Class	1	0.14653
4	26	3T	Motor2Class	1	0.124743
4	26	3T	Motor2Class	1	0.104484
4	26	3T	Motor2Class	1	0.132575
4	26	3T	Motor2Class	1	0.116421
4	26	3T	Motor2Class	1	0.186518
4	26	3T	Motor2Class	1	0.113032
4	26	3T	Motor2Class	1	0.210732
4	26	3T	Motor2Class	1	0.0749445
4	26	3T	Motor2Class	1	0.0582781
4	26	3T	Motor2Class	1	0.092329
4	26	3T	Motor2Class	1	0.17536
4	26	3T	Motor2Class	1	0.207744
4	26	3T	Motor2Class	1	0.224838
4	26	3T	Motor2Class	1	0.0793399
4	26	3T	Motor2Class	1	0.215685
4	26	3T	Motor2Class	1	0.0500618
4	26	3T	Motor2Class	1	0.2219
4	26	3T	Motor2Class	1	0.306348
4	26	3T	Motor2Class	1	0.275782
4	26	3T	Motor2Class	1	0.0968371
4	26	3T	Motor2Class	1	0.0602567
4	26	3T	Motor2Class	1	0.102328
4	26	3T	Motor2Class	1	0.129814
4	26	3T	Motor2Class	1	0.267633
4	26	3T	Motor2Class	1	0.135539
4	26	3T	Motor2Class	1	0.0866238
4	26	3T	Motor2Class	1	0.121595
4	26	3T	Motor2Class	1	0.117504
4	26	3T	Motor2Class	1	0.122342
4	26	3T	Motor2Class	1	0.194869
4	26	3T	Motor2Class	1	0.124266
4	26	3T	Motor2Class	1	0.118033
4	26	3T	Motor2Class	1	0.138989
4	26	3T	Motor2Class	1	0.239467
4	26	3T	Motor2Class	1	0.104597
4	26	3T	Motor2Class	1	0.404404
4	26	3T	Motor2Class	1	0.682822
4	26	3T	Motor2Class	1	0.326778
4	26	3T	Motor2Class	1	0.128962
4	26	3T	Motor2Class	1	0.0624456
4	26	3T	Motor2Class	1	0.141286
4	26	3T	Motor2Class	1	0.295003
4	26	3T	Motor2Class	1	0.38882
4	26	3T	Motor2Class	1	0.102968
4	26	3T	Motor2Class	1	0.0426911
4	26	3T	Motor2Class	1	0.0367889
4	26	3T	Motor2Class	1	0.0951997
4	26	3T	Motor2Class	1	0.211759
4	26	3T	Motor2Class	1	0.156107
4	26	3T	Motor2Class	1	0.260151
4	26	3T	Motor2Class	1	0.156147
4	26	3T	Motor2Class	1	0.0694285
4	26	3T	Motor2Class	1	0.0346289
4	26	3T	Motor2Class	1	0.0279776
4	26	3T	Motor2Class	1	0.172441
4	26	3T	Motor2Class	1	0.202504
4	26	3T	Motor2Class	1	0.123232
4	26	3T	Motor2Class	1	0.0882455
4	26	3T	Motor2Class	1	0.0751438
4	26	3T	Motor2Class	1	0.0763647
4	26	3T	Motor2Class	1	0.186404
4	26	3T	Motor2Class	1	0.118698
4	26	3T	Motor2Class	1	0.25615
4	26	3T	Motor2Class	1	0.0597006
4	26	3T	Motor2Class	1	0.0375495
4	26	3T	Motor2Class	1	0.116436
4	26	3T	Motor2Class	1	0.0869657
4	26	3T	Motor2Class	1	0.151714
4	26	3T	Motor2Class	1	0.228223
4	26	3T	Motor2Class	1	0.151454
4	26	3T	Motor2Class	1	0.0840354
4	26	3T	Motor2Class	1	0.0508585
4	26	3T	Motor2Class	1	0.0386691
4	26	3T	Motor2Class	1	0.149284
4	26	3T	Motor2Class	1	0.135185
4	26	3T	Motor2Class	1	0.237753
4	26	3T	Motor2Class	1	0.101013
4	26	3T	Motor2Class	1	0.0532667
4	26	3T	Motor2Class	1	0.0731647
4	26	3T	Motor2Class	1	0.0414572
4	26	3T	Motor2Class	1	0.213595
4	26	3T	Motor2Class	1	0.139782
4	26	3T	Motor2Class	1	0.211287
4	26	3T	Motor2Class	1	0.0706074
4	26	3T	Motor2Class	1	0.106779
4	26	3T	Motor2Class	1	0.0968998
5	11	3T	Motor2Class	1	0
5	11	3T	Motor2Class	1	0.229316
5	11	3T	Motor2Class	1	0.375729
5	11	3T	Motor2Class	1	0.15529
5	11	3T	Motor2Class	1	0.276481
5	11	3T	Motor2Class	1	0.255972
5	11	3T	Motor2Class	1	0.251173
5	11	3T	Motor2Class	1	0.138412
5	11	3T	Motor2Class	1	0.273075
5	11	3T	Motor2Class	1	0.164577
5	11	3T	Motor2Class	1	0.379722
5	11	3T	Motor2Class	1	0.164971
5	11	3T	Motor2Class	1	0.15204
5	11	3T	Motor2Class	1	0.205514
5	11	3T	Motor2Class	1	0.207776
5	11	3T	Motor2Class	1	0.365661
5	11	3T	Motor2Class	1	0.249579
5	11	3T	Motor2Class	1	0.221485
5	11	3T	Motor2Class	1	0.342427
5	11	3T	Motor2Class	1	0.163742
5	11	3T	Motor2Class	1	0.0990913
5	11	3T	Motor2Class	1	0.198972
5	11	3T	Motor2Class	1	0.1794
5	11	3T	Motor2Class	1	0.34634
5	11	3T	Motor2Class	1	0.176075
5	11	3T	Motor2Class	1	0.161169
5	11	3T	Motor2Class	1	0.198043
5	11	3T	Motor2Class	1	0.266768
5	11	3T	Motor2Class	1	0.11433
5	11	3T	Motor2Class	1	0.127613
5	11	3T	Motor2Class	1	0.208711
5	11	3T	Motor2Class	1	0.317918
5	11	3T	Motor2Class	1	0.226799
5	11	3T	Motor2Class	1	0.362593
5	11	3T	Motor2Class	1	0.174534
5	11	3T	Motor2Class	1	0.147161
5	11	3T	Motor2Class	1	0.152289
5	11	3T	Motor2Class	1	0.269556
5	11	3T	Motor2Class	1	0.141924
5	11	3T	Motor2Class	1	0.249586
5	11	3T	Motor2Class	1	0.193566
5	11	3T	Motor2Class	1	0.348458
5	11	3T	Motor2Class	1	0.180898
5	11	3T	Motor2Class	1	0.0841924
5	11	3T	Motor2Class	1	0.291834
5	11	3T	Motor2Class	1	0.152517
5	11	3T	Motor2Class	1	0.170512
5	11	3T	Motor2Class	1	0.13833
5	11	3T	Motor2Class	1	0.0885946
5	11	3T	Motor2Class	1	0.249779
5	11	3T	Motor2Class	1	0.38379
5	11	3T	Motor2Class	1	0.149195
5	11	3T	Motor2Class	1	0.249147
5	11	3T	Motor2Class	1	0.126049
5	11	3T	Motor2Class	1	0.219391
5	11	3T	Motor2Class	1	0.216291
5	11	3T	Motor2Class	1	0.159959
5	11	3T	Motor2Class	1	0.264798
5	11	3T	Motor2Class	1	0.136523
5	11	3T	Motor2Class	1	0.0787881
5	11	3T	Motor2Class	1	0.263441
5	11	3T	Motor2Class	1	0.165721
5	11	3T	Motor2Class	1	0.372025
5	11	3T	Motor2Class	1	0.23692
5	11	3T	Motor2Class	1	0.159618
5	11	3T	Motor2Class	1	0.0823454
5	11	3T	Motor2Class	1	0.380913
5	11	3T	Motor2Class	1	0.230476
5	11	3T	Motor2Class	1	0.221958
5	11	3T	Motor2Class	1	0.220477
5	11	3T	Motor2Class	1	0.422627
5	11	3T	Motor2Class	1	0.277161
5	11	3T	Motor2Class	1	0.280606
5	11	3T	Motor2Class	1	0.309537
5	11	3T	Motor2Class	1	0.116265
5	11	3T	Motor2Class	1	0.265472
5	11	3T	Motor2Class	1	0.19574
5	11	3T	Motor2Class	1	0.440239
5	11	3T	Motor2Class	1	0.190282
5	11	3T	Motor2Class	1	0.096333
5	11	3T	Motor2Class	1	0.259922
5	11	3T	Motor2Class	1	0.335012
5	11	3T	Motor2Class	1	0.144653
5	11	3T	Motor2Class	1	0.206052
5	11	3T	Motor2Class	1	0.269169
5	11	3T	Motor2Class	1	0.113994
5	11	3T	Motor2Class	1	0.178598
5	11	3T	Motor2Class	1	0.438428
5	11	3T	Motor2Class	1	0.339484
5	11	3T	Motor2Class	1	0.19345
5	11	3T	Motor2Class	1	0.261747
5	11	3T	Motor2Class	1	0.232257
5	11	3T	Motor2Class	1	0.161986
5	11	3T	Motor2Class	1	0.150043
5	11	3T	Motor2Class	1	0.150973
5	11	3T	Motor2Class	1	0.157095
5	11	3T	Motor2Class	1	0.269891
5	11	3T	Motor2Class	1	0.110883
5	11	3T	Motor2Class	1	0.348329
5	11	3T	Motor2Class	1	0.317898
5	11	3T	Motor2Class	1	0.122631
5	11	3T	Motor2Class	1	0.240858
5	11	3T	Motor2Class	1	0.518403
5	11	3T	Motor2Class	1	0.517503
5	11	3T	Motor2Class	1	0.28785
5	11	3T	Motor2Class	1	0.239038
5	11	3T	Motor2Class	1	0.322294
5	11	3T	Motor2Class	1	0.581625
5	11	3T	Motor2Class	1	0.292419
5	11	3T	Motor2Class	1	0.262669
5	11	3T	Motor2Class	1	0.176879
5	11	3T	Motor2Class	1	0.370595
5	11	3T	Motor2Class	1	0.442397
5	11	3T	Motor2Class	1	0.176508
5	11	3T	Motor2Class	1	0.322732
5	11	3T	Motor2Class	1	0.170593
5	11	3T	Motor2Class	1	0.376787
5	11	3T	Motor2Class	1	0.119347
5	11	3T	Motor2Class	1	0.185458
5	11	3T	Motor2Class	1	0.302681
5	11	3T	Motor2Class	1	0.494219
5	11	3T	Motor2Class	1	0.283667
5	11	3T	Motor2Class	1	0.205472
5	11	3T	Motor2Class	1	0.138608
5	11	3T	Motor2Class	1	0.280935
5	11	3T	Motor2Class	1	0.237623
5	11	3T	Motor2Class	1	0.167549
5	11	3T	Motor2Class	1	0.350745
5	11	3T	Motor2Class	1	0.563769
5	11	3T	Motor2Class	1	0.3993
5	11	3T	Motor2Class	1	0.20641
5	11	3T	Motor2Class	1	0.320136
5	11	3T	Motor2Class	1	0.102637
5	11	3T	Motor2Class	1	0.200152
5	11	3T	Motor2Class	1	0.39855
5	11	3T	Motor2Class	1	0.163323
5	11	3T	Motor2Class	1	0.184077
5	11	3T	Motor2Class	1	0.144616
5	11	3T	Motor2Class	1	0.352865
5	11	3T	Motor2Class	1	0.251523
5	11	3T	Motor2Class	1	0.14584
5	11	3T	Motor2Class	1	0.222485
5	11	3T	Motor2Class	1	0.261518
5	11	3T	Motor2Class	1	0.0876936
5	11	3T	Motor2Class	1	0.204399
5	11	3T	Motor2Class	1	0.107656
5	11	3T	Motor2Class	1	0.300485
5	11	3T	Motor2Class	1	0.205361
5	11	3T	Motor2Class	1	0.303007
5	11	3T	Motor2Class	1	0.164083
5	11	3T	Motor2Class	1	0.18814
5	11	3T	Motor2Class	1	0.297852
5	11	3T	Motor2Class	1	0.221209
5	11	3T	Motor2Class	1	0.173037
5	11	3T	Motor2Class	1	0.155515
5	11	3T	Motor2Class	1	0.172409
5	11	3T	Motor2Class	1	0.348751
5	11	3T	Motor2Class	1	0.131854
5	11	3T	Motor2Class	1	0.0869635
5	11	3T	Motor2Class	1	0.17335
5	11	3T	Motor2Class	1	0.180499
5	11	3T	Motor2Class	1	0.111836
5	11	3T	Motor2Class	1	0.147176
5	11	3T	Motor2Class	1	0.271443
5	11	3T	Motor2Class	1	0.306801
5	11	3T	Motor2Class	1	0.163769
5	11	3T	Motor2Class	1	0.0876363
5	11	3T	Motor2Class	1	0.0935252
5	11	3T	Motor2Class	1	0.182885
5	11	3T	Motor2Class	1	0.169715
5	11	3T	Motor2Class	1	0.124048
5	11	3T	Motor2Class	1	0.342112
5	11	3T	Motor2Class	1	0.295085
5	11	3T	Motor2Class	1	0.10669
5	11	3T	Motor2Class	1	0.179758
5	11	3T	Motor2Class	1	0.208223
5	11	3T	Motor2Class	1	0.438488
5	11	3T	Motor2Class	1	0.162201
5	11	3T	Motor2Class	1	0.148186
5	11	3T	Motor2Class	1	0.29264
5	11	3T	Motor2Class	1	0.675613
5	11	3T	Motor2Class	1	0.84394
5	11	3T	Motor2Class	1	0.455662
5	11	3T	Motor2Class	1	0.848582
5	11	3T	Motor2Class	1	0.458563
5	11	3T	Motor2Class	1	0.206741
5	11	3T	Motor2Class	1	0.146769
5	11	3T	Motor2Class	1	0.374479
5	11	3T	Motor2Class	1	0.376734
5	11	3T	Motor2Class	1	0.128588
5	11	3T	Motor2Class	1	0.476773
5	11	3T	Motor2Class	1	0.496569
5	11	3T	Motor2Class	1	0.249749
5	11	3T	Motor2Class	1	0.112368
5	11	3T	Motor2Class	1	0.129773
5	11	3T	Motor2Class	1	0.214956
5	11	3T	Motor2Class	1	0.104002
5	11	3T	Motor2Class	1	0.26047
5	11	3T	Motor2Class	1	0.310857
5	11	3T	Motor2Class	1	0.119119
5	11	3T	Motor2Class	1	0.203393
5	11	3T	Motor2Class	1	0.174765
5	11	3T	Motor2Class	1	0.200749
5	11	3T	Motor2Class	1	0.303841
5	11	3T	Motor2Class	1	0.316073
5	11	3T	Motor2Class	1	0.169678
5	11	3T	Motor2Class	1	0.298463
5	11	3T	Motor2Class	1	0.149015
5	11	3T	Motor2Class	1	0.34502
5	11	3T	Motor2Class	1	0.280432
5	11	3T	Motor2Class	1	0.315137
5	11	3T	Motor2Class	1	0.104274
5	11	3T	Motor2Class	1	0.207386
5	11	3T	Motor2Class	1	0.139161
5	11	3T	Motor2Class	1	0.273294
5	11	3T	Motor2Class	1	0.259248
5	11	3T	Motor2Class	1	0.294473
5	11	3T	Motor2Class	1	0.245704
5	11	3T	Motor2Class	1	0.105592
5	11	3T	Motor2Class	1	0.280786
5	11	3T	Motor2Class	1	0.268467
5	11	3T	Motor2Class	1	0.173149
5	11	3T	Motor2Class	1	0.126868
5	11	3T	Motor2Class	1	0.216777
5	11	3T	Motor2Class	1	0.384985
5	11	3T	Motor2Class	1	0.133335
5	11	3T	Motor2Class	1	0.158191
5	11	3T	Motor2Class	1	0.107478
5	11	3T	Motor2Class	1	0.210754
5	11	3T	Motor2Class	1	0.150079
5	11	3T	Motor2Class	1	0.261751
5	11	3T	Motor2Class	1	0.181069
5	11	3T	Motor2Class	1	0.175158
5	11	3T	Motor2Class	1	0.307021
5	11	3T	Motor2Class	1	0.164372
5	11	3T	Motor2Class	1	0.176315
5	11	3T	Motor2Class	1	0.10833
5	11	3T	Motor2Class	1	0.0925989
5	11	3T	Motor2Class	1	0.204187
5	11	3T	Motor2Class	1	0.365918
5	11	3T	Motor2Class	1	0.0955982
5	11	3T	Motor2Class	1	0.146699
5	11	3T	Motor2Class	1	0.124242
5	11	3T	Motor2Class	1	0.270584
5	11	3T	Motor2Class	1	0.329692
5	11	3T	Motor2Class	1	0.0316135
5	11	3T	Motor2Class	1	0.186177
5	11	3T	Motor2Class	1	0.268283
5	11	3T	Motor2Class	1	0.34365
5	11	3T	Motor2Class	1	0.308098
5	11	3T	Motor2Class	1	0.0949774
5	11	3T	Motor2Class	1	0.315803
5	11	3T	Motor2Class	1	0.256722
5	11	3T	Motor2Class	1	0.193034
5	11	3T	Motor2Class	1	0.254239
5	11	3T	Motor2Class	1	0.0812337
5	11	3T	Motor2Class	1	0.135739
5	11	3T	Motor2Class	1	0.243695
5	11	3T	Motor2Class	1	0.133299
5	11	3T	Motor2Class	1	0.098882
5	11	3T	Motor2Class	1	0.115687
5	11	3T	Motor2Class	1	0.162946
5	11	3T	Motor2Class	1	0.162516
[truncated: 81,826 more rows]

## Sheet: Motor2ClassKids
subj	age	sess	task	run	framewise_displacement
3	7	3T	Motor2ClassKids	1	0
3	7	3T	Motor2ClassKids	1	0.558692
3	7	3T	Motor2ClassKids	1	1.62539
3	7	3T	Motor2ClassKids	1	0.600839
3	7	3T	Motor2ClassKids	1	0.564487
3	7	3T	Motor2ClassKids	1	0.6775
3	7	3T	Motor2ClassKids	1	0.278436
3	7	3T	Motor2ClassKids	1	0.663239
3	7	3T	Motor2ClassKids	1	0.594112
3	7	3T	Motor2ClassKids	1	0.419759
3	7	3T	Motor2ClassKids	1	0.218923
3	7	3T	Motor2ClassKids	1	0.263508
3	7	3T	Motor2ClassKids	1	0.595826
3	7	3T	Motor2ClassKids	1	0.178207
3	7	3T	Motor2ClassKids	1	0.110001
3	7	3T	Motor2ClassKids	1	0.0476981
3	7	3T	Motor2ClassKids	1	0.112688
3	7	3T	Motor2ClassKids	1	0.160074
3	7	3T	Motor2ClassKids	1	0.0710776
3	7	3T	Motor2ClassKids	1	0.265529
3	7	3T	Motor2ClassKids	1	0.190701
3	7	3T	Motor2ClassKids	1	0.457538
3	7	3T	Motor2ClassKids	1	0.252096
3	7	3T	Motor2ClassKids	1	0.35399
3	7	3T	Motor2ClassKids	1	0.274724
3	7	3T	Motor2ClassKids	1	0.447233
3	7	3T	Motor2ClassKids	1	0.265428
3	7	3T	Motor2ClassKids	1	0.198868
3	7	3T	Motor2ClassKids	1	0.143432
3	7	3T	Motor2ClassKids	1	0.158183
3	7	3T	Motor2ClassKids	1	0.185843
3	7	3T	Motor2ClassKids	1	0.217134
3	7	3T	Motor2ClassKids	1	0.275142
3	7	3T	Motor2ClassKids	1	0.334021
3	7	3T	Motor2ClassKids	1	0.237904
3	7	3T	Motor2ClassKids	1	0.240212
3	7	3T	Motor2ClassKids	1	0.158576
3	7	3T	Motor2ClassKids	1	0.124424
3	7	3T	Motor2ClassKids	1	0.358371
3	7	3T	Motor2ClassKids	1	0.11163
3	7	3T	Motor2ClassKids	1	0.122635
3	7	3T	Motor2ClassKids	1	0.270986
3	7	3T	Motor2ClassKids	1	0.254781
3	7	3T	Motor2ClassKids	1	0.0841915
3	7	3T	Motor2ClassKids	1	0.242924
3	7	3T	Motor2ClassKids	1	0.367499
3	7	3T	Motor2ClassKids	1	0.33211
3	7	3T	Motor2ClassKids	1	0.175273
3	7	3T	Motor2ClassKids	1	0.0762471
3	7	3T	Motor2ClassKids	1	1.13041
3	7	3T	Motor2ClassKids	1	0.60945
3	7	3T	Motor2ClassKids	1	0.212038
3	7	3T	Motor2ClassKids	1	0.167975
3	7	3T	Motor2ClassKids	1	0.317637
3	7	3T	Motor2ClassKids	1	0.0863915
3	7	3T	Motor2ClassKids	1	0.91161
3	7	3T	Motor2ClassKids	1	0.87937
3	7	3T	Motor2ClassKids	1	0.70776
3	7	3T	Motor2ClassKids	1	0.800703
3	7	3T	Motor2ClassKids	1	0.469013
3	7	3T	Motor2ClassKids	1	0.432189
3	7	3T	Motor2ClassKids	1	0.317285
3	7	3T	Motor2ClassKids	1	0.215007
3	7	3T	Motor2ClassKids	1	0.3052
3	7	3T	Motor2ClassKids	1	0.231198
3	7	3T	Motor2ClassKids	1	0.405856
3	7	3T	Motor2ClassKids	1	0.299461
3	7	3T	Motor2ClassKids	1	0.110115
3	7	3T	Motor2ClassKids	1	0.167592
3	7	3T	Motor2ClassKids	1	0.193517
3	7	3T	Motor2ClassKids	1	0.121592
3	7	3T	Motor2ClassKids	1	0.192934
3	7	3T	Motor2ClassKids	1	0.404909
3	7	3T	Motor2ClassKids	1	0.38351
3	7	3T	Motor2ClassKids	1	0.455999
3	7	3T	Motor2ClassKids	1	0.229113
3	7	3T	Motor2ClassKids	1	0.511948
3	7	3T	Motor2ClassKids	1	0.6035
3	7	3T	Motor2ClassKids	1	0.373669
3	7	3T	Motor2ClassKids	1	0.136447
3	7	3T	Motor2ClassKids	1	0.134625
3	7	3T	Motor2ClassKids	1	0.459107
3	7	3T	Motor2ClassKids	1	0.221253
3	7	3T	Motor2ClassKids	1	0.261796
3	7	3T	Motor2ClassKids	1	0.328198
3	7	3T	Motor2ClassKids	1	0.214181
3	7	3T	Motor2ClassKids	1	0.217157
3	7	3T	Motor2ClassKids	1	0.204221
3	7	3T	Motor2ClassKids	1	0.334044
3	7	3T	Motor2ClassKids	1	0.148422
3	7	3T	Motor2ClassKids	1	0.259417
3	7	3T	Motor2ClassKids	1	0.218656
3	7	3T	Motor2ClassKids	1	0.686256
3	7	3T	Motor2ClassKids	1	0.603971
3	7	3T	Motor2ClassKids	1	1.17335
3	7	3T	Motor2ClassKids	1	0.557242
3	7	3T	Motor2ClassKids	1	0.244184
3	7	3T	Motor2ClassKids	1	0.185734
3	7	3T	Motor2ClassKids	1	0.224808
3	7	3T	Motor2ClassKids	1	0.178763
3	7	3T	Motor2ClassKids	1	0.0878318
3	7	3T	Motor2ClassKids	1	0.0710737
3	7	3T	Motor2ClassKids	1	0.208612
3	7	3T	Motor2ClassKids	1	0.43015
3	7	3T	Motor2ClassKids	1	0.198522
3	7	3T	Motor2ClassKids	1	0.354553
3	7	3T	Motor2ClassKids	1	0.589054
3	7	3T	Motor2ClassKids	1	0.327061
3	7	3T	Motor2ClassKids	1	0.374404
3	7	3T	Motor2ClassKids	1	0.295978
3	7	3T	Motor2ClassKids	1	0.255654
3	7	3T	Motor2ClassKids	1	0.157973
3	7	3T	Motor2ClassKids	1	0.26391
3	7	3T	Motor2ClassKids	1	0.352699
3	7	3T	Motor2ClassKids	1	0.138313
3	7	3T	Motor2ClassKids	1	0.172455
3	7	3T	Motor2ClassKids	1	0.149455
3	7	3T	Motor2ClassKids	1	0.09857
3	7	3T	Motor2ClassKids	1	0.121487
3	7	3T	Motor2ClassKids	1	0.133868
3	7	3T	Motor2ClassKids	1	0.255122
3	7	3T	Motor2ClassKids	1	0.196091
3	7	3T	Motor2ClassKids	1	0.183389
3	7	3T	Motor2ClassKids	1	0.122944
3	7	3T	Motor2ClassKids	1	0.416555
3	7	3T	Motor2ClassKids	1	0.129585
3	7	3T	Motor2ClassKids	1	0.58425
3	7	3T	Motor2ClassKids	1	0.248649
3	7	3T	Motor2ClassKids	1	0.377995
3	7	3T	Motor2ClassKids	1	0.0680586
3	7	3T	Motor2ClassKids	1	0.0449537
3	7	3T	Motor2ClassKids	1	0.108533
3	7	3T	Motor2ClassKids	1	0.677102
3	7	3T	Motor2ClassKids	1	0.566753
3	7	3T	Motor2ClassKids	1	0.29925
3	7	3T	Motor2ClassKids	1	0.154714
3	7	3T	Motor2ClassKids	1	0.547892
3	7	3T	Motor2ClassKids	1	0.261569
3	7	3T	Motor2ClassKids	1	0.33075
3	7	3T	Motor2ClassKids	1	0.165756
3	7	3T	Motor2ClassKids	1	0.112058
3	7	3T	Motor2ClassKids	1	0.172252
3	7	3T	Motor2ClassKids	1	0.437105
3	7	3T	Motor2ClassKids	1	0.516201
3	7	3T	Motor2ClassKids	1	0.71006
3	7	3T	Motor2ClassKids	1	0.316922
3	7	3T	Motor2ClassKids	1	0.190005
3	7	3T	Motor2ClassKids	1	0.0778295
3	7	3T	Motor2ClassKids	1	0.0391961
3	7	3T	Motor2ClassKids	1	0.259787
3	7	3T	Motor2ClassKids	1	0.574121
3	7	3T	Motor2ClassKids	1	0.556173
3	7	3T	Motor2ClassKids	1	0.254612
3	7	3T	Motor2ClassKids	1	1.53887
3	7	3T	Motor2ClassKids	1	1.11457
3	7	3T	Motor2ClassKids	1	0.232009
3	7	3T	Motor2ClassKids	1	0.150117
3	7	3T	Motor2ClassKids	1	0.287479
3	7	3T	Motor2ClassKids	1	0.0912728
3	7	3T	Motor2ClassKids	1	0.17992
3	7	3T	Motor2ClassKids	1	0.13596
3	7	3T	Motor2ClassKids	1	0.54907
3	7	3T	Motor2ClassKids	1	0.313855
3	7	3T	Motor2ClassKids	1	0.0995633
3	7	3T	Motor2ClassKids	1	0.285055
3	7	3T	Motor2ClassKids	1	0.331369
3	7	3T	Motor2ClassKids	1	0.267769
3	7	3T	Motor2ClassKids	1	0.326505
3	7	3T	Motor2ClassKids	1	0.179799
3	7	3T	Motor2ClassKids	1	0.329684
3	7	3T	Motor2ClassKids	1	0.178725
3	7	3T	Motor2ClassKids	1	0.417627
3	7	3T	Motor2ClassKids	1	0.157415
3	7	3T	Motor2ClassKids	1	0.184465
3	7	3T	Motor2ClassKids	1	0.370313
3	7	3T	Motor2ClassKids	1	0.442801
3	7	3T	Motor2ClassKids	1	0.0809349
3	7	3T	Motor2ClassKids	1	0.471885
3	7	3T	Motor2ClassKids	1	0.595952
3	7	3T	Motor2ClassKids	1	0.164067
3	7	3T	Motor2ClassKids	1	0.316109
3	7	3T	Motor2ClassKids	1	0.107684
3	7	3T	Motor2ClassKids	1	0.24663
3	7	3T	Motor2ClassKids	1	0.0453199
3	7	3T	Motor2ClassKids	1	0.0439347
3	7	3T	Motor2ClassKids	1	0.0648679
3	7	3T	Motor2ClassKids	1	0.153347
3	7	3T	Motor2ClassKids	1	0.300243
3	7	3T	Motor2ClassKids	1	0.775827
3	7	3T	Motor2ClassKids	1	1.42395
3	7	3T	Motor2ClassKids	1	0.717852
3	7	3T	Motor2ClassKids	1	0.459682
3	7	3T	Motor2ClassKids	1	0.0818635
3	7	3T	Motor2ClassKids	1	0.0369457
3	7	3T	Motor2ClassKids	1	0.0405047
3	7	3T	Motor2ClassKids	1	0.0786168
3	7	3T	Motor2ClassKids	1	0.1002
3	7	3T	Motor2ClassKids	1	0.0676743
3	7	3T	Motor2ClassKids	1	0.042523
3	7	3T	Motor2ClassKids	1	0.0504608
3	7	3T	Motor2ClassKids	1	0.256542
3	7	3T	Motor2ClassKids	1	0.524519
3	7	3T	Motor2ClassKids	1	0.160174
3	7	3T	Motor2ClassKids	1	0.376987
3	7	3T	Motor2ClassKids	1	0.187341
3	7	3T	Motor2ClassKids	1	0.416115
3	7	3T	Motor2ClassKids	1	0.209452
3	7	3T	Motor2ClassKids	1	0.140885
3	7	3T	Motor2ClassKids	1	0.233918
3	7	3T	Motor2ClassKids	1	0.16215
3	7	3T	Motor2ClassKids	1	0.0946612
3	7	3T	Motor2ClassKids	1	0.101809
3	7	3T	Motor2ClassKids	1	0.0292587
3	7	3T	Motor2ClassKids	1	0.225823
3	7	3T	Motor2ClassKids	1	0.295391
3	7	3T	Motor2ClassKids	1	0.299429
3	7	3T	Motor2ClassKids	1	0.14051
3	7	3T	Motor2ClassKids	1	0.0951621
3	7	3T	Motor2ClassKids	1	0.210535
3	7	3T	Motor2ClassKids	1	0.448975
3	7	3T	Motor2ClassKids	1	0.122056
3	7	3T	Motor2ClassKids	1	0.122128
3	7	3T	Motor2ClassKids	1	0.658212
3	7	3T	Motor2ClassKids	1	0.306564
3	7	3T	Motor2ClassKids	1	0.270964
3	7	3T	Motor2ClassKids	1	0.543283
3	7	3T	Motor2ClassKids	1	0.38376
3	7	3T	Motor2ClassKids	1	0.283217
3	7	3T	Motor2ClassKids	1	0.0951052
3	7	3T	Motor2ClassKids	1	0.186921
3	7	3T	Motor2ClassKids	1	0.139518
3	7	3T	Motor2ClassKids	1	0.711541
3	7	3T	Motor2ClassKids	1	0.369067
3	7	3T	Motor2ClassKids	1	0.263962
3	7	3T	Motor2ClassKids	1	0.141973
3	7	3T	Motor2ClassKids	1	0.301575
3	7	3T	Motor2ClassKids	1	0.268957
3	7	3T	Motor2ClassKids	1	0.201498
3	7	3T	Motor2ClassKids	1	0.449324
3	7	3T	Motor2ClassKids	1	0.150421
3	7	3T	Motor2ClassKids	1	0.214838
3	7	3T	Motor2ClassKids	1	0.172276
3	7	3T	Motor2ClassKids	1	0.286607
3	7	3T	Motor2ClassKids	1	0.53553
3	7	3T	Motor2ClassKids	1	1.35806
3	7	3T	Motor2ClassKids	1	1.26997
3	7	3T	Motor2ClassKids	1	0.855128
3	7	3T	Motor2ClassKids	1	1.64983
3	7	3T	Motor2ClassKids	1	1.79781
3	7	3T	Motor2ClassKids	1	0.711102
3	7	3T	Motor2ClassKids	1	1.10955
3	7	3T	Motor2ClassKids	1	0.66749
3	7	3T	Motor2ClassKids	1	0.280399
3	7	3T	Motor2ClassKids	1	0.256642
3	7	3T	Motor2ClassKids	1	0.159919
3	7	3T	Motor2ClassKids	1	0.247171
3	7	3T	Motor2ClassKids	1	0.484634
3	7	3T	Motor2ClassKids	1	0.215673
3	7	3T	Motor2ClassKids	1	0.210116
3	7	3T	Motor2ClassKids	1	0.466065
3	7	3T	Motor2ClassKids	1	0.222745
3	7	3T	Motor2ClassKids	1	0.535635
3	7	3T	Motor2ClassKids	1	1.40035
3	7	3T	Motor2ClassKids	1	1.47137
3	7	3T	Motor2ClassKids	1	0.933104
3	7	3T	Motor2ClassKids	1	0.693085
3	7	3T	Motor2ClassKids	1	0.443611
3	7	3T	Motor2ClassKids	1	0.518852
3	7	3T	Motor2ClassKids	1	0.14055
3	7	3T	Motor2ClassKids	1	0.148027
3	7	3T	Motor2ClassKids	1	0.116751
3	7	3T	Motor2ClassKids	1	0.0763925
3	7	3T	Motor2ClassKids	1	0.0870665
3	7	3T	Motor2ClassKids	1	0.0855915
3	7	3T	Motor2ClassKids	1	0.168897
3	7	3T	Motor2ClassKids	1	0.163656
3	7	3T	Motor2ClassKids	1	0.104146
3	7	3T	Motor2ClassKids	1	0.200302
3	7	3T	Motor2ClassKids	1	0.479334
3	7	3T	Motor2ClassKids	1	2.71733
3	7	3T	Motor2ClassKids	1	3.04313
3	7	3T	Motor2ClassKids	1	3.60251
3	7	3T	Motor2ClassKids	1	2.1739
3	7	3T	Motor2ClassKids	1	3.38908
3	7	3T	Motor2ClassKids	1	4.14384
3	7	3T	Motor2ClassKids	1	6.60186
3	7	3T	Motor2ClassKids	1	3.90662
3	7	3T	Motor2ClassKids	1	3.32874
3	7	3T	Motor2ClassKids	1	4.82297
3	7	3T	Motor2ClassKids	1	5.82637
3	7	3T	Motor2ClassKids	1	2.06705
3	7	3T	Motor2ClassKids	1	5.12545
3	7	3T	Motor2ClassKids	1	4.70162
3	7	3T	Motor2ClassKids	1	3.37442
3	7	3T	Motor2ClassKids	1	4.03792
3	7	3T	Motor2ClassKids	1	1.9687
3	7	3T	Motor2ClassKids	1	1.08692
3	7	3T	Motor2ClassKids	1	1.976
3	7	3T	Motor2ClassKids	1	1.3264
3	7	3T	Motor2ClassKids	1	2.28157
3	7	3T	Motor2ClassKids	1	2.15607
3	7	3T	Motor2ClassKids	1	2.68941
3	7	3T	Motor2ClassKids	1	3.77538
3	7	3T	Motor2ClassKids	1	3.15013
3	7	3T	Motor2ClassKids	1	0.54407
3	7	3T	Motor2ClassKids	1	0.163249
3	7	3T	Motor2ClassKids	1	0.209259
3	7	3T	Motor2ClassKids	1	0.128748
3	7	3T	Motor2ClassKids	1	0.308278
3	7	3T	Motor2ClassKids	1	0.194948
3	7	3T	Motor2ClassKids	1	0.459508
3	7	3T	Motor2ClassKids	1	0.398455
3	7	3T	Motor2ClassKids	1	0.1973
3	7	3T	Motor2ClassKids	1	0.579683
3	7	3T	Motor2ClassKids	1	0.159246
3	7	3T	Motor2ClassKids	1	0.459454
3	7	3T	Motor2ClassKids	1	0.66589
3	7	3T	Motor2ClassKids	1	0.348957
3	7	3T	Motor2ClassKids	1	0.209328
3	7	3T	Motor2ClassKids	1	0.906769
3	7	3T	Motor2ClassKids	1	0.312584
3	7	3T	Motor2ClassKids	1	0.140282
3	7	3T	Motor2ClassKids	1	0.12256
3	7	3T	Motor2ClassKids	1	0.183779
3	7	3T	Motor2ClassKids	1	0.162786
3	7	3T	Motor2ClassKids	1	0.327752
3	7	3T	Motor2ClassKids	1	0.204113
3	7	3T	Motor2ClassKids	1	0.351088
3	7	3T	Motor2ClassKids	1	0.591086
3	7	3T	Motor2ClassKids	1	1.0187
3	7	3T	Motor2ClassKids	1	1.0608
3	7	3T	Motor2ClassKids	1	1.00017
3	7	3T	Motor2ClassKids	1	0.287383
3	7	3T	Motor2ClassKids	1	0.350257
3	7	3T	Motor2ClassKids	1	0.570358
3	7	3T	Motor2ClassKids	1	0.592421
3	7	3T	Motor2ClassKids	1	0.243996
3	7	3T	Motor2ClassKids	1	0.263971
3	7	3T	Motor2ClassKids	1	0.339157
3	7	3T	Motor2ClassKids	1	0.560454
3	7	3T	Motor2ClassKids	1	0.228398
3	7	3T	Motor2ClassKids	1	0.187709
3	7	3T	Motor2ClassKids	1	0.0965249
3	7	3T	Motor2ClassKids	1	0.178047
3	7	3T	Motor2ClassKids	1	0.369049
3	7	3T	Motor2ClassKids	1	0.26413
3	7	3T	Motor2ClassKids	1	0.18648
3	7	3T	Motor2ClassKids	1	0.194326
3	7	3T	Motor2ClassKids	1	0.150521
3	7	3T	Motor2ClassKids	1	0.300057
3	7	3T	Motor2ClassKids	1	0.0718385
3	7	3T	Motor2ClassKids	1	0.314562
3	7	3T	Motor2ClassKids	1	0.299368
3	7	3T	Motor2ClassKids	1	0.252114
3	7	3T	Motor2ClassKids	1	0.222837
3	7	3T	Motor2ClassKids	1	0.208746
3	7	3T	Motor2ClassKids	1	0.136297
3	7	3T	Motor2ClassKids	1	0.27642
3	7	3T	Motor2ClassKids	1	0.101776
3	7	3T	Motor2ClassKids	1	0.523372
3	7	3T	Motor2ClassKids	1	0.58004
3	7	3T	Motor2ClassKids	1	0.344217
3	7	3T	Motor2ClassKids	1	0.0996664
3	7	3T	Motor2ClassKids	1	0.165475
3	7	3T	Motor2ClassKids	1	0.211668
3	7	3T	Motor2ClassKids	1	0.299068
3	7	3T	Motor2ClassKids	1	0.0888021
3	7	3T	Motor2ClassKids	1	0.0734579
3	7	3T	Motor2ClassKids	1	0.0991804
3	7	3T	Motor2ClassKids	1	0.085583
3	7	3T	Motor2ClassKids	1	0.0865515
3	7	3T	Motor2ClassKids	1	0.136141
3	7	3T	Motor2ClassKids	1	0.089386
3	7	3T	Motor2ClassKids	1	0.320076
3	7	3T	Motor2ClassKids	1	0.132518
3	7	3T	Motor2ClassKids	1	0.428535
3	7	3T	Motor2ClassKids	1	0.270157
3	7	3T	Motor2ClassKids	1	0.21953
3	7	3T	Motor2ClassKids	1	0.288949
3	7	3T	Motor2ClassKids	1	0.119124
3	7	3T	Motor2ClassKids	1	0.273579
3	7	3T	Motor2ClassKids	1	0.499293
3	7	3T	Motor2ClassKids	1	0.282544
3	7	3T	Motor2ClassKids	1	0.266431
3	7	3T	Motor2ClassKids	1	0.498067
3	7	3T	Motor2ClassKids	1	0.544231
3	7	3T	Motor2ClassKids	1	0.267296
3	7	3T	Motor2ClassKids	1	0.166621
3	7	3T	Motor2ClassKids	1	0.354988
3	7	3T	Motor2ClassKids	1	1.06711
3	7	3T	Motor2ClassKids	1	0.459869
3	7	3T	Motor2ClassKids	1	0.926556
3	7	3T	Motor2ClassKids	1	0.174069
3	7	3T	Motor2ClassKids	1	0.363328
3	7	3T	Motor2ClassKids	1	1.48397
3	7	3T	Motor2ClassKids	1	0.721306
3	7	3T	Motor2ClassKids	1	0.276746
3	7	3T	Motor2ClassKids	1	0.205766
3	7	3T	Motor2ClassKids	1	0.21371
3	7	3T	Motor2ClassKids	1	0.578387
3	7	3T	Motor2ClassKids	1	2.38588
3	7	3T	Motor2ClassKids	1	1.37724
3	7	3T	Motor2ClassKids	1	1.33965
3	7	3T	Motor2ClassKids	1	0.922238
3	7	3T	Motor2ClassKids	1	0.847734
3	7	3T	Motor2ClassKids	1	0.319453
3	7	3T	Motor2ClassKids	1	0.139294
3	7	3T	Motor2ClassKids	1	1.26543
3	7	3T	Motor2ClassKids	1	0.484982
3	7	3T	Motor2ClassKids	1	0.282846
3	7	3T	Motor2ClassKids	1	1.14369
3	7	3T	Motor2ClassKids	1	0.665456
3	7	3T	Motor2ClassKids	1	0.290388
3	7	3T	Motor2ClassKids	1	0.231059
3	7	3T	Motor2ClassKids	1	0.260561
3	7	3T	Motor2ClassKids	1	0.260145
3	7	3T	Motor2ClassKids	1	0.682312
3	7	3T	Motor2ClassKids	1	0.406694
3	7	3T	Motor2ClassKids	1	1.13191
3	7	3T	Motor2ClassKids	1	2.12497
3	7	3T	Motor2ClassKids	1	2.61999
3	7	3T	Motor2ClassKids	1	2.2168
3	7	3T	Motor2ClassKids	1	1.74175
3	7	3T	Motor2ClassKids	1	2.66833
3	7	3T	Motor2ClassKids	1	1.13372
3	7	3T	Motor2ClassKids	1	0.99553
3	7	3T	Motor2ClassKids	1	1.24635
3	7	3T	Motor2ClassKids	1	0.244602
3	7	3T	Motor2ClassKids	1	0.457387
3	7	3T	Motor2ClassKids	1	0.445571
3	7	3T	Motor2ClassKids	1	0.498126
3	7	3T	Motor2ClassKids	1	0.46576
3	7	3T	Motor2ClassKids	1	0.453754
3	7	3T	Motor2ClassKids	1	0.815854
3	7	3T	Motor2ClassKids	1	0.769946
3	7	3T	Motor2ClassKids	1	0.55913
3	7	3T	Motor2ClassKids	1	0.418233
3	7	3T	Motor2ClassKids	1	0.142147
3	7	3T	Motor2ClassKids	1	0.110878
3	7	3T	Motor2ClassKids	1	0.102365
3	7	3T	Motor2ClassKids	1	0.2718
3	7	3T	Motor2ClassKids	1	0.184499
5	11	3T	Motor2ClassKids	1	0
5	11	3T	Motor2ClassKids	1	0.24459
5	11	3T	Motor2ClassKids	1	0.147935
5	11	3T	Motor2ClassKids	1	0.355521
5	11	3T	Motor2ClassKids	1	0.145588
5	11	3T	Motor2ClassKids	1	0.246306
5	11	3T	Motor2ClassKids	1	0.160667
5	11	3T	Motor2ClassKids	1	0.443531
5	11	3T	Motor2ClassKids	1	0.226688
5	11	3T	Motor2ClassKids	1	0.215147
5	11	3T	Motor2ClassKids	1	0.25465
5	11	3T	Motor2ClassKids	1	0.142026
5	11	3T	Motor2ClassKids	1	0.200838
5	11	3T	Motor2ClassKids	1	0.195287
5	11	3T	Motor2ClassKids	1	0.160926
5	11	3T	Motor2ClassKids	1	0.58315
5	11	3T	Motor2ClassKids	1	0.649297
5	11	3T	Motor2ClassKids	1	0.366725
5	11	3T	Motor2ClassKids	1	0.230593
5	11	3T	Motor2ClassKids	1	0.380912
5	11	3T	Motor2ClassKids	1	0.250282
5	11	3T	Motor2ClassKids	1	0.0890664
5	11	3T	Motor2ClassKids	1	0.236069
5	11	3T	Motor2ClassKids	1	0.420416
5	11	3T	Motor2ClassKids	1	0.396223
5	11	3T	Motor2ClassKids	1	0.174712
5	11	3T	Motor2ClassKids	1	0.207087
5	11	3T	Motor2ClassKids	1	0.211862
5	11	3T	Motor2ClassKids	1	0.41888
5	11	3T	Motor2ClassKids	1	0.213
5	11	3T	Motor2ClassKids	1	0.231036
5	11	3T	Motor2ClassKids	1	0.121518
5	11	3T	Motor2ClassKids	1	0.31026
5	11	3T	Motor2ClassKids	1	0.189525
5	11	3T	Motor2ClassKids	1	0.191543
5	11	3T	Motor2ClassKids	1	0.1966
5	11	3T	Motor2ClassKids	1	0.0976486
5	11	3T	Motor2ClassKids	1	0.269036
5	11	3T	Motor2ClassKids	1	0.368911
5	11	3T	Motor2ClassKids	1	0.0981439
5	11	3T	Motor2ClassKids	1	0.158451
5	11	3T	Motor2ClassKids	1	0.235642
5	11	3T	Motor2ClassKids	1	0.232704
5	11	3T	Motor2ClassKids	1	0.146934
5	11	3T	Motor2ClassKids	1	0.222967
5	11	3T	Motor2ClassKids	1	0.0826525
5	11	3T	Motor2ClassKids	1	0.150078
5	11	3T	Motor2ClassKids	1	0.303395
5	11	3T	Motor2ClassKids	1	0.114655
5	11	3T	Motor2ClassKids	1	0.179374
5	11	3T	Motor2ClassKids	1	0.143147
5	11	3T	Motor2ClassKids	1	0.176776
5	11	3T	Motor2ClassKids	1	0.214527
5	11	3T	Motor2ClassKids	1	0.112839
5	11	3T	Motor2ClassKids	1	0.247852
5	11	3T	Motor2ClassKids	1	0.183622
5	11	3T	Motor2ClassKids	1	0.361869
5	11	3T	Motor2ClassKids	1	0.23433
5	11	3T	Motor2ClassKids	1	0.346146
5	11	3T	Motor2ClassKids	1	0.183244
5	11	3T	Motor2ClassKids	1	0.291647
5	11	3T	Motor2ClassKids	1	0.183823
5	11	3T	Motor2ClassKids	1	0.284981
5	11	3T	Motor2ClassKids	1	0.321412
5	11	3T	Motor2ClassKids	1	0.0799269
5	11	3T	Motor2ClassKids	1	0.258801
5	11	3T	Motor2ClassKids	1	0.436452
5	11	3T	Motor2ClassKids	1	0.454045
5	11	3T	Motor2ClassKids	1	0.17359
5	11	3T	Motor2ClassKids	1	0.127042
5	11	3T	Motor2ClassKids	1	0.28735
5	11	3T	Motor2ClassKids	1	0.274674
5	11	3T	Motor2ClassKids	1	0.308629
5	11	3T	Motor2ClassKids	1	0.128278
5	11	3T	Motor2ClassKids	1	0.279038
5	11	3T	Motor2ClassKids	1	0.262015
5	11	3T	Motor2ClassKids	1	0.338837
5	11	3T	Motor2ClassKids	1	0.135585
5	11	3T	Motor2ClassKids	1	0.104324
5	11	3T	Motor2ClassKids	1	0.256937
5	11	3T	Motor2ClassKids	1	0.316388
5	11	3T	Motor2ClassKids	1	0.0957965
5	11	3T	Motor2ClassKids	1	0.142706
5	11	3T	Motor2ClassKids	1	0.112665
5	11	3T	Motor2ClassKids	1	0.110907
5	11	3T	Motor2ClassKids	1	0.226792
5	11	3T	Motor2ClassKids	1	0.102269
5	11	3T	Motor2ClassKids	1	0.110386
5	11	3T	Motor2ClassKids	1	0.114816
5	11	3T	Motor2ClassKids	1	0.261297
5	11	3T	Motor2ClassKids	1	0.236224
5	11	3T	Motor2ClassKids	1	0.378006
5	11	3T	Motor2ClassKids	1	0.682881
5	11	3T	Motor2ClassKids	1	0.33405
5	11	3T	Motor2ClassKids	1	0.108791
5	11	3T	Motor2ClassKids	1	0.213857
5	11	3T	Motor2ClassKids	1	0.184777
5	11	3T	Motor2ClassKids	1	0.172144
5	11	3T	Motor2ClassKids	1	0.174943
5	11	3T	Motor2ClassKids	1	0.215101
5	11	3T	Motor2ClassKids	1	0.191434
5	11	3T	Motor2ClassKids	1	0.28039
5	11	3T	Motor2ClassKids	1	0.140608
5	11	3T	Motor2ClassKids	1	0.134849
5	11	3T	Motor2ClassKids	1	0.247625
5	11	3T	Motor2ClassKids	1	0.212273
5	11	3T	Motor2ClassKids	1	0.285528
5	11	3T	Motor2ClassKids	1	0.15457
5	11	3T	Motor2ClassKids	1	0.274116
5	11	3T	Motor2ClassKids	1	0.217121
5	11	3T	Motor2ClassKids	1	0.241052
5	11	3T	Motor2ClassKids	1	0.156207
5	11	3T	Motor2ClassKids	1	0.197839
5	11	3T	Motor2ClassKids	1	0.158718
5	11	3T	Motor2ClassKids	1	0.383756
5	11	3T	Motor2ClassKids	1	0.160811
5	11	3T	Motor2ClassKids	1	0.0932884
5	11	3T	Motor2ClassKids	1	0.183944
5	11	3T	Motor2ClassKids	1	0.211831
5	11	3T	Motor2ClassKids	1	0.212143
5	11	3T	Motor2ClassKids	1	0.112598
5	11	3T	Motor2ClassKids	1	0.101663
5	11	3T	Motor2ClassKids	1	0.186888
5	11	3T	Motor2ClassKids	1	0.262801
5	11	3T	Motor2ClassKids	1	0.287882
5	11	3T	Motor2ClassKids	1	0.391843
5	11	3T	Motor2ClassKids	1	0.275341
5	11	3T	Motor2ClassKids	1	0.44568
5	11	3T	Motor2ClassKids	1	0.60594
5	11	3T	Motor2ClassKids	1	0.293185
5	11	3T	Motor2ClassKids	1	0.329304
5	11	3T	Motor2ClassKids	1	0.20477
5	11	3T	Motor2ClassKids	1	0.229742
5	11	3T	Motor2ClassKids	1	0.199411
5	11	3T	Motor2ClassKids	1	0.199001
5	11	3T	Motor2ClassKids	1	0.170288
5	11	3T	Motor2ClassKids	1	0.238699
5	11	3T	Motor2ClassKids	1	0.117378
5	11	3T	Motor2ClassKids	1	0.163478
5	11	3T	Motor2ClassKids	1	0.32245
5	11	3T	Motor2ClassKids	1	0.101614
5	11	3T	Motor2ClassKids	1	0.158985
5	11	3T	Motor2ClassKids	1	0.137858
5	11	3T	Motor2ClassKids	1	0.1499
5	11	3T	Motor2ClassKids	1	0.207079
5	11	3T	Motor2ClassKids	1	0.122017
5	11	3T	Motor2ClassKids	1	0.164539
5	11	3T	Motor2ClassKids	1	0.15732
5	11	3T	Motor2ClassKids	1	0.234005
5	11	3T	Motor2ClassKids	1	0.0767918
5	11	3T	Motor2ClassKids	1	0.039523
5	11	3T	Motor2ClassKids	1	0.23895
5	11	3T	Motor2ClassKids	1	0.179353
5	11	3T	Motor2ClassKids	1	0.313716
5	11	3T	Motor2ClassKids	1	0.195283
5	11	3T	Motor2ClassKids	1	0.30615
5	11	3T	Motor2ClassKids	1	0.224931
5	11	3T	Motor2ClassKids	1	0.240323
5	11	3T	Motor2ClassKids	1	0.212904
5	11	3T	Motor2ClassKids	1	0.0772144
5	11	3T	Motor2ClassKids	1	0.0932014
5	11	3T	Motor2ClassKids	1	0.14198
5	11	3T	Motor2ClassKids	1	0.183833
5	11	3T	Motor2ClassKids	1	0.255291
5	11	3T	Motor2ClassKids	1	0.0736477
5	11	3T	Motor2ClassKids	1	0.0947668
5	11	3T	Motor2ClassKids	1	0.159662
5	11	3T	Motor2ClassKids	1	0.216869
5	11	3T	Motor2ClassKids	1	0.322938
5	11	3T	Motor2ClassKids	1	0.213827
5	11	3T	Motor2ClassKids	1	0.202418
5	11	3T	Motor2ClassKids	1	0.203755
5	11	3T	Motor2ClassKids	1	0.161273
5	11	3T	Motor2ClassKids	1	0.242351
5	11	3T	Motor2ClassKids	1	0.264181
5	11	3T	Motor2ClassKids	1	0.541111
5	11	3T	Motor2ClassKids	1	0.467394
5	11	3T	Motor2ClassKids	1	0.372251
5	11	3T	Motor2ClassKids	1	0.167103
5	11	3T	Motor2ClassKids	1	0.193265
5	11	3T	Motor2ClassKids	1	0.129958
5	11	3T	Motor2ClassKids	1	0.138882
5	11	3T	Motor2ClassKids	1	0.269793
5	11	3T	Motor2ClassKids	1	0.201254
5	11	3T	Motor2ClassKids	1	0.196084
5	11	3T	Motor2ClassKids	1	0.150382
5	11	3T	Motor2ClassKids	1	0.215691
5	11	3T	Motor2ClassKids	1	0.259176
5	11	3T	Motor2ClassKids	1	0.118874
5	11	3T	Motor2ClassKids	1	0.135588
5	11	3T	Motor2ClassKids	1	0.292772
5	11	3T	Motor2ClassKids	1	0.316652
5	11	3T	Motor2ClassKids	1	0.283157
5	11	3T	Motor2ClassKids	1	0.169025
5	11	3T	Motor2ClassKids	1	0.161139
5	11	3T	Motor2ClassKids	1	0.379228
5	11	3T	Motor2ClassKids	1	0.472291
5	11	3T	Motor2ClassKids	1	0.611505
5	11	3T	Motor2ClassKids	1	0.225657
5	11	3T	Motor2ClassKids	1	0.319701
5	11	3T	Motor2ClassKids	1	0.0732989
5	11	3T	Motor2ClassKids	1	0.224241
5	11	3T	Motor2ClassKids	1	0.119558
5	11	3T	Motor2ClassKids	1	0.136281
5	11	3T	Motor2ClassKids	1	0.149831
5	11	3T	Motor2ClassKids	1	0.314667
5	11	3T	Motor2ClassKids	1	0.181086
5	11	3T	Motor2ClassKids	1	0.207103
5	11	3T	Motor2ClassKids	1	0.159808
5	11	3T	Motor2ClassKids	1	0.317632
5	11	3T	Motor2ClassKids	1	0.150386
5	11	3T	Motor2ClassKids	1	0.165692
5	11	3T	Motor2ClassKids	1	0.192968
5	11	3T	Motor2ClassKids	1	0.285042
5	11	3T	Motor2ClassKids	1	0.21179
5	11	3T	Motor2ClassKids	1	0.237447
5	11	3T	Motor2ClassKids	1	0.132778
5	11	3T	Motor2ClassKids	1	0.0900199
5	11	3T	Motor2ClassKids	1	0.22434
5	11	3T	Motor2ClassKids	1	0.107777
5	11	3T	Motor2ClassKids	1	0.196759
5	11	3T	Motor2ClassKids	1	0.18021
5	11	3T	Motor2ClassKids	1	0.241416
5	11	3T	Motor2ClassKids	1	0.106151
5	11	3T	Motor2ClassKids	1	0.134207
5	11	3T	Motor2ClassKids	1	0.285033
5	11	3T	Motor2ClassKids	1	0.390432
5	11	3T	Motor2ClassKids	1	0.236775
5	11	3T	Motor2ClassKids	1	0.201763
5	11	3T	Motor2ClassKids	1	0.137596
5	11	3T	Motor2ClassKids	1	0.310558
5	11	3T	Motor2ClassKids	1	0.327188
5	11	3T	Motor2ClassKids	1	0.119458
5	11	3T	Motor2ClassKids	1	0.151315
5	11	3T	Motor2ClassKids	1	0.104547
5	11	3T	Motor2ClassKids	1	0.179018
5	11	3T	Motor2ClassKids	1	0.308029
5	11	3T	Motor2ClassKids	1	0.116732
5	11	3T	Motor2ClassKids	1	0.24208
5	11	3T	Motor2ClassKids	1	0.191972
5	11	3T	Motor2ClassKids	1	0.225959
5	11	3T	Motor2ClassKids	1	0.207511
5	11	3T	Motor2ClassKids	1	0.136694
5	11	3T	Motor2ClassKids	1	0.272343
5	11	3T	Motor2ClassKids	1	0.0913429
5	11	3T	Motor2ClassKids	1	0.322548
5	11	3T	Motor2ClassKids	1	0.134837
5	11	3T	Motor2ClassKids	1	0.233717
5	11	3T	Motor2ClassKids	1	0.125623
5	11	3T	Motor2ClassKids	1	0.265029
5	11	3T	Motor2ClassKids	1	0.177405
5	11	3T	Motor2ClassKids	1	0.08756
5	11	3T	Motor2ClassKids	1	0.169443
5	11	3T	Motor2ClassKids	1	0.259095
5	11	3T	Motor2ClassKids	1	0.0997104
5	11	3T	Motor2ClassKids	1	0.259815
5	11	3T	Motor2ClassKids	1	0.104369
5	11	3T	Motor2ClassKids	1	0.217374
5	11	3T	Motor2ClassKids	1	0.140723
5	11	3T	Motor2ClassKids	1	0.146689
5	11	3T	Motor2ClassKids	1	0.183207
5	11	3T	Motor2ClassKids	1	0.275218
5	11	3T	Motor2ClassKids	1	0.407499
5	11	3T	Motor2ClassKids	1	0.310185
5	11	3T	Motor2ClassKids	1	0.256477
5	11	3T	Motor2ClassKids	1	0.162808
5	11	3T	Motor2ClassKids	1	0.191987
5	11	3T	Motor2ClassKids	1	0.136755
5	11	3T	Motor2ClassKids	1	0.311104
5	11	3T	Motor2ClassKids	1	0.11333
5	11	3T	Motor2ClassKids	1	0.352631
5	11	3T	Motor2ClassKids	1	0.254142
5	11	3T	Motor2ClassKids	1	0.294743
5	11	3T	Motor2ClassKids	1	0.235379
5	11	3T	Motor2ClassKids	1	0.357276
5	11	3T	Motor2ClassKids	1	0.233741
5	11	3T	Motor2ClassKids	1	0.279445
5	11	3T	Motor2ClassKids	1	0.316337
5	11	3T	Motor2ClassKids	1	0.336735
5	11	3T	Motor2ClassKids	1	0.165523
5	11	3T	Motor2ClassKids	1	0.158941
5	11	3T	Motor2ClassKids	1	0.279559
5	11	3T	Motor2ClassKids	1	0.293021
5	11	3T	Motor2ClassKids	1	0.136197
5	11	3T	Motor2ClassKids	1	0.160236
5	11	3T	Motor2ClassKids	1	0.176053
5	11	3T	Motor2ClassKids	1	0.354004
5	11	3T	Motor2ClassKids	1	0.229539
5	11	3T	Motor2ClassKids	1	0.265671
5	11	3T	Motor2ClassKids	1	0.332643
5	11	3T	Motor2ClassKids	1	0.296064
5	11	3T	Motor2ClassKids	1	0.397768
5	11	3T	Motor2ClassKids	1	0.448466
5	11	3T	Motor2ClassKids	1	0.261862
5	11	3T	Motor2ClassKids	1	0.239922
5	11	3T	Motor2ClassKids	1	0.233602
5	11	3T	Motor2ClassKids	1	0.237021
5	11	3T	Motor2ClassKids	1	0.255983
5	11	3T	Motor2ClassKids	1	0.257591
5	11	3T	Motor2ClassKids	1	0.22591
5	11	3T	Motor2ClassKids	1	0.124156
5	11	3T	Motor2ClassKids	1	0.111331
5	11	3T	Motor2ClassKids	1	0.165401
5	11	3T	Motor2ClassKids	1	0.290952
5	11	3T	Motor2ClassKids	1	0.196072
5	11	3T	Motor2ClassKids	1	0.101774
5	11	3T	Motor2ClassKids	1	0.121484
5	11	3T	Motor2ClassKids	1	0.179022
5	11	3T	Motor2ClassKids	1	0.119477
5	11	3T	Motor2ClassKids	1	0.405377
5	11	3T	Motor2ClassKids	1	0.294615
5	11	3T	Motor2ClassKids	1	0.53718
5	11	3T	Motor2ClassKids	1	0.281891
5	11	3T	Motor2ClassKids	1	0.379853
5	11	3T	Motor2ClassKids	1	0.162423
5	11	3T	Motor2ClassKids	1	0.395703
5	11	3T	Motor2ClassKids	1	0.115257
5	11	3T	Motor2ClassKids	1	0.32646
5	11	3T	Motor2ClassKids	1	0.257014
5	11	3T	Motor2ClassKids	1	0.31742
5	11	3T	Motor2ClassKids	1	0.148898
5	11	3T	Motor2ClassKids	1	0.285295
5	11	3T	Motor2ClassKids	1	0.153629
5	11	3T	Motor2ClassKids	1	0.256045
5	11	3T	Motor2ClassKids	1	0.163758
5	11	3T	Motor2ClassKids	1	0.215361
5	11	3T	Motor2ClassKids	1	0.149948
5	11	3T	Motor2ClassKids	1	0.606758
5	11	3T	Motor2ClassKids	1	0.569486
5	11	3T	Motor2ClassKids	1	0.116855
5	11	3T	Motor2ClassKids	1	0.166535
5	11	3T	Motor2ClassKids	1	0.355236
5	11	3T	Motor2ClassKids	1	0.23026
5	11	3T	Motor2ClassKids	1	0.148616
5	11	3T	Motor2ClassKids	1	0.213957
5	11	3T	Motor2ClassKids	1	0.147453
5	11	3T	Motor2ClassKids	1	0.138736
5	11	3T	Motor2ClassKids	1	0.196405
5	11	3T	Motor2ClassKids	1	0.208904
5	11	3T	Motor2ClassKids	1	0.354001
5	11	3T	Motor2ClassKids	1	0.293518
5	11	3T	Motor2ClassKids	1	0.250781
5	11	3T	Motor2ClassKids	1	0.15457
5	11	3T	Motor2ClassKids	1	0.293534
5	11	3T	Motor2ClassKids	1	0.451209
5	11	3T	Motor2ClassKids	1	0.410254
5	11	3T	Motor2ClassKids	1	0.309994
5	11	3T	Motor2ClassKids	1	0.106803
5	11	3T	Motor2ClassKids	1	0.0615694
5	11	3T	Motor2ClassKids	1	0.440553
5	11	3T	Motor2ClassKids	1	0.355597
5	11	3T	Motor2ClassKids	1	0.305158
5	11	3T	Motor2ClassKids	1	0.272112
5	11	3T	Motor2ClassKids	1	0.471581
5	11	3T	Motor2ClassKids	1	0.820917
5	11	3T	Motor2ClassKids	1	0.510059
5	11	3T	Motor2ClassKids	1	0.73955
5	11	3T	Motor2ClassKids	1	0.366615
5	11	3T	Motor2ClassKids	1	0.396131
5	11	3T	Motor2ClassKids	1	0.980397
5	11	3T	Motor2ClassKids	1	0.429636
5	11	3T	Motor2ClassKids	1	0.398544
5	11	3T	Motor2ClassKids	1	0.14611
5	11	3T	Motor2ClassKids	1	0.465964
5	11	3T	Motor2ClassKids	1	0.237831
5	11	3T	Motor2ClassKids	1	0.359802
5	11	3T	Motor2ClassKids	1	0.177014
5	11	3T	Motor2ClassKids	1	0.2685
5	11	3T	Motor2ClassKids	1	0.242351
5	11	3T	Motor2ClassKids	1	0.155308
5	11	3T	Motor2ClassKids	1	0.218624
5	11	3T	Motor2ClassKids	1	0.764055
5	11	3T	Motor2ClassKids	1	0.571821
5	11	3T	Motor2ClassKids	1	0.500032
5	11	3T	Motor2ClassKids	1	0.959991
5	11	3T	Motor2ClassKids	1	0.694751
5	11	3T	Motor2ClassKids	1	0.415886
5	11	3T	Motor2ClassKids	1	0.555745
5	11	3T	Motor2ClassKids	1	0.351187
5	11	3T	Motor2ClassKids	1	0.485442
5	11	3T	Motor2ClassKids	1	0.327831
5	11	3T	Motor2ClassKids	1	0.259634
5	11	3T	Motor2ClassKids	1	0.504023
5	11	3T	Motor2ClassKids	1	0.435871
5	11	3T	Motor2ClassKids	1	0.674675
5	11	3T	Motor2ClassKids	1	0.489502
5	11	3T	Motor2ClassKids	1	0.104232
5	11	3T	Motor2ClassKids	1	0.138701
5	11	3T	Motor2ClassKids	1	0.291327
5	11	3T	Motor2ClassKids	1	0.14449
5	11	3T	Motor2ClassKids	1	0.336557
5	11	3T	Motor2ClassKids	1	0.207408
5	11	3T	Motor2ClassKids	1	0.110701
5	11	3T	Motor2ClassKids	1	0.272671
5	11	3T	Motor2ClassKids	1	0.293891
5	11	3T	Motor2ClassKids	1	0.163623
5	11	3T	Motor2ClassKids	1	0.146826
5	11	3T	Motor2ClassKids	1	0.123196
5	11	3T	Motor2ClassKids	1	0.418066
5	11	3T	Motor2ClassKids	1	0.333791
5	11	3T	Motor2ClassKids	1	0.122575
5	11	3T	Motor2ClassKids	1	0.0950134
5	11	3T	Motor2ClassKids	1	0.204477
5	11	3T	Motor2ClassKids	1	0.115959
5	11	3T	Motor2ClassKids	1	0.292785
5	11	3T	Motor2ClassKids	1	0.155963
5	11	3T	Motor2ClassKids	1	0.152412
5	11	3T	Motor2ClassKids	1	0.134676
5	11	3T	Motor2ClassKids	1	0.232742
5	11	3T	Motor2ClassKids	1	0.144366
5	11	3T	Motor2ClassKids	1	0.0775775
5	11	3T	Motor2ClassKids	1	0.22974
5	11	3T	Motor2ClassKids	1	0.109759
5	11	3T	Motor2ClassKids	1	0.320888
5	11	3T	Motor2ClassKids	1	0.15693
5	11	3T	Motor2ClassKids	1	0.13227
5	11	3T	Motor2ClassKids	1	0.0976178
5	11	3T	Motor2ClassKids	1	0.236976
5	11	3T	Motor2ClassKids	1	0.306668
5	11	3T	Motor2ClassKids	1	0.324711
5	11	3T	Motor2ClassKids	1	0.241705
5	11	3T	Motor2ClassKids	1	0.287908
5	11	3T	Motor2ClassKids	1	0.174926
5	11	3T	Motor2ClassKids	1	0.177651
5	11	3T	Motor2ClassKids	1	0.345036
5	11	3T	Motor2ClassKids	1	0.427585
5	11	3T	Motor2ClassKids	1	0.22327
5	11	3T	Motor2ClassKids	1	0.179464
5	11	3T	Motor2ClassKids	1	0.0807607
5	11	3T	Motor2ClassKids	1	0.180671
5	11	3T	Motor2ClassKids	1	0.302871
5	11	3T	Motor2ClassKids	1	0.18294
5	11	3T	Motor2ClassKids	1	0.183793
5	11	3T	Motor2ClassKids	1	0.194395
5	11	3T	Motor2ClassKids	1	0.0909745
5	11	3T	Motor2ClassKids	1	0.339471
5	11	3T	Motor2ClassKids	1	0.0679456
5	11	3T	Motor2ClassKids	1	0.149182
5	11	3T	Motor2ClassKids	1	0.117375
5	11	3T	Motor2ClassKids	1	0.183679
8	8	3T	Motor2ClassKids	1	0
8	8	3T	Motor2ClassKids	1	0.267938
8	8	3T	Motor2ClassKids	1	0.10151
8	8	3T	Motor2ClassKids	1	0.303926
8	8	3T	Motor2ClassKids	1	0.356704
8	8	3T	Motor2ClassKids	1	0.165109
8	8	3T	Motor2ClassKids	1	0.345707
8	8	3T	Motor2ClassKids	1	0.413545
8	8	3T	Motor2ClassKids	1	0.232652
8	8	3T	Motor2ClassKids	1	0.363734
8	8	3T	Motor2ClassKids	1	0.371297
8	8	3T	Motor2ClassKids	1	0.145297
8	8	3T	Motor2ClassKids	1	0.323546
8	8	3T	Motor2ClassKids	1	0.190733
8	8	3T	Motor2ClassKids	1	0.296819
8	8	3T	Motor2ClassKids	1	0.200692
8	8	3T	Motor2ClassKids	1	0.253693
8	8	3T	Motor2ClassKids	1	0.279506
8	8	3T	Motor2ClassKids	1	0.323738
8	8	3T	Motor2ClassKids	1	0.141963
8	8	3T	Motor2ClassKids	1	0.207704
8	8	3T	Motor2ClassKids	1	0.315315
8	8	3T	Motor2ClassKids	1	0.303609
8	8	3T	Motor2ClassKids	1	0.145722
8	8	3T	Motor2ClassKids	1	0.36131
8	8	3T	Motor2ClassKids	1	0.381733
8	8	3T	Motor2ClassKids	1	0.162153
8	8	3T	Motor2ClassKids	1	0.499337
8	8	3T	Motor2ClassKids	1	0.62058
8	8	3T	Motor2ClassKids	1	0.329709
8	8	3T	Motor2ClassKids	1	0.277426
8	8	3T	Motor2ClassKids	1	0.542878
8	8	3T	Motor2ClassKids	1	0.589859
8	8	3T	Motor2ClassKids	1	0.25655
8	8	3T	Motor2ClassKids	1	0.405437
8	8	3T	Motor2ClassKids	1	0.577467
8	8	3T	Motor2ClassKids	1	0.347176
8	8	3T	Motor2ClassKids	1	0.231304
8	8	3T	Motor2ClassKids	1	0.428992
8	8	3T	Motor2ClassKids	1	0.437171
8	8	3T	Motor2ClassKids	1	0.338097
8	8	3T	Motor2ClassKids	1	0.137579
8	8	3T	Motor2ClassKids	1	0.332523
8	8	3T	Motor2ClassKids	1	0.302453
8	8	3T	Motor2ClassKids	1	0.12838
8	8	3T	Motor2ClassKids	1	0.27616
8	8	3T	Motor2ClassKids	1	0.151753
8	8	3T	Motor2ClassKids	1	0.368199
8	8	3T	Motor2ClassKids	1	0.3783
8	8	3T	Motor2ClassKids	1	0.426844
8	8	3T	Motor2ClassKids	1	0.152968
8	8	3T	Motor2ClassKids	1	0.388884
8	8	3T	Motor2ClassKids	1	0.604401
8	8	3T	Motor2ClassKids	1	0.254578
8	8	3T	Motor2ClassKids	1	0.498757
8	8	3T	Motor2ClassKids	1	0.575441
8	8	3T	Motor2ClassKids	1	0.435781
8	8	3T	Motor2ClassKids	1	0.15411
8	8	3T	Motor2ClassKids	1	0.290719
8	8	3T	Motor2ClassKids	1	0.452868
8	8	3T	Motor2ClassKids	1	0.500925
8	8	3T	Motor2ClassKids	1	0.216243
8	8	3T	Motor2ClassKids	1	0.407687
8	8	3T	Motor2ClassKids	1	0.579055
8	8	3T	Motor2ClassKids	1	0.183525
8	8	3T	Motor2ClassKids	1	0.394688
8	8	3T	Motor2ClassKids	1	0.52932
8	8	3T	Motor2ClassKids	1	0.199838
8	8	3T	Motor2ClassKids	1	0.288012
8	8	3T	Motor2ClassKids	1	0.342126
8	8	3T	Motor2ClassKids	1	0.140979
8	8	3T	Motor2ClassKids	1	0.359112
8	8	3T	Motor2ClassKids	1	0.42341
8	8	3T	Motor2ClassKids	1	0.0934084
8	8	3T	Motor2ClassKids	1	0.458863
8	8	3T	Motor2ClassKids	1	0.461108
8	8	3T	Motor2ClassKids	1	0.14304
8	8	3T	Motor2ClassKids	1	0.397103
8	8	3T	Motor2ClassKids	1	0.378462
8	8	3T	Motor2ClassKids	1	0.159354
8	8	3T	Motor2ClassKids	1	0.328329
8	8	3T	Motor2ClassKids	1	0.462428
8	8	3T	Motor2ClassKids	1	0.180801
8	8	3T	Motor2ClassKids	1	0.295347
8	8	3T	Motor2ClassKids	1	0.353649
8	8	3T	Motor2ClassKids	1	0.111539
8	8	3T	Motor2ClassKids	1	0.364546
8	8	3T	Motor2ClassKids	1	0.29754
8	8	3T	Motor2ClassKids	1	0.122414
8	8	3T	Motor2ClassKids	1	0.321909
8	8	3T	Motor2ClassKids	1	0.135399
8	8	3T	Motor2ClassKids	1	0.345941
8	8	3T	Motor2ClassKids	1	0.183038
8	8	3T	Motor2ClassKids	1	0.24777
8	8	3T	Motor2ClassKids	1	0.310836
8	8	3T	Motor2ClassKids	1	0.126272
8	8	3T	Motor2ClassKids	1	0.289124
8	8	3T	Motor2ClassKids	1	0.202111
8	8	3T	Motor2ClassKids	1	0.190539
8	8	3T	Motor2ClassKids	1	0.155722
8	8	3T	Motor2ClassKids	1	0.324405
8	8	3T	Motor2ClassKids	1	0.12946
8	8	3T	Motor2ClassKids	1	0.241839
8	8	3T	Motor2ClassKids	1	0.172619
8	8	3T	Motor2ClassKids	1	0.30167
8	8	3T	Motor2ClassKids	1	0.197308
8	8	3T	Motor2ClassKids	1	0.373515
8	8	3T	Motor2ClassKids	1	0.226946
8	8	3T	Motor2ClassKids	1	0.20931
8	8	3T	Motor2ClassKids	1	0.396783
8	8	3T	Motor2ClassKids	1	0.18652
8	8	3T	Motor2ClassKids	1	0.267409
8	8	3T	Motor2ClassKids	1	0.234109
8	8	3T	Motor2ClassKids	1	0.177771
8	8	3T	Motor2ClassKids	1	0.402453
8	8	3T	Motor2ClassKids	1	0.247443
8	8	3T	Motor2ClassKids	1	0.235617
8	8	3T	Motor2ClassKids	1	0.287945
8	8	3T	Motor2ClassKids	1	0.119705
8	8	3T	Motor2ClassKids	1	0.153583
8	8	3T	Motor2ClassKids	1	0.227449
8	8	3T	Motor2ClassKids	1	0.428453
8	8	3T	Motor2ClassKids	1	0.156009
8	8	3T	Motor2ClassKids	1	0.261547
8	8	3T	Motor2ClassKids	1	0.292116
8	8	3T	Motor2ClassKids	1	0.129772
8	8	3T	Motor2ClassKids	1	0.180729
8	8	3T	Motor2ClassKids	1	0.219905
8	8	3T	Motor2ClassKids	1	0.401857
8	8	3T	Motor2ClassKids	1	0.0957505
8	8	3T	Motor2ClassKids	1	0.302883
8	8	3T	Motor2ClassKids	1	0.435307
8	8	3T	Motor2ClassKids	1	0.132394
8	8	3T	Motor2ClassKids	1	0.340065
8	8	3T	Motor2ClassKids	1	0.277585
8	8	3T	Motor2ClassKids	1	0.211458
8	8	3T	Motor2ClassKids	1	0.365937
8	8	3T	Motor2ClassKids	1	0.339243
8	8	3T	Motor2ClassKids	1	0.118548
8	8	3T	Motor2ClassKids	1	0.301078
8	8	3T	Motor2ClassKids	1	0.390936
8	8	3T	Motor2ClassKids	1	0.154857
8	8	3T	Motor2ClassKids	1	0.303445
8	8	3T	Motor2ClassKids	1	0.343965
8	8	3T	Motor2ClassKids	1	0.171431
8	8	3T	Motor2ClassKids	1	0.281087
8	8	3T	Motor2ClassKids	1	0.389545
8	8	3T	Motor2ClassKids	1	0.196327
8	8	3T	Motor2ClassKids	1	0.172801
8	8	3T	Motor2ClassKids	1	0.338062
8	8	3T	Motor2ClassKids	1	0.221966
8	8	3T	Motor2ClassKids	1	0.333815
8	8	3T	Motor2ClassKids	1	0.493047
8	8	3T	Motor2ClassKids	1	0.316094
8	8	3T	Motor2ClassKids	1	0.167201
8	8	3T	Motor2ClassKids	1	0.376514
8	8	3T	Motor2ClassKids	1	0.324296
8	8	3T	Motor2ClassKids	1	0.138324
8	8	3T	Motor2ClassKids	1	0.256884
8	8	3T	Motor2ClassKids	1	0.106321
8	8	3T	Motor2ClassKids	1	0.332106
8	8	3T	Motor2ClassKids	1	0.174311
8	8	3T	Motor2ClassKids	1	0.226758
8	8	3T	Motor2ClassKids	1	0.297844
8	8	3T	Motor2ClassKids	1	0.165567
8	8	3T	Motor2ClassKids	1	0.249912
8	8	3T	Motor2ClassKids	1	0.281209
8	8	3T	Motor2ClassKids	1	0.0884053
8	8	3T	Motor2ClassKids	1	0.368879
8	8	3T	Motor2ClassKids	1	0.564277
8	8	3T	Motor2ClassKids	1	0.149548
8	8	3T	Motor2ClassKids	1	0.349552
8	8	3T	Motor2ClassKids	1	0.432537
8	8	3T	Motor2ClassKids	1	0.18081
8	8	3T	Motor2ClassKids	1	0.288858
8	8	3T	Motor2ClassKids	1	0.334311
8	8	3T	Motor2ClassKids	1	0.142862
8	8	3T	Motor2ClassKids	1	0.0903116
8	8	3T	Motor2ClassKids	1	0.234573
8	8	3T	Motor2ClassKids	1	0.391468
8	8	3T	Motor2ClassKids	1	0.143308
8	8	3T	Motor2ClassKids	1	0.38447
8	8	3T	Motor2ClassKids	1	0.338452
8	8	3T	Motor2ClassKids	1	0.16185
8	8	3T	Motor2ClassKids	1	0.118687
8	8	3T	Motor2ClassKids	1	0.210345
8	8	3T	Motor2ClassKids	1	0.260292
8	8	3T	Motor2ClassKids	1	0.118281
8	8	3T	Motor2ClassKids	1	0.27802
8	8	3T	Motor2ClassKids	1	0.143148
8	8	3T	Motor2ClassKids	1	0.350756
8	8	3T	Motor2ClassKids	1	0.192143
8	8	3T	Motor2ClassKids	1	0.265527
8	8	3T	Motor2ClassKids	1	0.320174
8	8	3T	Motor2ClassKids	1	0.104459
8	8	3T	Motor2ClassKids	1	0.158581
8	8	3T	Motor2ClassKids	1	0.24922
8	8	3T	Motor2ClassKids	1	0.335335
8	8	3T	Motor2ClassKids	1	0.0810598
8	8	3T	Motor2ClassKids	1	0.350859
8	8	3T	Motor2ClassKids	1	0.299865
8	8	3T	Motor2ClassKids	1	0.109956
8	8	3T	Motor2ClassKids	1	0.145445
8	8	3T	Motor2ClassKids	1	0.188174
8	8	3T	Motor2ClassKids	1	0.301106
8	8	3T	Motor2ClassKids	1	0.105188
8	8	3T	Motor2ClassKids	1	0.183647
8	8	3T	Motor2ClassKids	1	0.186108
8	8	3T	Motor2ClassKids	1	0.462287
8	8	3T	Motor2ClassKids	1	0.232254
8	8	3T	Motor2ClassKids	1	0.21187
8	8	3T	Motor2ClassKids	1	0.261846
8	8	3T	Motor2ClassKids	1	0.130722
8	8	3T	Motor2ClassKids	1	0.212123
8	8	3T	Motor2ClassKids	1	0.259624
8	8	3T	Motor2ClassKids	1	0.355136
8	8	3T	Motor2ClassKids	1	0.25597
8	8	3T	Motor2ClassKids	1	0.193789
8	8	3T	Motor2ClassKids	1	0.372562
8	8	3T	Motor2ClassKids	1	0.126274
8	8	3T	Motor2ClassKids	1	0.263982
8	8	3T	Motor2ClassKids	1	0.342018
8	8	3T	Motor2ClassKids	1	0.101705
8	8	3T	Motor2ClassKids	1	0.281955
8	8	3T	Motor2ClassKids	1	0.289333
8	8	3T	Motor2ClassKids	1	0.177258
8	8	3T	Motor2ClassKids	1	0.283866
8	8	3T	Motor2ClassKids	1	0.141501
8	8	3T	Motor2ClassKids	1	0.266663
8	8	3T	Motor2ClassKids	1	0.302992
8	8	3T	Motor2ClassKids	1	0.210647
8	8	3T	Motor2ClassKids	1	0.373275
8	8	3T	Motor2ClassKids	1	0.330311
8	8	3T	Motor2ClassKids	1	0.292047
8	8	3T	Motor2ClassKids	1	0.194736
8	8	3T	Motor2ClassKids	1	0.293495
8	8	3T	Motor2ClassKids	1	0.161206
8	8	3T	Motor2ClassKids	1	0.234119
8	8	3T	Motor2ClassKids	1	0.156047
8	8	3T	Motor2ClassKids	1	0.115618
8	8	3T	Motor2ClassKids	1	0.234769
8	8	3T	Motor2ClassKids	1	0.241384
8	8	3T	Motor2ClassKids	1	0.110536
8	8	3T	Motor2ClassKids	1	0.224096
8	8	3T	Motor2ClassKids	1	0.179555
8	8	3T	Motor2ClassKids	1	0.206418
8	8	3T	Motor2ClassKids	1	0.428418
8	8	3T	Motor2ClassKids	1	0.222607
8	8	3T	Motor2ClassKids	1	0.237339
8	8	3T	Motor2ClassKids	1	0.450338
8	8	3T	Motor2ClassKids	1	0.248011
8	8	3T	Motor2ClassKids	1	0.229131
8	8	3T	Motor2ClassKids	1	0.345026
8	8	3T	Motor2ClassKids	1	0.215124
8	8	3T	Motor2ClassKids	1	0.151775
8	8	3T	Motor2ClassKids	1	0.321696
8	8	3T	Motor2ClassKids	1	0.124422
8	8	3T	Motor2ClassKids	1	0.391365
8	8	3T	Motor2ClassKids	1	0.48817
8	8	3T	Motor2ClassKids	1	0.15012
8	8	3T	Motor2ClassKids	1	0.342733
8	8	3T	Motor2ClassKids	1	0.307536
8	8	3T	Motor2ClassKids	1	0.157374
8	8	3T	Motor2ClassKids	1	0.206617
8	8	3T	Motor2ClassKids	1	0.164083
8	8	3T	Motor2ClassKids	1	0.225981
8	8	3T	Motor2ClassKids	1	0.0707883
8	8	3T	Motor2ClassKids	1	0.293529
8	8	3T	Motor2ClassKids	1	0.132393
8	8	3T	Motor2ClassKids	1	0.395029
8	8	3T	Motor2ClassKids	1	0.183418
8	8	3T	Motor2ClassKids	1	0.275687
8	8	3T	Motor2ClassKids	1	0.373123
8	8	3T	Motor2ClassKids	1	0.139127
8	8	3T	Motor2ClassKids	1	0.321571
8	8	3T	Motor2ClassKids	1	0.29088
8	8	3T	Motor2ClassKids	1	0.13962
8	8	3T	Motor2ClassKids	1	0.181976
8	8	3T	Motor2ClassKids	1	0.239341
8	8	3T	Motor2ClassKids	1	0.487116
8	8	3T	Motor2ClassKids	1	0.164378
8	8	3T	Motor2ClassKids	1	0.243384
8	8	3T	Motor2ClassKids	1	0.337072
8	8	3T	Motor2ClassKids	1	0.158931
8	8	3T	Motor2ClassKids	1	0.244891
8	8	3T	Motor2ClassKids	1	0.214919
8	8	3T	Motor2ClassKids	1	0.256503
8	8	3T	Motor2ClassKids	1	0.173224
8	8	3T	Motor2ClassKids	1	0.206762
8	8	3T	Motor2ClassKids	1	0.360451
8	8	3T	Motor2ClassKids	1	0.118465
8	8	3T	Motor2ClassKids	1	0.322801
8	8	3T	Motor2ClassKids	1	0.314474
8	8	3T	Motor2ClassKids	1	0.118073
8	8	3T	Motor2ClassKids	1	0.187752
8	8	3T	Motor2ClassKids	1	0.203314
8	8	3T	Motor2ClassKids	1	0.350897
8	8	3T	Motor2ClassKids	1	0.119187
8	8	3T	Motor2ClassKids	1	0.407898
8	8	3T	Motor2ClassKids	1	0.510405
8	8	3T	Motor2ClassKids	1	0.204722
8	8	3T	Motor2ClassKids	1	0.240293
8	8	3T	Motor2ClassKids	1	0.167287
8	8	3T	Motor2ClassKids	1	0.288545
8	8	3T	Motor2ClassKids	1	0.134746
8	8	3T	Motor2ClassKids	1	0.287361
8	8	3T	Motor2ClassKids	1	0.294039
8	8	3T	Motor2ClassKids	1	0.144244
8	8	3T	Motor2ClassKids	1	0.272558
8	8	3T	Motor2ClassKids	1	0.220111
8	8	3T	Motor2ClassKids	1	0.401826
8	8	3T	Motor2ClassKids	1	0.21504
8	8	3T	Motor2ClassKids	1	0.233796
8	8	3T	Motor2ClassKids	1	0.293009
8	8	3T	Motor2ClassKids	1	0.137276
8	8	3T	Motor2ClassKids	1	0.235474
8	8	3T	Motor2ClassKids	1	0.219376
8	8	3T	Motor2ClassKids	1	0.280059
8	8	3T	Motor2ClassKids	1	0.230438
8	8	3T	Motor2ClassKids	1	0.180793
8	8	3T	Motor2ClassKids	1	0.115665
8	8	3T	Motor2ClassKids	1	0.164369
8	8	3T	Motor2ClassKids	1	0.36165
8	8	3T	Motor2ClassKids	1	0.273637
8	8	3T	Motor2ClassKids	1	0.214827
8	8	3T	Motor2ClassKids	1	0.404017
8	8	3T	Motor2ClassKids	1	0.205384
8	8	3T	Motor2ClassKids	1	0.251713
8	8	3T	Motor2ClassKids	1	0.668825
8	8	3T	Motor2ClassKids	1	0.510125
8	8	3T	Motor2ClassKids	1	0.141706
8	8	3T	Motor2ClassKids	1	0.263276
8	8	3T	Motor2ClassKids	1	0.149515
8	8	3T	Motor2ClassKids	1	0.211265
8	8	3T	Motor2ClassKids	1	0.124442
8	8	3T	Motor2ClassKids	1	0.471873
8	8	3T	Motor2ClassKids	1	0.362405
8	8	3T	Motor2ClassKids	1	0.225167
8	8	3T	Motor2ClassKids	1	0.485631
8	8	3T	Motor2ClassKids	1	0.34334
8	8	3T	Motor2ClassKids	1	0.273427
8	8	3T	Motor2ClassKids	1	0.548979
8	8	3T	Motor2ClassKids	1	0.378831
8	8	3T	Motor2ClassKids	1	0.440107
8	8	3T	Motor2ClassKids	1	0.869767
8	8	3T	Motor2ClassKids	1	0.498748
8	8	3T	Motor2ClassKids	1	0.247028
8	8	3T	Motor2ClassKids	1	0.243079
8	8	3T	Motor2ClassKids	1	0.242877
8	8	3T	Motor2ClassKids	1	0.339238
8	8	3T	Motor2ClassKids	1	0.207152
8	8	3T	Motor2ClassKids	1	0.31739
8	8	3T	Motor2ClassKids	1	0.20049
8	8	3T	Motor2ClassKids	1	0.194529
8	8	3T	Motor2ClassKids	1	0.331608
8	8	3T	Motor2ClassKids	1	0.104485
8	8	3T	Motor2ClassKids	1	0.312888
8	8	3T	Motor2ClassKids	1	0.268792
8	8	3T	Motor2ClassKids	1	0.151057
8	8	3T	Motor2ClassKids	1	0.136489
8	8	3T	Motor2ClassKids	1	0.198054
8	8	3T	Motor2ClassKids	1	0.291524
8	8	3T	Motor2ClassKids	1	0.158021
8	8	3T	Motor2ClassKids	1	0.0896657
8	8	3T	Motor2ClassKids	1	0.240496
8	8	3T	Motor2ClassKids	1	0.385593
8	8	3T	Motor2ClassKids	1	0.12426
8	8	3T	Motor2ClassKids	1	0.318644
8	8	3T	Motor2ClassKids	1	0.156993
8	8	3T	Motor2ClassKids	1	0.314462
8	8	3T	Motor2ClassKids	1	0.157236
8	8	3T	Motor2ClassKids	1	0.344829
8	8	3T	Motor2ClassKids	1	0.372437
8	8	3T	Motor2ClassKids	1	0.161186
8	8	3T	Motor2ClassKids	1	0.121509
8	8	3T	Motor2ClassKids	1	0.213139
8	8	3T	Motor2ClassKids	1	0.235782
8	8	3T	Motor2ClassKids	1	0.164916
8	8	3T	Motor2ClassKids	1	0.157805
8	8	3T	Motor2ClassKids	1	0.17316
8	8	3T	Motor2ClassKids	1	0.32968
8	8	3T	Motor2ClassKids	1	0.0993494
8	8	3T	Motor2ClassKids	1	0.323926
8	8	3T	Motor2ClassKids	1	0.241762
8	8	3T	Motor2ClassKids	1	0.193771
8	8	3T	Motor2ClassKids	1	0.186728
8	8	3T	Motor2ClassKids	1	0.17426
8	8	3T	Motor2ClassKids	1	0.260712
8	8	3T	Motor2ClassKids	1	0.0947691
8	8	3T	Motor2ClassKids	1	0.215081
8	8	3T	Motor2ClassKids	1	0.130143
8	8	3T	Motor2ClassKids	1	0.35012
8	8	3T	Motor2ClassKids	1	0.101053
8	8	3T	Motor2ClassKids	1	0.280993
8	8	3T	Motor2ClassKids	1	0.420617
8	8	3T	Motor2ClassKids	1	0.369502
8	8	3T	Motor2ClassKids	1	0.155044
8	8	3T	Motor2ClassKids	1	0.259737
8	8	3T	Motor2ClassKids	1	0.275762
8	8	3T	Motor2ClassKids	1	0.218339
8	8	3T	Motor2ClassKids	1	0.10998
8	8	3T	Motor2ClassKids	1	0.360518
8	8	3T	Motor2ClassKids	1	0.189931
8	8	3T	Motor2ClassKids	1	0.31528
8	8	3T	Motor2ClassKids	1	0.44133
8	8	3T	Motor2ClassKids	1	0.206871
8	8	3T	Motor2ClassKids	1	0.264694
8	8	3T	Motor2ClassKids	1	0.198731
8	8	3T	Motor2ClassKids	1	0.245987
8	8	3T	Motor2ClassKids	1	0.201977
8	8	3T	Motor2ClassKids	1	0.165012
8	8	3T	Motor2ClassKids	1	0.23241
8	8	3T	Motor2ClassKids	1	0.276423
8	8	3T	Motor2ClassKids	1	0.32795
8	8	3T	Motor2ClassKids	1	0.182362
8	8	3T	Motor2ClassKids	1	0.347446
8	8	3T	Motor2ClassKids	1	0.296147
8	8	3T	Motor2ClassKids	1	0.223964
8	8	3T	Motor2ClassKids	1	0.240649
8	8	3T	Motor2ClassKids	1	0.323692
8	8	3T	Motor2ClassKids	1	0.4989
8	8	3T	Motor2ClassKids	1	0.208473
8	8	3T	Motor2ClassKids	1	0.274441
8	8	3T	Motor2ClassKids	1	0.323778
8	8	3T	Motor2ClassKids	1	0.120364
8	8	3T	Motor2ClassKids	1	0.335961
8	8	3T	Motor2ClassKids	1	0.289103
8	8	3T	Motor2ClassKids	1	0.114406
8	8	3T	Motor2ClassKids	1	0.352963
8	8	3T	Motor2ClassKids	1	0.199191
8	8	3T	Motor2ClassKids	1	0.0572104
8	8	3T	Motor2ClassKids	1	0.142834
8	8	3T	Motor2ClassKids	1	0.249183
8	8	3T	Motor2ClassKids	1	0.423905
8	8	3T	Motor2ClassKids	1	0.635974
8	8	3T	Motor2ClassKids	1	0.207092
8	8	3T	Motor2ClassKids	1	0.302069
8	8	3T	Motor2ClassKids	1	0.437347
8	8	3T	Motor2ClassKids	1	0.122177
8	8	3T	Motor2ClassKids	1	0.228222
8	8	3T	Motor2ClassKids	1	0.431074
8	8	3T	Motor2ClassKids	1	0.234992
8	8	3T	Motor2ClassKids	1	0.267089
8	8	3T	Motor2ClassKids	1	0.323056
8	8	3T	Motor2ClassKids	1	0.16627
11	9	3T	Motor2ClassKids	1	0
11	9	3T	Motor2ClassKids	1	0.185779
11	9	3T	Motor2ClassKids	1	0.1643
11	9	3T	Motor2ClassKids	1	0.218382
11	9	3T	Motor2ClassKids	1	0.0963193
11	9	3T	Motor2ClassKids	1	0.0829944
11	9	3T	Motor2ClassKids	1	0.0680329
11	9	3T	Motor2ClassKids	1	0.0593566
11	9	3T	Motor2ClassKids	1	0.147365
11	9	3T	Motor2ClassKids	1	0.224694
11	9	3T	Motor2ClassKids	1	0.110455
11	9	3T	Motor2ClassKids	1	0.115325
11	9	3T	Motor2ClassKids	1	0.118264
11	9	3T	Motor2ClassKids	1	0.18762
11	9	3T	Motor2ClassKids	1	0.0932828
11	9	3T	Motor2ClassKids	1	0.221861
11	9	3T	Motor2ClassKids	1	0.11383
11	9	3T	Motor2ClassKids	1	0.113692
11	9	3T	Motor2ClassKids	1	0.131572
11	9	3T	Motor2ClassKids	1	0.0981998
11	9	3T	Motor2ClassKids	1	0.331216
11	9	3T	Motor2ClassKids	1	0.110677
11	9	3T	Motor2ClassKids	1	0.130482
11	9	3T	Motor2ClassKids	1	0.0373303
11	9	3T	Motor2ClassKids	1	0.169249
11	9	3T	Motor2ClassKids	1	0.0990018
11	9	3T	Motor2ClassKids	1	0.227372
11	9	3T	Motor2ClassKids	1	0.171982
11	9	3T	Motor2ClassKids	1	0.120857
11	9	3T	Motor2ClassKids	1	0.0857155
11	9	3T	Motor2ClassKids	1	0.155407
11	9	3T	Motor2ClassKids	1	0.1419
11	9	3T	Motor2ClassKids	1	0.124415
11	9	3T	Motor2ClassKids	1	0.114614
11	9	3T	Motor2ClassKids	1	0.097872
11	9	3T	Motor2ClassKids	1	0.119675
11	9	3T	Motor2ClassKids	1	0.121219
11	9	3T	Motor2ClassKids	1	0.0814335
11	9	3T	Motor2ClassKids	1	0.275174
11	9	3T	Motor2ClassKids	1	0.142083
11	9	3T	Motor2ClassKids	1	0.0840253
11	9	3T	Motor2ClassKids	1	0.107475
11	9	3T	Motor2ClassKids	1	0.198268
11	9	3T	Motor2ClassKids	1	0.0989961
11	9	3T	Motor2ClassKids	1	0.0319786
11	9	3T	Motor2ClassKids	1	0.0372182
11	9	3T	Motor2ClassKids	1	0.163715
11	9	3T	Motor2ClassKids	1	0.122609
11	9	3T	Motor2ClassKids	1	0.187813
11	9	3T	Motor2ClassKids	1	0.103606
11	9	3T	Motor2ClassKids	1	0.167168
11	9	3T	Motor2ClassKids	1	0.0792029
11	9	3T	Motor2ClassKids	1	0.104646
11	9	3T	Motor2ClassKids	1	0.116257
11	9	3T	Motor2ClassKids	1	0.0278869
11	9	3T	Motor2ClassKids	1	0.163582
11	9	3T	Motor2ClassKids	1	0.149356
11	9	3T	Motor2ClassKids	1	0.177996
11	9	3T	Motor2ClassKids	1	0.161158
11	9	3T	Motor2ClassKids	1	0.0941432
11	9	3T	Motor2ClassKids	1	0.173178
11	9	3T	Motor2ClassKids	1	0.0947239
11	9	3T	Motor2ClassKids	1	0.249066
11	9	3T	Motor2ClassKids	1	0.18269
11	9	3T	Motor2ClassKids	1	0.130072
11	9	3T	Motor2ClassKids	1	0.0701571
11	9	3T	Motor2ClassKids	1	0.177266
11	9	3T	Motor2ClassKids	1	0.116137
11	9	3T	Motor2ClassKids	1	0.164502
11	9	3T	Motor2ClassKids	1	0.181188
11	9	3T	Motor2ClassKids	1	0.308306
11	9	3T	Motor2ClassKids	1	0.136727
11	9	3T	Motor2ClassKids	1	0.0904502
11	9	3T	Motor2ClassKids	1	0.11238
11	9	3T	Motor2ClassKids	1	0.295315
11	9	3T	Motor2ClassKids	1	0.15111
11	9	3T	Motor2ClassKids	1	0.114397
11	9	3T	Motor2ClassKids	1	0.0983101
11	9	3T	Motor2ClassKids	1	0.20926
11	9	3T	Motor2ClassKids	1	0.0630064
11	9	3T	Motor2ClassKids	1	0.139025
11	9	3T	Motor2ClassKids	1	0.158954
11	9	3T	Motor2ClassKids	1	0.352937
11	9	3T	Motor2ClassKids	1	0.302708
11	9	3T	Motor2ClassKids	1	0.14369
11	9	3T	Motor2ClassKids	1	0.120369
11	9	3T	Motor2ClassKids	1	0.301562
11	9	3T	Motor2ClassKids	1	0.141288
11	9	3T	Motor2ClassKids	1	0.0964633
11	9	3T	Motor2ClassKids	1	0.109673
11	9	3T	Motor2ClassKids	1	0.219726
11	9	3T	Motor2ClassKids	1	0.139744
11	9	3T	Motor2ClassKids	1	0.134193
11	9	3T	Motor2ClassKids	1	0.162418
11	9	3T	Motor2ClassKids	1	0.0487318
11	9	3T	Motor2ClassKids	1	0.146776
11	9	3T	Motor2ClassKids	1	0.203022
11	9	3T	Motor2ClassKids	1	0.0887827
11	9	3T	Motor2ClassKids	1	0.0888513
11	9	3T	Motor2ClassKids	1	0.158933
11	9	3T	Motor2ClassKids	1	0.138188
11	9	3T	Motor2ClassKids	1	0.0724558
11	9	3T	Motor2ClassKids	1	0.313224
11	9	3T	Motor2ClassKids	1	0.286636
11	9	3T	Motor2ClassKids	1	0.181351
11	9	3T	Motor2ClassKids	1	0.165761
11	9	3T	Motor2ClassKids	1	0.261578
11	9	3T	Motor2ClassKids	1	0.129437
11	9	3T	Motor2ClassKids	1	0.151914
11	9	3T	Motor2ClassKids	1	0.107127
11	9	3T	Motor2ClassKids	1	0.120191
11	9	3T	Motor2ClassKids	1	0.199935
11	9	3T	Motor2ClassKids	1	0.0975737
11	9	3T	Motor2ClassKids	1	0.0730568
11	9	3T	Motor2ClassKids	1	0.114403
11	9	3T	Motor2ClassKids	1	0.109563
11	9	3T	Motor2ClassKids	1	0.146077
11	9	3T	Motor2ClassKids	1	0.0845287
11	9	3T	Motor2ClassKids	1	0.0553894
11	9	3T	Motor2ClassKids	1	0.186904
11	9	3T	Motor2ClassKids	1	0.106252
11	9	3T	Motor2ClassKids	1	0.2276
11	9	3T	Motor2ClassKids	1	0.100181
11	9	3T	Motor2ClassKids	1	0.160417
11	9	3T	Motor2ClassKids	1	0.133758
11	9	3T	Motor2ClassKids	1	0.228664
11	9	3T	Motor2ClassKids	1	0.109238
11	9	3T	Motor2ClassKids	1	0.117903
11	9	3T	Motor2ClassKids	1	0.146949
11	9	3T	Motor2ClassKids	1	0.109632
11	9	3T	Motor2ClassKids	1	0.0704498
11	9	3T	Motor2ClassKids	1	0.223622
11	9	3T	Motor2ClassKids	1	0.137069
11	9	3T	Motor2ClassKids	1	0.259086
11	9	3T	Motor2ClassKids	1	0.225599
11	9	3T	Motor2ClassKids	1	0.163273
11	9	3T	Motor2ClassKids	1	0.207348
11	9	3T	Motor2ClassKids	1	0.268883
11	9	3T	Motor2ClassKids	1	0.216348
11	9	3T	Motor2ClassKids	1	0.163184
11	9	3T	Motor2ClassKids	1	0.131929
11	9	3T	Motor2ClassKids	1	0.107015
11	9	3T	Motor2ClassKids	1	0.658685
11	9	3T	Motor2ClassKids	1	0.500954
11	9	3T	Motor2ClassKids	1	0.226915
11	9	3T	Motor2ClassKids	1	0.239699
11	9	3T	Motor2ClassKids	1	0.206981
11	9	3T	Motor2ClassKids	1	0.166508
11	9	3T	Motor2ClassKids	1	0.111882
11	9	3T	Motor2ClassKids	1	0.147073
11	9	3T	Motor2ClassKids	1	0.321139
11	9	3T	Motor2ClassKids	1	0.153697
11	9	3T	Motor2ClassKids	1	0.0667226
11	9	3T	Motor2ClassKids	1	0.091879
11	9	3T	Motor2ClassKids	1	0.197367
11	9	3T	Motor2ClassKids	1	0.152756
11	9	3T	Motor2ClassKids	1	0.23365
11	9	3T	Motor2ClassKids	1	0.16381
11	9	3T	Motor2ClassKids	1	0.2677
11	9	3T	Motor2ClassKids	1	0.117818
11	9	3T	Motor2ClassKids	1	0.0580858
11	9	3T	Motor2ClassKids	1	0.146453
11	9	3T	Motor2ClassKids	1	0.0865592
11	9	3T	Motor2ClassKids	1	0.167502
11	9	3T	Motor2ClassKids	1	0.150487
11	9	3T	Motor2ClassKids	1	0.114068
11	9	3T	Motor2ClassKids	1	0.159745
11	9	3T	Motor2ClassKids	1	0.179104
11	9	3T	Motor2ClassKids	1	0.132363
11	9	3T	Motor2ClassKids	1	0.146712
11	9	3T	Motor2ClassKids	1	0.145775
11	9	3T	Motor2ClassKids	1	0.289513
11	9	3T	Motor2ClassKids	1	0.175073
11	9	3T	Motor2ClassKids	1	0.117364
11	9	3T	Motor2ClassKids	1	0.0597241
11	9	3T	Motor2ClassKids	1	0.0804822
11	9	3T	Motor2ClassKids	1	0.252613
11	9	3T	Motor2ClassKids	1	0.191074
11	9	3T	Motor2ClassKids	1	0.0818585
11	9	3T	Motor2ClassKids	1	0.158772
11	9	3T	Motor2ClassKids	1	0.124832
11	9	3T	Motor2ClassKids	1	0.154886
11	9	3T	Motor2ClassKids	1	0.14091
11	9	3T	Motor2ClassKids	1	0.111082
11	9	3T	Motor2ClassKids	1	0.148231
11	9	3T	Motor2ClassKids	1	0.253594
11	9	3T	Motor2ClassKids	1	0.150191
11	9	3T	Motor2ClassKids	1	0.119548
11	9	3T	Motor2ClassKids	1	0.0875082
11	9	3T	Motor2ClassKids	1	0.21679
11	9	3T	Motor2ClassKids	1	0.144776
11	9	3T	Motor2ClassKids	1	0.314108
11	9	3T	Motor2ClassKids	1	0.144315
11	9	3T	Motor2ClassKids	1	0.129643
11	9	3T	Motor2ClassKids	1	0.133103
11	9	3T	Motor2ClassKids	1	0.111748
11	9	3T	Motor2ClassKids	1	0.502265
11	9	3T	Motor2ClassKids	1	0.425019
11	9	3T	Motor2ClassKids	1	0.216267
11	9	3T	Motor2ClassKids	1	0.145345
11	9	3T	Motor2ClassKids	1	0.175516
11	9	3T	Motor2ClassKids	1	0.15808
11	9	3T	Motor2ClassKids	1	0.0789762
11	9	3T	Motor2ClassKids	1	0.12862
11	9	3T	Motor2ClassKids	1	0.208709
11	9	3T	Motor2ClassKids	1	0.135267
11	9	3T	Motor2ClassKids	1	0.222073
11	9	3T	Motor2ClassKids	1	0.214506
11	9	3T	Motor2ClassKids	1	0.135268
11	9	3T	Motor2ClassKids	1	0.086029
11	9	3T	Motor2ClassKids	1	0.218817
11	9	3T	Motor2ClassKids	1	0.0720063
11	9	3T	Motor2ClassKids	1	0.137103
11	9	3T	Motor2ClassKids	1	0.113535
11	9	3T	Motor2ClassKids	1	0.0929516
11	9	3T	Motor2ClassKids	1	0.0979911
11	9	3T	Motor2ClassKids	1	0.120239
11	9	3T	Motor2ClassKids	1	0.227105
11	9	3T	Motor2ClassKids	1	0.220301
11	9	3T	Motor2ClassKids	1	0.072909
11	9	3T	Motor2ClassKids	1	0.21805
11	9	3T	Motor2ClassKids	1	0.236114
11	9	3T	Motor2ClassKids	1	0.165388
11	9	3T	Motor2ClassKids	1	0.168646
11	9	3T	Motor2ClassKids	1	0.423249
11	9	3T	Motor2ClassKids	1	0.256837
11	9	3T	Motor2ClassKids	1	0.187475
11	9	3T	Motor2ClassKids	1	0.0805796
11	9	3T	Motor2ClassKids	1	0.117789
11	9	3T	Motor2ClassKids	1	0.0619612
11	9	3T	Motor2ClassKids	1	0.0622034
11	9	3T	Motor2ClassKids	1	0.133183
11	9	3T	Motor2ClassKids	1	0.133108
11	9	3T	Motor2ClassKids	1	0.24803
11	9	3T	Motor2ClassKids	1	0.137264
11	9	3T	Motor2ClassKids	1	0.17408
11	9	3T	Motor2ClassKids	1	0.0971766
11	9	3T	Motor2ClassKids	1	0.192505
11	9	3T	Motor2ClassKids	1	0.205087
11	9	3T	Motor2ClassKids	1	0.121922
11	9	3T	Motor2ClassKids	1	0.0679684
11	9	3T	Motor2ClassKids	1	0.23494
11	9	3T	Motor2ClassKids	1	0.1042
11	9	3T	Motor2ClassKids	1	0.275884
11	9	3T	Motor2ClassKids	1	0.459579
11	9	3T	Motor2ClassKids	1	0.150742
11	9	3T	Motor2ClassKids	1	0.365313
11	9	3T	Motor2ClassKids	1	0.205218
11	9	3T	Motor2ClassKids	1	0.13623
11	9	3T	Motor2ClassKids	1	0.541029
11	9	3T	Motor2ClassKids	1	0.395216
11	9	3T	Motor2ClassKids	1	0.164549
11	9	3T	Motor2ClassKids	1	0.104202
11	9	3T	Motor2ClassKids	1	0.135994
11	9	3T	Motor2ClassKids	1	0.220893
11	9	3T	Motor2ClassKids	1	0.0582614
11	9	3T	Motor2ClassKids	1	0.164374
11	9	3T	Motor2ClassKids	1	0.218343
11	9	3T	Motor2ClassKids	1	0.292063
11	9	3T	Motor2ClassKids	1	0.101159
11	9	3T	Motor2ClassKids	1	0.0787381
11	9	3T	Motor2ClassKids	1	0.257153
11	9	3T	Motor2ClassKids	1	0.306856
11	9	3T	Motor2ClassKids	1	0.134431
11	9	3T	Motor2ClassKids	1	0.147772
11	9	3T	Motor2ClassKids	1	0.0656647
11	9	3T	Motor2ClassKids	1	0.201489
11	9	3T	Motor2ClassKids	1	0.197794
11	9	3T	Motor2ClassKids	1	0.161636
11	9	3T	Motor2ClassKids	1	0.184395
11	9	3T	Motor2ClassKids	1	0.0752524
11	9	3T	Motor2ClassKids	1	0.181793
11	9	3T	Motor2ClassKids	1	0.123825
11	9	3T	Motor2ClassKids	1	0.139026
11	9	3T	Motor2ClassKids	1	0.15846
11	9	3T	Motor2ClassKids	1	0.100775
11	9	3T	Motor2ClassKids	1	0.0788348
11	9	3T	Motor2ClassKids	1	0.211811
11	9	3T	Motor2ClassKids	1	0.607525
11	9	3T	Motor2ClassKids	1	0.321062
11	9	3T	Motor2ClassKids	1	0.200081
11	9	3T	Motor2ClassKids	1	0.179421
11	9	3T	Motor2ClassKids	1	0.111182
11	9	3T	Motor2ClassKids	1	0.113949
11	9	3T	Motor2ClassKids	1	0.18593
11	9	3T	Motor2ClassKids	1	0.248626
11	9	3T	Motor2ClassKids	1	0.152881
11	9	3T	Motor2ClassKids	1	0.131683
11	9	3T	Motor2ClassKids	1	0.0348374
11	9	3T	Motor2ClassKids	1	0.115855
11	9	3T	Motor2ClassKids	1	0.120077
11	9	3T	Motor2ClassKids	1	0.30273
11	9	3T	Motor2ClassKids	1	0.478452
11	9	3T	Motor2ClassKids	1	0.237419
11	9	3T	Motor2ClassKids	1	0.178451
11	9	3T	Motor2ClassKids	1	0.0776541
11	9	3T	Motor2ClassKids	1	0.184171
11	9	3T	Motor2ClassKids	1	0.165376
11	9	3T	Motor2ClassKids	1	0.104165
11	9	3T	Motor2ClassKids	1	0.0952924
11	9	3T	Motor2ClassKids	1	0.0870731
11	9	3T	Motor2ClassKids	1	0.0984563
11	9	3T	Motor2ClassKids	1	0.175659
11	9	3T	Motor2ClassKids	1	0.0911796
11	9	3T	Motor2ClassKids	1	0.106834
11	9	3T	Motor2ClassKids	1	0.167556
11	9	3T	Motor2ClassKids	1	0.142327
11	9	3T	Motor2ClassKids	1	0.182352
11	9	3T	Motor2ClassKids	1	0.162067
11	9	3T	Motor2ClassKids	1	0.0780183
11	9	3T	Motor2ClassKids	1	0.281513
11	9	3T	Motor2ClassKids	1	0.376107
11	9	3T	Motor2ClassKids	1	0.200699
11	9	3T	Motor2ClassKids	1	0.100445
11	9	3T	Motor2ClassKids	1	0.235774
11	9	3T	Motor2ClassKids	1	0.144531
11	9	3T	Motor2ClassKids	1	0.190419
11	9	3T	Motor2ClassKids	1	0.194622
11	9	3T	Motor2ClassKids	1	0.158053
11	9	3T	Motor2ClassKids	1	0.132907
11	9	3T	Motor2ClassKids	1	0.181105
11	9	3T	Motor2ClassKids	1	0.32984
11	9	3T	Motor2ClassKids	1	0.146872
11	9	3T	Motor2ClassKids	1	0.101558
11	9	3T	Motor2ClassKids	1	0.138325
11	9	3T	Motor2ClassKids	1	0.112623
11	9	3T	Motor2ClassKids	1	0.211173
11	9	3T	Motor2ClassKids	1	0.138015
11	9	3T	Motor2ClassKids	1	0.081561
11	9	3T	Motor2ClassKids	1	0.268633
11	9	3T	Motor2ClassKids	1	0.232787
11	9	3T	Motor2ClassKids	1	0.166724
11	9	3T	Motor2ClassKids	1	0.127773
11	9	3T	Motor2ClassKids	1	0.113993
11	9	3T	Motor2ClassKids	1	0.0579707
11	9	3T	Motor2ClassKids	1	0.126534
11	9	3T	Motor2ClassKids	1	0.159324
11	9	3T	Motor2ClassKids	1	0.0876524
11	9	3T	Motor2ClassKids	1	0.0805299
11	9	3T	Motor2ClassKids	1	0.181844
11	9	3T	Motor2ClassKids	1	0.224808
11	9	3T	Motor2ClassKids	1	0.124438
11	9	3T	Motor2ClassKids	1	0.0766024
11	9	3T	Motor2ClassKids	1	0.273196
11	9	3T	Motor2ClassKids	1	0.206981
11	9	3T	Motor2ClassKids	1	0.24041
11	9	3T	Motor2ClassKids	1	0.181436
11	9	3T	Motor2ClassKids	1	0.0608692
11	9	3T	Motor2ClassKids	1	0.097916
11	9	3T	Motor2ClassKids	1	1.33008
11	9	3T	Motor2ClassKids	1	2.36424
11	9	3T	Motor2ClassKids	1	0.149167
11	9	3T	Motor2ClassKids	1	0.239698
11	9	3T	Motor2ClassKids	1	0.413468
11	9	3T	Motor2ClassKids	1	0.372084
11	9	3T	Motor2ClassKids	1	0.180041
11	9	3T	Motor2ClassKids	1	0.187299
11	9	3T	Motor2ClassKids	1	0.112321
11	9	3T	Motor2ClassKids	1	0.289301
11	9	3T	Motor2ClassKids	1	0.954581
11	9	3T	Motor2ClassKids	1	0.979481
11	9	3T	Motor2ClassKids	1	0.390267
11	9	3T	Motor2ClassKids	1	1.65279
11	9	3T	Motor2ClassKids	1	0.516539
11	9	3T	Motor2ClassKids	1	0.308786
11	9	3T	Motor2ClassKids	1	0.294831
11	9	3T	Motor2ClassKids	1	0.155472
11	9	3T	Motor2ClassKids	1	0.34914
11	9	3T	Motor2ClassKids	1	0.226904
11	9	3T	Motor2ClassKids	1	0.239794
11	9	3T	Motor2ClassKids	1	0.115116
11	9	3T	Motor2ClassKids	1	0.114419
11	9	3T	Motor2ClassKids	1	0.0529751
11	9	3T	Motor2ClassKids	1	0.219564
11	9	3T	Motor2ClassKids	1	0.128746
11	9	3T	Motor2ClassKids	1	0.255999
11	9	3T	Motor2ClassKids	1	0.105863
11	9	3T	Motor2ClassKids	1	0.0811599
11	9	3T	Motor2ClassKids	1	0.194845
11	9	3T	Motor2ClassKids	1	0.149708
11	9	3T	Motor2ClassKids	1	0.130772
11	9	3T	Motor2ClassKids	1	0.130987
11	9	3T	Motor2ClassKids	1	0.252851
11	9	3T	Motor2ClassKids	1	0.152059
11	9	3T	Motor2ClassKids	1	0.106302
11	9	3T	Motor2ClassKids	1	0.306073
11	9	3T	Motor2ClassKids	1	0.18151
11	9	3T	Motor2ClassKids	1	0.3545
11	9	3T	Motor2ClassKids	1	0.201157
11	9	3T	Motor2ClassKids	1	0.318847
11	9	3T	Motor2ClassKids	1	0.236016
11	9	3T	Motor2ClassKids	1	0.213389
11	9	3T	Motor2ClassKids	1	0.179116
11	9	3T	Motor2ClassKids	1	0.154826
11	9	3T	Motor2ClassKids	1	0.182431
11	9	3T	Motor2ClassKids	1	0.275852
11	9	3T	Motor2ClassKids	1	0.151427
11	9	3T	Motor2ClassKids	1	0.178301
11	9	3T	Motor2ClassKids	1	0.141512
11	9	3T	Motor2ClassKids	1	0.215107
11	9	3T	Motor2ClassKids	1	0.100172
11	9	3T	Motor2ClassKids	1	0.111661
11	9	3T	Motor2ClassKids	1	0.105776
11	9	3T	Motor2ClassKids	1	0.255931
11	9	3T	Motor2ClassKids	1	0.276988
11	9	3T	Motor2ClassKids	1	0.100336
11	9	3T	Motor2ClassKids	1	0.272419
11	9	3T	Motor2ClassKids	1	0.18058
11	9	3T	Motor2ClassKids	1	0.114485
11	9	3T	Motor2ClassKids	1	0.125298
11	9	3T	Motor2ClassKids	1	0.0473869
11	9	3T	Motor2ClassKids	1	0.0830736
11	9	3T	Motor2ClassKids	1	0.136549
11	9	3T	Motor2ClassKids	1	0.465348
11	9	3T	Motor2ClassKids	1	0.390093
11	9	3T	Motor2ClassKids	1	0.132366
11	9	3T	Motor2ClassKids	1	0.189752
11	9	3T	Motor2ClassKids	1	0.461227
11	9	3T	Motor2ClassKids	1	0.158887
11	9	3T	Motor2ClassKids	1	0.127117
11	9	3T	Motor2ClassKids	1	0.129227
11	9	3T	Motor2ClassKids	1	0.230669
11	9	3T	Motor2ClassKids	1	0.117612
11	9	3T	Motor2ClassKids	1	0.29585
11	9	3T	Motor2ClassKids	1	0.211529
11	9	3T	Motor2ClassKids	1	0.190368
11	9	3T	Motor2ClassKids	1	0.132843
11	9	3T	Motor2ClassKids	1	0.203228
11	9	3T	Motor2ClassKids	1	0.32892
11	9	3T	Motor2ClassKids	1	0.138108
11	9	3T	Motor2ClassKids	1	0.171314
11	9	3T	Motor2ClassKids	1	0.132256
11	9	3T	Motor2ClassKids	1	0.246645
11	9	3T	Motor2ClassKids	1	0.155627
11	9	3T	Motor2ClassKids	1	0.120763
11	9	3T	Motor2ClassKids	1	0.124988
11	9	3T	Motor2ClassKids	1	0.29718
11	9	3T	Motor2ClassKids	1	0.188679
11	9	3T	Motor2ClassKids	1	0.0567493
11	9	3T	Motor2ClassKids	1	0.212968
11	9	3T	Motor2ClassKids	1	0.172284
11	9	3T	Motor2ClassKids	1	0.186079
11	9	3T	Motor2ClassKids	1	0.16106
11	9	3T	Motor2ClassKids	1	0.105256
11	9	3T	Motor2ClassKids	1	0.126066
11	9	3T	Motor2ClassKids	1	0.232517
11	9	3T	Motor2ClassKids	1	0.149132
11	9	3T	Motor2ClassKids	1	0.203449
11	9	3T	Motor2ClassKids	1	0.0531215
11	9	3T	Motor2ClassKids	1	0.129102
14	7	3T	Motor2ClassKids	1	0
14	7	3T	Motor2ClassKids	1	0.209775
14	7	3T	Motor2ClassKids	1	0.143647
14	7	3T	Motor2ClassKids	1	0.0735046
14	7	3T	Motor2ClassKids	1	0.130521
14	7	3T	Motor2ClassKids	1	0.206829
14	7	3T	Motor2ClassKids	1	0.102426
14	7	3T	Motor2ClassKids	1	0.22185
14	7	3T	Motor2ClassKids	1	0.11507
14	7	3T	Motor2ClassKids	1	0.0871092
14	7	3T	Motor2ClassKids	1	0.0957094
14	7	3T	Motor2ClassKids	1	0.0553869
14	7	3T	Motor2ClassKids	1	0.0713584
14	7	3T	Motor2ClassKids	1	0.0458457
14	7	3T	Motor2ClassKids	1	0.125727
14	7	3T	Motor2ClassKids	1	0.17646
14	7	3T	Motor2ClassKids	1	0.0539019
14	7	3T	Motor2ClassKids	1	0.0537774
14	7	3T	Motor2ClassKids	1	0.158234
14	7	3T	Motor2ClassKids	1	0.151577
14	7	3T	Motor2ClassKids	1	0.257789
14	7	3T	Motor2ClassKids	1	0.183225
14	7	3T	Motor2ClassKids	1	0.200485
14	7	3T	Motor2ClassKids	1	0.28351
14	7	3T	Motor2ClassKids	1	0.13014
14	7	3T	Motor2ClassKids	1	0.181127
14	7	3T	Motor2ClassKids	1	0.27616
14	7	3T	Motor2ClassKids	1	0.134236
14	7	3T	Motor2ClassKids	1	0.098753
14	7	3T	Motor2ClassKids	1	0.0940577
14	7	3T	Motor2ClassKids	1	0.0757003
14	7	3T	Motor2ClassKids	1	0.200284
14	7	3T	Motor2ClassKids	1	0.0972789
14	7	3T	Motor2ClassKids	1	0.0820618
14	7	3T	Motor2ClassKids	1	0.0945768
14	7	3T	Motor2ClassKids	1	0.185104
14	7	3T	Motor2ClassKids	1	0.0568043
14	7	3T	Motor2ClassKids	1	0.0718912
14	7	3T	Motor2ClassKids	1	0.164517
14	7	3T	Motor2ClassKids	1	0.104462
14	7	3T	Motor2ClassKids	1	0.198718
14	7	3T	Motor2ClassKids	1	0.0669721
14	7	3T	Motor2ClassKids	1	0.0503871
14	7	3T	Motor2ClassKids	1	0.264518
14	7	3T	Motor2ClassKids	1	0.378951
14	7	3T	Motor2ClassKids	1	0.108718
14	7	3T	Motor2ClassKids	1	0.0708732
14	7	3T	Motor2ClassKids	1	0.120319
14	7	3T	Motor2ClassKids	1	0.156197
14	7	3T	Motor2ClassKids	1	0.340622
14	7	3T	Motor2ClassKids	1	0.223302
14	7	3T	Motor2ClassKids	1	0.171324
14	7	3T	Motor2ClassKids	1	0.0562853
14	7	3T	Motor2ClassKids	1	0.210862
14	7	3T	Motor2ClassKids	1	0.0474904
14	7	3T	Motor2ClassKids	1	0.0428994
14	7	3T	Motor2ClassKids	1	0.145305
14	7	3T	Motor2ClassKids	1	0.0840373
14	7	3T	Motor2ClassKids	1	0.16246
14	7	3T	Motor2ClassKids	1	0.118998
14	7	3T	Motor2ClassKids	1	0.421041
14	7	3T	Motor2ClassKids	1	0.30189
14	7	3T	Motor2ClassKids	1	0.211106
14	7	3T	Motor2ClassKids	1	0.308907
14	7	3T	Motor2ClassKids	1	0.165702
14	7	3T	Motor2ClassKids	1	0.115479
14	7	3T	Motor2ClassKids	1	0.184475
14	7	3T	Motor2ClassKids	1	0.121392
14	7	3T	Motor2ClassKids	1	0.0827456
14	7	3T	Motor2ClassKids	1	0.0697876
14	7	3T	Motor2ClassKids	1	0.236732
14	7	3T	Motor2ClassKids	1	0.169243
14	7	3T	Motor2ClassKids	1	0.0762503
14	7	3T	Motor2ClassKids	1	0.160242
14	7	3T	Motor2ClassKids	1	0.196221
14	7	3T	Motor2ClassKids	1	0.112539
14	7	3T	Motor2ClassKids	1	0.565842
14	7	3T	Motor2ClassKids	1	0.128781
14	7	3T	Motor2ClassKids	1	0.284428
14	7	3T	Motor2ClassKids	1	0.124256
14	7	3T	Motor2ClassKids	1	0.424927
14	7	3T	Motor2ClassKids	1	0.503389
14	7	3T	Motor2ClassKids	1	0.28879
14	7	3T	Motor2ClassKids	1	0.256782
14	7	3T	Motor2ClassKids	1	0.100854
14	7	3T	Motor2ClassKids	1	0.160476
14	7	3T	Motor2ClassKids	1	0.2083
14	7	3T	Motor2ClassKids	1	0.182431
14	7	3T	Motor2ClassKids	1	0.159507
14	7	3T	Motor2ClassKids	1	0.409145
14	7	3T	Motor2ClassKids	1	0.299643
14	7	3T	Motor2ClassKids	1	0.088398
14	7	3T	Motor2ClassKids	1	0.131794
14	7	3T	Motor2ClassKids	1	0.250073
14	7	3T	Motor2ClassKids	1	0.188501
14	7	3T	Motor2ClassKids	1	0.438518
14	7	3T	Motor2ClassKids	1	0.3117
14	7	3T	Motor2ClassKids	1	0.0798581
14	7	3T	Motor2ClassKids	1	0.168142
14	7	3T	Motor2ClassKids	1	0.175407
14	7	3T	Motor2ClassKids	1	0.193466
14	7	3T	Motor2ClassKids	1	0.0735175
14	7	3T	Motor2ClassKids	1	0.0850447
14	7	3T	Motor2ClassKids	1	0.306082
14	7	3T	Motor2ClassKids	1	0.199905
14	7	3T	Motor2ClassKids	1	0.238227
14	7	3T	Motor2ClassKids	1	0.154726
14	7	3T	Motor2ClassKids	1	0.100324
14	7	3T	Motor2ClassKids	1	0.120763
14	7	3T	Motor2ClassKids	1	0.128015
14	7	3T	Motor2ClassKids	1	0.102253
14	7	3T	Motor2ClassKids	1	0.13641
14	7	3T	Motor2ClassKids	1	0.0834857
14	7	3T	Motor2ClassKids	1	0.0679165
14	7	3T	Motor2ClassKids	1	0.247626
14	7	3T	Motor2ClassKids	1	0.338176
14	7	3T	Motor2ClassKids	1	0.306038
14	7	3T	Motor2ClassKids	1	0.163621
14	7	3T	Motor2ClassKids	1	0.167885
14	7	3T	Motor2ClassKids	1	0.111849
14	7	3T	Motor2ClassKids	1	0.186003
14	7	3T	Motor2ClassKids	1	0.0832467
14	7	3T	Motor2ClassKids	1	0.149814
14	7	3T	Motor2ClassKids	1	0.0989734
14	7	3T	Motor2ClassKids	1	0.233308
14	7	3T	Motor2ClassKids	1	0.19195
14	7	3T	Motor2ClassKids	1	0.108761
14	7	3T	Motor2ClassKids	1	0.201116
14	7	3T	Motor2ClassKids	1	0.131696
14	7	3T	Motor2ClassKids	1	0.155384
14	7	3T	Motor2ClassKids	1	0.251348
14	7	3T	Motor2ClassKids	1	0.101627
14	7	3T	Motor2ClassKids	1	0.182402
14	7	3T	Motor2ClassKids	1	0.100431
14	7	3T	Motor2ClassKids	1	0.234229
14	7	3T	Motor2ClassKids	1	0.465277
14	7	3T	Motor2ClassKids	1	0.454792
14	7	3T	Motor2ClassKids	1	0.107732
14	7	3T	Motor2ClassKids	1	0.66379
14	7	3T	Motor2ClassKids	1	0.563621
14	7	3T	Motor2ClassKids	1	0.199354
14	7	3T	Motor2ClassKids	1	0.194125
14	7	3T	Motor2ClassKids	1	0.19242
14	7	3T	Motor2ClassKids	1	0.131604
14	7	3T	Motor2ClassKids	1	0.194817
14	7	3T	Motor2ClassKids	1	0.210476
14	7	3T	Motor2ClassKids	1	0.145064
14	7	3T	Motor2ClassKids	1	0.182955
14	7	3T	Motor2ClassKids	1	0.0657597
14	7	3T	Motor2ClassKids	1	0.068032
14	7	3T	Motor2ClassKids	1	0.370678
14	7	3T	Motor2ClassKids	1	0.265187
14	7	3T	Motor2ClassKids	1	0.174069
14	7	3T	Motor2ClassKids	1	0.188741
14	7	3T	Motor2ClassKids	1	0.284961
14	7	3T	Motor2ClassKids	1	0.158285
14	7	3T	Motor2ClassKids	1	0.152765
14	7	3T	Motor2ClassKids	1	0.228974
14	7	3T	Motor2ClassKids	1	0.156401
14	7	3T	Motor2ClassKids	1	0.104255
14	7	3T	Motor2ClassKids	1	0.113068
14	7	3T	Motor2ClassKids	1	0.0684671
14	7	3T	Motor2ClassKids	1	0.175294
14	7	3T	Motor2ClassKids	1	0.217056
14	7	3T	Motor2ClassKids	1	0.0607948
14	7	3T	Motor2ClassKids	1	0.0816566
14	7	3T	Motor2ClassKids	1	0.20967
14	7	3T	Motor2ClassKids	1	0.563777
14	7	3T	Motor2ClassKids	1	0.245175
14	7	3T	Motor2ClassKids	1	0.127483
14	7	3T	Motor2ClassKids	1	0.195731
14	7	3T	Motor2ClassKids	1	0.184246
14	7	3T	Motor2ClassKids	1	0.140011
14	7	3T	Motor2ClassKids	1	0.214979
14	7	3T	Motor2ClassKids	1	0.145164
14	7	3T	Motor2ClassKids	1	0.519621
14	7	3T	Motor2ClassKids	1	0.277596
14	7	3T	Motor2ClassKids	1	0.4224
14	7	3T	Motor2ClassKids	1	0.427728
14	7	3T	Motor2ClassKids	1	0.382076
14	7	3T	Motor2ClassKids	1	0.113989
14	7	3T	Motor2ClassKids	1	0.0896195
14	7	3T	Motor2ClassKids	1	0.0571463
14	7	3T	Motor2ClassKids	1	0.271241
14	7	3T	Motor2ClassKids	1	0.206673
14	7	3T	Motor2ClassKids	1	0.163032
14	7	3T	Motor2ClassKids	1	0.0969629
14	7	3T	Motor2ClassKids	1	0.0990755
14	7	3T	Motor2ClassKids	1	0.100574
14	7	3T	Motor2ClassKids	1	0.157251
14	7	3T	Motor2ClassKids	1	0.227113
14	7	3T	Motor2ClassKids	1	0.0712704
14	7	3T	Motor2ClassKids	1	0.050955
14	7	3T	Motor2ClassKids	1	0.135417
14	7	3T	Motor2ClassKids	1	0.0946114
14	7	3T	Motor2ClassKids	1	0.219057
14	7	3T	Motor2ClassKids	1	0.119651
14	7	3T	Motor2ClassKids	1	0.0951003
14	7	3T	Motor2ClassKids	1	0.269023
14	7	3T	Motor2ClassKids	1	0.370927
14	7	3T	Motor2ClassKids	1	0.22011
14	7	3T	Motor2ClassKids	1	0.0808561
14	7	3T	Motor2ClassKids	1	0.0720399
14	7	3T	Motor2ClassKids	1	0.190012
14	7	3T	Motor2ClassKids	1	0.270319
14	7	3T	Motor2ClassKids	1	0.334824
14	7	3T	Motor2ClassKids	1	0.259661
14	7	3T	Motor2ClassKids	1	0.115426
14	7	3T	Motor2ClassKids	1	0.16804
14	7	3T	Motor2ClassKids	1	0.247172
14	7	3T	Motor2ClassKids	1	0.0728915
14	7	3T	Motor2ClassKids	1	0.145677
14	7	3T	Motor2ClassKids	1	0.0619674
14	7	3T	Motor2ClassKids	1	0.185773
14	7	3T	Motor2ClassKids	1	0.432933
14	7	3T	Motor2ClassKids	1	0.296317
14	7	3T	Motor2ClassKids	1	0.370338
14	7	3T	Motor2ClassKids	1	0.206504
14	7	3T	Motor2ClassKids	1	0.1812
14	7	3T	Motor2ClassKids	1	0.132058
14	7	3T	Motor2ClassKids	1	0.0720476
14	7	3T	Motor2ClassKids	1	0.515966
[truncated: 5,535 more rows]

## Sheet: Sensory2Class
subj	age	sess	task	run	framewise_displacement
4	26	3T	Sensory2Class	1	0
4	26	3T	Sensory2Class	1	0.125471
4	26	3T	Sensory2Class	1	0.0711316
4	26	3T	Sensory2Class	1	0.0643416
4	26	3T	Sensory2Class	1	0.12283
4	26	3T	Sensory2Class	1	0.151193
4	26	3T	Sensory2Class	1	0.149606
4	26	3T	Sensory2Class	1	0.0955171
4	26	3T	Sensory2Class	1	0.0579919
4	26	3T	Sensory2Class	1	0.0878953
4	26	3T	Sensory2Class	1	0.21499
4	26	3T	Sensory2Class	1	0.208839
4	26	3T	Sensory2Class	1	0.193192
4	26	3T	Sensory2Class	1	0.136595
4	26	3T	Sensory2Class	1	0.105299
4	26	3T	Sensory2Class	1	0.0465995
4	26	3T	Sensory2Class	1	0.0915642
4	26	3T	Sensory2Class	1	0.102132
4	26	3T	Sensory2Class	1	0.282619
4	26	3T	Sensory2Class	1	0.0826018
4	26	3T	Sensory2Class	1	0.0657479
4	26	3T	Sensory2Class	1	0.0732891
4	26	3T	Sensory2Class	1	0.117338
4	26	3T	Sensory2Class	1	0.133102
4	26	3T	Sensory2Class	1	0.0858975
4	26	3T	Sensory2Class	1	0.146771
4	26	3T	Sensory2Class	1	0.120674
4	26	3T	Sensory2Class	1	0.0719132
4	26	3T	Sensory2Class	1	0.117159
4	26	3T	Sensory2Class	1	0.199507
4	26	3T	Sensory2Class	1	0.181552
4	26	3T	Sensory2Class	1	0.138013
4	26	3T	Sensory2Class	1	0.118032
4	26	3T	Sensory2Class	1	0.0764511
4	26	3T	Sensory2Class	1	0.0485045
4	26	3T	Sensory2Class	1	0.0559296
4	26	3T	Sensory2Class	1	0.127
4	26	3T	Sensory2Class	1	0.105435
4	26	3T	Sensory2Class	1	0.138605
4	26	3T	Sensory2Class	1	0.0739444
4	26	3T	Sensory2Class	1	0.0698561
4	26	3T	Sensory2Class	1	0.0865448
4	26	3T	Sensory2Class	1	0.111974
4	26	3T	Sensory2Class	1	0.119621
4	26	3T	Sensory2Class	1	0.105702
4	26	3T	Sensory2Class	1	0.0727926
4	26	3T	Sensory2Class	1	0.145881
4	26	3T	Sensory2Class	1	0.0764425
4	26	3T	Sensory2Class	1	0.0623098
4	26	3T	Sensory2Class	1	0.0630762
4	26	3T	Sensory2Class	1	0.0595542
4	26	3T	Sensory2Class	1	0.185868
4	26	3T	Sensory2Class	1	0.173365
4	26	3T	Sensory2Class	1	0.0572642
4	26	3T	Sensory2Class	1	0.0560993
4	26	3T	Sensory2Class	1	0.101835
4	26	3T	Sensory2Class	1	0.108444
4	26	3T	Sensory2Class	1	0.104833
4	26	3T	Sensory2Class	1	0.189083
4	26	3T	Sensory2Class	1	0.0736245
4	26	3T	Sensory2Class	1	0.0591598
4	26	3T	Sensory2Class	1	0.108295
4	26	3T	Sensory2Class	1	0.210931
4	26	3T	Sensory2Class	1	0.145414
4	26	3T	Sensory2Class	1	0.133992
4	26	3T	Sensory2Class	1	0.0579897
4	26	3T	Sensory2Class	1	0.0580401
4	26	3T	Sensory2Class	1	0.120419
4	26	3T	Sensory2Class	1	0.129599
4	26	3T	Sensory2Class	1	0.171987
4	26	3T	Sensory2Class	1	0.107364
4	26	3T	Sensory2Class	1	0.104943
4	26	3T	Sensory2Class	1	0.0591891
4	26	3T	Sensory2Class	1	0.189954
4	26	3T	Sensory2Class	1	0.0659074
4	26	3T	Sensory2Class	1	0.173568
4	26	3T	Sensory2Class	1	0.060653
4	26	3T	Sensory2Class	1	0.0858701
4	26	3T	Sensory2Class	1	0.133662
4	26	3T	Sensory2Class	1	0.11833
4	26	3T	Sensory2Class	1	0.196545
4	26	3T	Sensory2Class	1	0.0762302
4	26	3T	Sensory2Class	1	0.040259
4	26	3T	Sensory2Class	1	0.072287
4	26	3T	Sensory2Class	1	0.207072
4	26	3T	Sensory2Class	1	0.173952
4	26	3T	Sensory2Class	1	0.136022
4	26	3T	Sensory2Class	1	0.128936
4	26	3T	Sensory2Class	1	0.0782743
4	26	3T	Sensory2Class	1	0.12154
4	26	3T	Sensory2Class	1	0.0952445
4	26	3T	Sensory2Class	1	0.256298
4	26	3T	Sensory2Class	1	0.0800993
4	26	3T	Sensory2Class	1	0.0770949
4	26	3T	Sensory2Class	1	0.0732397
4	26	3T	Sensory2Class	1	0.12855
4	26	3T	Sensory2Class	1	0.0536932
4	26	3T	Sensory2Class	1	0.141208
4	26	3T	Sensory2Class	1	0.0725703
4	26	3T	Sensory2Class	1	0.0716853
4	26	3T	Sensory2Class	1	0.0738671
4	26	3T	Sensory2Class	1	0.101675
4	26	3T	Sensory2Class	1	0.101883
4	26	3T	Sensory2Class	1	0.139495
4	26	3T	Sensory2Class	1	0.0509511
4	26	3T	Sensory2Class	1	0.0849535
4	26	3T	Sensory2Class	1	0.15625
4	26	3T	Sensory2Class	1	0.104092
4	26	3T	Sensory2Class	1	0.134809
4	26	3T	Sensory2Class	1	0.163433
4	26	3T	Sensory2Class	1	0.136694
4	26	3T	Sensory2Class	1	0.0336767
4	26	3T	Sensory2Class	1	0.0628983
4	26	3T	Sensory2Class	1	0.0861305
4	26	3T	Sensory2Class	1	0.160414
4	26	3T	Sensory2Class	1	0.120149
4	26	3T	Sensory2Class	1	0.167769
4	26	3T	Sensory2Class	1	0.107065
4	26	3T	Sensory2Class	1	0.0507928
4	26	3T	Sensory2Class	1	0.0391756
4	26	3T	Sensory2Class	1	0.120525
4	26	3T	Sensory2Class	1	0.213464
4	26	3T	Sensory2Class	1	0.167997
4	26	3T	Sensory2Class	1	0.117233
4	26	3T	Sensory2Class	1	0.0865927
4	26	3T	Sensory2Class	1	0.0430897
4	26	3T	Sensory2Class	1	0.0881733
4	26	3T	Sensory2Class	1	0.184246
4	26	3T	Sensory2Class	1	0.218911
4	26	3T	Sensory2Class	1	0.137658
4	26	3T	Sensory2Class	1	0.088457
4	26	3T	Sensory2Class	1	0.137838
4	26	3T	Sensory2Class	1	0.153959
4	26	3T	Sensory2Class	1	0.186004
4	26	3T	Sensory2Class	1	0.290039
4	26	3T	Sensory2Class	1	0.104582
4	26	3T	Sensory2Class	1	0.0551423
4	26	3T	Sensory2Class	1	0.144149
4	26	3T	Sensory2Class	1	0.129378
4	26	3T	Sensory2Class	1	0.147142
4	26	3T	Sensory2Class	1	0.19379
4	26	3T	Sensory2Class	1	0.0971366
4	26	3T	Sensory2Class	1	0.0817222
4	26	3T	Sensory2Class	1	0.217294
4	26	3T	Sensory2Class	1	0.158969
4	26	3T	Sensory2Class	1	0.255831
4	26	3T	Sensory2Class	1	0.115446
4	26	3T	Sensory2Class	1	0.0763289
4	26	3T	Sensory2Class	1	0.126609
4	26	3T	Sensory2Class	1	0.225035
4	26	3T	Sensory2Class	1	0.149482
4	26	3T	Sensory2Class	1	0.304603
4	26	3T	Sensory2Class	1	0.145379
4	26	3T	Sensory2Class	1	0.0534554
4	26	3T	Sensory2Class	1	0.0257826
4	26	3T	Sensory2Class	1	0.231408
4	26	3T	Sensory2Class	1	0.22499
4	26	3T	Sensory2Class	1	0.139772
4	26	3T	Sensory2Class	1	0.145962
4	26	3T	Sensory2Class	1	0.0793796
4	26	3T	Sensory2Class	1	0.0430659
4	26	3T	Sensory2Class	1	0.171347
4	26	3T	Sensory2Class	1	0.229116
4	26	3T	Sensory2Class	1	0.104098
4	26	3T	Sensory2Class	1	0.0760756
4	26	3T	Sensory2Class	1	0.108733
4	26	3T	Sensory2Class	1	0.145592
4	26	3T	Sensory2Class	1	0.11234
4	26	3T	Sensory2Class	1	0.157971
4	26	3T	Sensory2Class	1	0.110772
4	26	3T	Sensory2Class	1	0.0521496
4	26	3T	Sensory2Class	1	0.0415447
4	26	3T	Sensory2Class	1	0.22543
4	26	3T	Sensory2Class	1	0.203211
4	26	3T	Sensory2Class	1	0.226975
4	26	3T	Sensory2Class	1	0.132352
4	26	3T	Sensory2Class	1	0.0706824
4	26	3T	Sensory2Class	1	0.0650467
4	26	3T	Sensory2Class	1	0.152795
4	26	3T	Sensory2Class	1	0.135612
4	26	3T	Sensory2Class	1	0.137764
4	26	3T	Sensory2Class	1	0.0672573
4	26	3T	Sensory2Class	1	0.160878
4	26	3T	Sensory2Class	1	0.126134
4	26	3T	Sensory2Class	1	0.107041
4	26	3T	Sensory2Class	1	0.23352
4	26	3T	Sensory2Class	1	0.117553
4	26	3T	Sensory2Class	1	0.10253
4	26	3T	Sensory2Class	1	0.0572445
4	26	3T	Sensory2Class	1	0.147483
4	26	3T	Sensory2Class	1	0.115231
4	26	3T	Sensory2Class	1	0.132748
4	26	3T	Sensory2Class	1	0.0409599
4	26	3T	Sensory2Class	1	0.0567964
4	26	3T	Sensory2Class	1	0.150678
4	26	3T	Sensory2Class	1	0.107571
4	26	3T	Sensory2Class	1	0.145037
4	26	3T	Sensory2Class	1	0.0949245
4	26	3T	Sensory2Class	1	0.0559417
4	26	3T	Sensory2Class	1	0.0515221
4	26	3T	Sensory2Class	1	0.196146
4	26	3T	Sensory2Class	1	0.2247
4	26	3T	Sensory2Class	1	0.118622
4	26	3T	Sensory2Class	1	0.127368
4	26	3T	Sensory2Class	1	0.0747753
4	26	3T	Sensory2Class	1	0.0624232
4	26	3T	Sensory2Class	1	0.0960794
4	26	3T	Sensory2Class	1	0.22991
4	26	3T	Sensory2Class	1	0.210434
4	26	3T	Sensory2Class	1	0.244344
4	26	3T	Sensory2Class	1	0.0720608
4	26	3T	Sensory2Class	1	0.116362
4	26	3T	Sensory2Class	1	0.0598936
4	26	3T	Sensory2Class	1	0.14569
4	26	3T	Sensory2Class	1	0.194834
4	26	3T	Sensory2Class	1	0.279759
4	26	3T	Sensory2Class	1	0.10887
4	26	3T	Sensory2Class	1	0.0691513
4	26	3T	Sensory2Class	1	0.139578
4	26	3T	Sensory2Class	1	0.241943
4	26	3T	Sensory2Class	1	0.139268
4	26	3T	Sensory2Class	1	0.255004
4	26	3T	Sensory2Class	1	0.124077
4	26	3T	Sensory2Class	1	0.108151
4	26	3T	Sensory2Class	1	0.0904434
4	26	3T	Sensory2Class	1	0.145003
4	26	3T	Sensory2Class	1	0.0977529
4	26	3T	Sensory2Class	1	0.232235
4	26	3T	Sensory2Class	1	0.0639002
4	26	3T	Sensory2Class	1	0.0288511
4	26	3T	Sensory2Class	1	0.0707203
4	26	3T	Sensory2Class	1	0.151103
4	26	3T	Sensory2Class	1	0.131019
4	26	3T	Sensory2Class	1	0.20391
4	26	3T	Sensory2Class	1	0.133308
4	26	3T	Sensory2Class	1	0.109559
4	26	3T	Sensory2Class	1	0.0658583
4	26	3T	Sensory2Class	1	0.163328
4	26	3T	Sensory2Class	1	0.164556
4	26	3T	Sensory2Class	1	0.317973
4	26	3T	Sensory2Class	1	0.12676
4	26	3T	Sensory2Class	1	0.121122
4	26	3T	Sensory2Class	1	0.100376
4	26	3T	Sensory2Class	1	0.0942235
4	26	3T	Sensory2Class	1	0.0771374
4	26	3T	Sensory2Class	1	0.0974513
4	26	3T	Sensory2Class	1	0.215333
4	26	3T	Sensory2Class	1	0.0690682
4	26	3T	Sensory2Class	1	0.0694945
4	26	3T	Sensory2Class	1	0.0737305
4	26	3T	Sensory2Class	1	0.111051
4	26	3T	Sensory2Class	1	0.205575
4	26	3T	Sensory2Class	1	0.325781
4	26	3T	Sensory2Class	1	0.0697949
4	26	3T	Sensory2Class	1	0.0659704
4	26	3T	Sensory2Class	1	0.144512
4	26	3T	Sensory2Class	1	0.218383
4	26	3T	Sensory2Class	1	0.121385
4	26	3T	Sensory2Class	1	0.323674
4	26	3T	Sensory2Class	1	0.152004
4	26	3T	Sensory2Class	1	0.0948048
4	26	3T	Sensory2Class	1	0.0842504
4	26	3T	Sensory2Class	1	0.188254
4	26	3T	Sensory2Class	1	0.16916
4	26	3T	Sensory2Class	1	0.138897
4	26	3T	Sensory2Class	1	0.165091
4	26	3T	Sensory2Class	1	0.0780003
4	26	3T	Sensory2Class	1	0.0958477
4	26	3T	Sensory2Class	1	0.148423
4	26	3T	Sensory2Class	1	0.0890264
4	26	3T	Sensory2Class	1	0.19535
4	26	3T	Sensory2Class	1	0.0506271
4	26	3T	Sensory2Class	1	0.0596277
4	26	3T	Sensory2Class	1	0.120203
4	26	3T	Sensory2Class	1	0.174754
4	26	3T	Sensory2Class	1	0.122276
4	26	3T	Sensory2Class	1	0.151327
4	26	3T	Sensory2Class	1	0.0853501
4	26	3T	Sensory2Class	1	0.0390774
4	26	3T	Sensory2Class	1	0.100345
4	26	3T	Sensory2Class	1	0.147491
4	26	3T	Sensory2Class	1	0.274554
4	26	3T	Sensory2Class	1	0.0777634
4	26	3T	Sensory2Class	1	0.120573
4	26	3T	Sensory2Class	1	0.0659394
4	26	3T	Sensory2Class	1	0.110572
4	26	3T	Sensory2Class	1	0.134698
4	26	3T	Sensory2Class	1	0.230732
4	26	3T	Sensory2Class	1	0.0915658
4	26	3T	Sensory2Class	1	0.0856622
4	26	3T	Sensory2Class	1	0.0406417
4	26	3T	Sensory2Class	1	0.169627
4	26	3T	Sensory2Class	1	0.154616
4	26	3T	Sensory2Class	1	0.164132
4	26	3T	Sensory2Class	1	0.0804161
4	26	3T	Sensory2Class	1	0.0978603
4	26	3T	Sensory2Class	1	0.0856087
4	26	3T	Sensory2Class	1	0.189493
4	26	3T	Sensory2Class	1	0.107144
4	26	3T	Sensory2Class	1	0.268384
4	26	3T	Sensory2Class	1	0.0636793
4	26	3T	Sensory2Class	1	0.0999015
4	26	3T	Sensory2Class	1	0.0680676
4	26	3T	Sensory2Class	1	0.15438
4	26	3T	Sensory2Class	1	0.0719424
4	26	3T	Sensory2Class	1	0.268446
4	26	3T	Sensory2Class	1	0.107683
4	26	3T	Sensory2Class	1	0.08246
4	26	3T	Sensory2Class	1	0.10922
4	26	3T	Sensory2Class	1	0.178364
4	26	3T	Sensory2Class	1	0.192747
4	26	3T	Sensory2Class	1	0.136446
4	26	3T	Sensory2Class	1	0.124322
4	26	3T	Sensory2Class	1	0.0641455
4	26	3T	Sensory2Class	1	0.0361162
4	26	3T	Sensory2Class	1	0.178933
4	26	3T	Sensory2Class	1	0.123652
4	26	3T	Sensory2Class	1	0.198235
4	26	3T	Sensory2Class	1	0.0692575
4	26	3T	Sensory2Class	1	0.0723332
4	26	3T	Sensory2Class	1	0.0845341
4	26	3T	Sensory2Class	1	0.206919
4	26	3T	Sensory2Class	1	0.116082
4	26	3T	Sensory2Class	1	0.244728
4	26	3T	Sensory2Class	1	0.126945
4	26	3T	Sensory2Class	1	0.0581079
4	26	3T	Sensory2Class	1	0.0821823
4	26	3T	Sensory2Class	1	0.199263
4	26	3T	Sensory2Class	1	0.205313
4	26	3T	Sensory2Class	1	0.189557
4	26	3T	Sensory2Class	1	0.104498
4	26	3T	Sensory2Class	1	0.10155
4	26	3T	Sensory2Class	1	0.0786295
4	26	3T	Sensory2Class	1	0.0355771
4	26	3T	Sensory2Class	1	0.17285
4	26	3T	Sensory2Class	1	0.114416
4	26	3T	Sensory2Class	1	0.142067
4	26	3T	Sensory2Class	1	0.0464121
4	26	3T	Sensory2Class	1	0.0943
4	26	3T	Sensory2Class	1	0.0882949
4	26	3T	Sensory2Class	1	0.202652
4	26	3T	Sensory2Class	1	0.132108
4	26	3T	Sensory2Class	1	0.209412
4	26	3T	Sensory2Class	1	0.105227
4	26	3T	Sensory2Class	1	0.106565
4	26	3T	Sensory2Class	1	0.0375017
4	26	3T	Sensory2Class	1	0.0579713
4	26	3T	Sensory2Class	1	0.178009
4	26	3T	Sensory2Class	1	0.17441
4	26	3T	Sensory2Class	1	0.0989902
4	26	3T	Sensory2Class	1	0.0874919
4	26	3T	Sensory2Class	1	0.107761
4	26	3T	Sensory2Class	1	0.039732
4	26	3T	Sensory2Class	1	0.216318
4	26	3T	Sensory2Class	1	0.151339
4	26	3T	Sensory2Class	1	0.218606
4	26	3T	Sensory2Class	1	0.0595598
4	26	3T	Sensory2Class	1	0.127771
4	26	3T	Sensory2Class	1	0.198904
4	26	3T	Sensory2Class	1	0.156245
4	26	3T	Sensory2Class	1	0.197699
4	26	3T	Sensory2Class	1	0.137991
4	26	3T	Sensory2Class	1	0.0701501
4	26	3T	Sensory2Class	1	0.0808757
4	26	3T	Sensory2Class	1	0.205247
4	26	3T	Sensory2Class	1	0.159038
4	26	3T	Sensory2Class	1	0.236035
4	26	3T	Sensory2Class	1	0.155001
4	26	3T	Sensory2Class	1	0.0896585
4	26	3T	Sensory2Class	1	0.0736226
4	26	3T	Sensory2Class	1	0.161741
4	26	3T	Sensory2Class	1	0.173549
4	26	3T	Sensory2Class	1	0.105835
4	26	3T	Sensory2Class	1	0.0516555
4	26	3T	Sensory2Class	1	0.0757497
4	26	3T	Sensory2Class	1	0.072392
4	26	3T	Sensory2Class	1	0.179972
4	26	3T	Sensory2Class	1	0.179548
4	26	3T	Sensory2Class	1	0.110337
4	26	3T	Sensory2Class	1	0.0350389
4	26	3T	Sensory2Class	1	0.0471045
4	26	3T	Sensory2Class	1	0.0864197
4	26	3T	Sensory2Class	1	0.165357
4	26	3T	Sensory2Class	1	0.134266
4	26	3T	Sensory2Class	1	0.232073
4	26	3T	Sensory2Class	1	0.125109
4	26	3T	Sensory2Class	1	0.0938784
4	26	3T	Sensory2Class	1	0.0466105
4	26	3T	Sensory2Class	1	0.0580353
4	26	3T	Sensory2Class	1	0.0779675
4	26	3T	Sensory2Class	1	0.210886
4	26	3T	Sensory2Class	1	0.135619
4	26	3T	Sensory2Class	1	0.114091
4	26	3T	Sensory2Class	1	0.10719
4	26	3T	Sensory2Class	1	0.0500988
4	26	3T	Sensory2Class	1	0.129032
4	26	3T	Sensory2Class	1	0.162991
4	26	3T	Sensory2Class	1	0.380261
4	26	3T	Sensory2Class	1	0.267208
4	26	3T	Sensory2Class	1	0.10784
4	26	3T	Sensory2Class	1	0.0996657
4	26	3T	Sensory2Class	1	0.0883175
4	26	3T	Sensory2Class	1	0.133645
4	26	3T	Sensory2Class	1	0.0917532
4	26	3T	Sensory2Class	1	0.17899
4	26	3T	Sensory2Class	1	0.0847734
4	26	3T	Sensory2Class	1	0.0406716
4	26	3T	Sensory2Class	1	0.0577671
4	26	3T	Sensory2Class	1	0.138205
4	26	3T	Sensory2Class	1	0.154813
4	26	3T	Sensory2Class	1	0.118824
4	26	3T	Sensory2Class	1	0.205785
4	26	3T	Sensory2Class	1	0.0716246
4	26	3T	Sensory2Class	1	0.0531324
4	26	3T	Sensory2Class	1	0.101868
4	26	3T	Sensory2Class	1	0.172473
4	26	3T	Sensory2Class	1	0.161675
4	26	3T	Sensory2Class	1	0.271171
4	26	3T	Sensory2Class	1	0.174109
4	26	3T	Sensory2Class	1	0.101407
4	26	3T	Sensory2Class	1	0.0473372
4	26	3T	Sensory2Class	1	0.0366608
4	26	3T	Sensory2Class	1	0.239143
4	26	3T	Sensory2Class	1	0.191046
4	26	3T	Sensory2Class	1	0.105246
4	26	3T	Sensory2Class	1	0.107039
4	26	3T	Sensory2Class	1	0.113446
4	26	3T	Sensory2Class	1	0.043585
4	26	3T	Sensory2Class	1	0.191807
4	26	3T	Sensory2Class	1	0.0966379
4	26	3T	Sensory2Class	1	0.320749
4	26	3T	Sensory2Class	1	0.0455939
4	26	3T	Sensory2Class	1	0.0708045
4	26	3T	Sensory2Class	1	0.100908
4	26	3T	Sensory2Class	1	0.0754558
4	26	3T	Sensory2Class	1	0.139057
4	26	3T	Sensory2Class	1	0.0952041
4	26	3T	Sensory2Class	1	0.154486
4	26	3T	Sensory2Class	1	0.0940024
4	26	3T	Sensory2Class	1	0.0590039
4	26	3T	Sensory2Class	1	0.0465633
4	26	3T	Sensory2Class	1	0.0774795
13	49	3T	Sensory2Class	1	0
13	49	3T	Sensory2Class	1	0.26753
13	49	3T	Sensory2Class	1	0.1312
13	49	3T	Sensory2Class	1	0.275568
13	49	3T	Sensory2Class	1	0.173861
13	49	3T	Sensory2Class	1	0.153266
13	49	3T	Sensory2Class	1	0.16821
13	49	3T	Sensory2Class	1	0.150312
13	49	3T	Sensory2Class	1	0.195166
13	49	3T	Sensory2Class	1	0.382601
13	49	3T	Sensory2Class	1	0.306243
13	49	3T	Sensory2Class	1	0.147414
13	49	3T	Sensory2Class	1	0.300441
13	49	3T	Sensory2Class	1	0.251613
13	49	3T	Sensory2Class	1	0.21649
13	49	3T	Sensory2Class	1	0.159491
13	49	3T	Sensory2Class	1	0.12656
13	49	3T	Sensory2Class	1	0.0689702
13	49	3T	Sensory2Class	1	0.100072
13	49	3T	Sensory2Class	1	0.712458
13	49	3T	Sensory2Class	1	0.326032
13	49	3T	Sensory2Class	1	0.257194
13	49	3T	Sensory2Class	1	0.150352
13	49	3T	Sensory2Class	1	0.139226
13	49	3T	Sensory2Class	1	0.0712225
13	49	3T	Sensory2Class	1	0.0661329
13	49	3T	Sensory2Class	1	0.16571
13	49	3T	Sensory2Class	1	0.157078
13	49	3T	Sensory2Class	1	0.032846
13	49	3T	Sensory2Class	1	0.248953
13	49	3T	Sensory2Class	1	0.296475
13	49	3T	Sensory2Class	1	0.123966
13	49	3T	Sensory2Class	1	0.0508131
13	49	3T	Sensory2Class	1	0.167051
13	49	3T	Sensory2Class	1	0.251307
13	49	3T	Sensory2Class	1	0.121622
13	49	3T	Sensory2Class	1	0.108397
13	49	3T	Sensory2Class	1	0.216545
13	49	3T	Sensory2Class	1	0.189767
13	49	3T	Sensory2Class	1	0.222217
13	49	3T	Sensory2Class	1	0.160886
13	49	3T	Sensory2Class	1	0.231971
13	49	3T	Sensory2Class	1	0.117117
13	49	3T	Sensory2Class	1	0.149033
13	49	3T	Sensory2Class	1	0.211229
13	49	3T	Sensory2Class	1	0.143503
13	49	3T	Sensory2Class	1	0.205616
13	49	3T	Sensory2Class	1	0.100946
13	49	3T	Sensory2Class	1	0.492773
13	49	3T	Sensory2Class	1	0.543914
13	49	3T	Sensory2Class	1	0.150068
13	49	3T	Sensory2Class	1	1.33585
13	49	3T	Sensory2Class	1	0.74
13	49	3T	Sensory2Class	1	0.649801
13	49	3T	Sensory2Class	1	0.514518
13	49	3T	Sensory2Class	1	0.314132
13	49	3T	Sensory2Class	1	0.204947
13	49	3T	Sensory2Class	1	0.114836
13	49	3T	Sensory2Class	1	0.0950438
13	49	3T	Sensory2Class	1	0.0798617
13	49	3T	Sensory2Class	1	0.416864
13	49	3T	Sensory2Class	1	0.731195
13	49	3T	Sensory2Class	1	0.486347
13	49	3T	Sensory2Class	1	0.392171
13	49	3T	Sensory2Class	1	0.284519
13	49	3T	Sensory2Class	1	0.252819
13	49	3T	Sensory2Class	1	0.122893
13	49	3T	Sensory2Class	1	0.0663836
13	49	3T	Sensory2Class	1	0.255331
13	49	3T	Sensory2Class	1	0.203712
13	49	3T	Sensory2Class	1	0.135243
13	49	3T	Sensory2Class	1	0.125032
13	49	3T	Sensory2Class	1	0.131679
13	49	3T	Sensory2Class	1	0.168402
13	49	3T	Sensory2Class	1	0.201375
13	49	3T	Sensory2Class	1	0.142356
13	49	3T	Sensory2Class	1	0.131801
13	49	3T	Sensory2Class	1	0.286987
13	49	3T	Sensory2Class	1	0.188991
13	49	3T	Sensory2Class	1	0.121522
13	49	3T	Sensory2Class	1	0.264582
13	49	3T	Sensory2Class	1	0.384208
13	49	3T	Sensory2Class	1	0.392431
13	49	3T	Sensory2Class	1	0.153003
13	49	3T	Sensory2Class	1	0.137204
13	49	3T	Sensory2Class	1	0.266965
13	49	3T	Sensory2Class	1	0.134179
13	49	3T	Sensory2Class	1	0.184291
13	49	3T	Sensory2Class	1	0.101688
13	49	3T	Sensory2Class	1	0.0587271
13	49	3T	Sensory2Class	1	0.0852764
13	49	3T	Sensory2Class	1	0.315095
13	49	3T	Sensory2Class	1	0.362948
13	49	3T	Sensory2Class	1	0.152905
13	49	3T	Sensory2Class	1	0.0894649
13	49	3T	Sensory2Class	1	0.12628
13	49	3T	Sensory2Class	1	0.0527039
13	49	3T	Sensory2Class	1	0.287462
13	49	3T	Sensory2Class	1	0.210241
13	49	3T	Sensory2Class	1	0.215817
13	49	3T	Sensory2Class	1	0.380988
13	49	3T	Sensory2Class	1	0.20914
13	49	3T	Sensory2Class	1	0.220666
13	49	3T	Sensory2Class	1	0.22378
13	49	3T	Sensory2Class	1	0.0921116
13	49	3T	Sensory2Class	1	0.116461
13	49	3T	Sensory2Class	1	0.261027
13	49	3T	Sensory2Class	1	0.31644
13	49	3T	Sensory2Class	1	0.113617
13	49	3T	Sensory2Class	1	0.039882
13	49	3T	Sensory2Class	1	0.0648428
13	49	3T	Sensory2Class	1	0.0783212
13	49	3T	Sensory2Class	1	0.0702469
13	49	3T	Sensory2Class	1	0.0925419
13	49	3T	Sensory2Class	1	0.0527146
13	49	3T	Sensory2Class	1	0.262466
13	49	3T	Sensory2Class	1	0.177251
13	49	3T	Sensory2Class	1	0.330436
13	49	3T	Sensory2Class	1	0.188998
13	49	3T	Sensory2Class	1	0.0928632
13	49	3T	Sensory2Class	1	0.0391039
13	49	3T	Sensory2Class	1	0.064046
13	49	3T	Sensory2Class	1	0.0749266
13	49	3T	Sensory2Class	1	0.173752
13	49	3T	Sensory2Class	1	0.425654
13	49	3T	Sensory2Class	1	0.463404
13	49	3T	Sensory2Class	1	0.278754
13	49	3T	Sensory2Class	1	0.154753
13	49	3T	Sensory2Class	1	0.109017
13	49	3T	Sensory2Class	1	0.342104
13	49	3T	Sensory2Class	1	0.272253
13	49	3T	Sensory2Class	1	0.670806
13	49	3T	Sensory2Class	1	1.22953
13	49	3T	Sensory2Class	1	1.14884
13	49	3T	Sensory2Class	1	1.03064
13	49	3T	Sensory2Class	1	0.966048
13	49	3T	Sensory2Class	1	0.32822
13	49	3T	Sensory2Class	1	0.421171
13	49	3T	Sensory2Class	1	0.398706
13	49	3T	Sensory2Class	1	0.228032
13	49	3T	Sensory2Class	1	0.229101
13	49	3T	Sensory2Class	1	0.331213
13	49	3T	Sensory2Class	1	0.372657
13	49	3T	Sensory2Class	1	0.674715
13	49	3T	Sensory2Class	1	0.493618
13	49	3T	Sensory2Class	1	0.219698
13	49	3T	Sensory2Class	1	0.208363
13	49	3T	Sensory2Class	1	0.416351
13	49	3T	Sensory2Class	1	0.453636
13	49	3T	Sensory2Class	1	0.168889
13	49	3T	Sensory2Class	1	0.130033
13	49	3T	Sensory2Class	1	0.11308
13	49	3T	Sensory2Class	1	0.197025
13	49	3T	Sensory2Class	1	0.320772
13	49	3T	Sensory2Class	1	0.101853
13	49	3T	Sensory2Class	1	0.0989389
13	49	3T	Sensory2Class	1	0.0930881
13	49	3T	Sensory2Class	1	0.0405813
13	49	3T	Sensory2Class	1	0.0517219
13	49	3T	Sensory2Class	1	0.143795
13	49	3T	Sensory2Class	1	0.103543
13	49	3T	Sensory2Class	1	0.304748
13	49	3T	Sensory2Class	1	0.114559
13	49	3T	Sensory2Class	1	0.116716
13	49	3T	Sensory2Class	1	0.0831605
13	49	3T	Sensory2Class	1	0.0284431
13	49	3T	Sensory2Class	1	0.174686
13	49	3T	Sensory2Class	1	0.178565
13	49	3T	Sensory2Class	1	0.277992
13	49	3T	Sensory2Class	1	0.250826
13	49	3T	Sensory2Class	1	0.706418
13	49	3T	Sensory2Class	1	0.450651
13	49	3T	Sensory2Class	1	0.310874
13	49	3T	Sensory2Class	1	0.14223
13	49	3T	Sensory2Class	1	0.21621
13	49	3T	Sensory2Class	1	0.259603
13	49	3T	Sensory2Class	1	0.130855
13	49	3T	Sensory2Class	1	0.0738011
13	49	3T	Sensory2Class	1	0.111533
13	49	3T	Sensory2Class	1	0.166214
13	49	3T	Sensory2Class	1	0.095811
13	49	3T	Sensory2Class	1	0.286343
13	49	3T	Sensory2Class	1	0.0824092
13	49	3T	Sensory2Class	1	0.129322
13	49	3T	Sensory2Class	1	0.0899337
13	49	3T	Sensory2Class	1	0.168516
13	49	3T	Sensory2Class	1	0.11786
13	49	3T	Sensory2Class	1	0.307026
13	49	3T	Sensory2Class	1	0.293332
13	49	3T	Sensory2Class	1	0.0772395
13	49	3T	Sensory2Class	1	0.157643
13	49	3T	Sensory2Class	1	0.207195
13	49	3T	Sensory2Class	1	0.178804
13	49	3T	Sensory2Class	1	0.0805742
13	49	3T	Sensory2Class	1	0.0261546
13	49	3T	Sensory2Class	1	0.252356
13	49	3T	Sensory2Class	1	0.280421
13	49	3T	Sensory2Class	1	0.067683
13	49	3T	Sensory2Class	1	0.103282
13	49	3T	Sensory2Class	1	0.0858622
13	49	3T	Sensory2Class	1	0.0192225
13	49	3T	Sensory2Class	1	0.212402
13	49	3T	Sensory2Class	1	0.213885
13	49	3T	Sensory2Class	1	0.113793
13	49	3T	Sensory2Class	1	0.0824043
13	49	3T	Sensory2Class	1	0.0828365
13	49	3T	Sensory2Class	1	0.0702831
13	49	3T	Sensory2Class	1	0.173536
13	49	3T	Sensory2Class	1	0.0998505
13	49	3T	Sensory2Class	1	0.380412
13	49	3T	Sensory2Class	1	0.892247
13	49	3T	Sensory2Class	1	0.567849
13	49	3T	Sensory2Class	1	0.23572
13	49	3T	Sensory2Class	1	0.158535
13	49	3T	Sensory2Class	1	0.0711434
13	49	3T	Sensory2Class	1	0.0591933
13	49	3T	Sensory2Class	1	0.044279
13	49	3T	Sensory2Class	1	0.0286307
13	49	3T	Sensory2Class	1	0.087051
13	49	3T	Sensory2Class	1	0.111904
13	49	3T	Sensory2Class	1	0.0507457
13	49	3T	Sensory2Class	1	0.0396211
13	49	3T	Sensory2Class	1	0.0423385
13	49	3T	Sensory2Class	1	0.0507867
13	49	3T	Sensory2Class	1	0.0401434
13	49	3T	Sensory2Class	1	0.0570694
13	49	3T	Sensory2Class	1	0.0762656
13	49	3T	Sensory2Class	1	0.091426
13	49	3T	Sensory2Class	1	0.204288
13	49	3T	Sensory2Class	1	0.373559
13	49	3T	Sensory2Class	1	0.387176
13	49	3T	Sensory2Class	1	0.264451
13	49	3T	Sensory2Class	1	1.00789
13	49	3T	Sensory2Class	1	2.31392
13	49	3T	Sensory2Class	1	3.68975
13	49	3T	Sensory2Class	1	2.45684
13	49	3T	Sensory2Class	1	0.663578
13	49	3T	Sensory2Class	1	0.289643
13	49	3T	Sensory2Class	1	0.603437
13	49	3T	Sensory2Class	1	0.429874
13	49	3T	Sensory2Class	1	0.149443
13	49	3T	Sensory2Class	1	0.196761
13	49	3T	Sensory2Class	1	0.438073
13	49	3T	Sensory2Class	1	0.217361
13	49	3T	Sensory2Class	1	0.0648923
13	49	3T	Sensory2Class	1	0.212943
13	49	3T	Sensory2Class	1	0.291863
13	49	3T	Sensory2Class	1	0.0883251
13	49	3T	Sensory2Class	1	0.0726472
13	49	3T	Sensory2Class	1	0.0402255
13	49	3T	Sensory2Class	1	0.0732797
13	49	3T	Sensory2Class	1	0.0688761
13	49	3T	Sensory2Class	1	0.184409
13	49	3T	Sensory2Class	1	0.262105
13	49	3T	Sensory2Class	1	0.0824595
13	49	3T	Sensory2Class	1	0.135407
13	49	3T	Sensory2Class	1	0.118995
13	49	3T	Sensory2Class	1	0.0537392
13	49	3T	Sensory2Class	1	0.0834398
13	49	3T	Sensory2Class	1	0.0773269
13	49	3T	Sensory2Class	1	0.166067
13	49	3T	Sensory2Class	1	0.289807
13	49	3T	Sensory2Class	1	0.0879871
13	49	3T	Sensory2Class	1	0.108933
13	49	3T	Sensory2Class	1	0.111013
13	49	3T	Sensory2Class	1	0.0501138
13	49	3T	Sensory2Class	1	0.192697
13	49	3T	Sensory2Class	1	0.202607
13	49	3T	Sensory2Class	1	0.247864
13	49	3T	Sensory2Class	1	0.175538
13	49	3T	Sensory2Class	1	0.114377
13	49	3T	Sensory2Class	1	0.0501889
13	49	3T	Sensory2Class	1	0.232042
13	49	3T	Sensory2Class	1	0.154389
13	49	3T	Sensory2Class	1	0.403411
13	49	3T	Sensory2Class	1	0.143662
13	49	3T	Sensory2Class	1	0.35799
13	49	3T	Sensory2Class	1	0.216574
13	49	3T	Sensory2Class	1	0.0658856
13	49	3T	Sensory2Class	1	0.0859102
13	49	3T	Sensory2Class	1	0.289891
13	49	3T	Sensory2Class	1	0.389901
13	49	3T	Sensory2Class	1	0.0990868
13	49	3T	Sensory2Class	1	0.0357503
13	49	3T	Sensory2Class	1	0.0998577
13	49	3T	Sensory2Class	1	0.118592
13	49	3T	Sensory2Class	1	0.107642
13	49	3T	Sensory2Class	1	0.0612113
13	49	3T	Sensory2Class	1	0.10056
13	49	3T	Sensory2Class	1	0.0730008
13	49	3T	Sensory2Class	1	0.0795802
13	49	3T	Sensory2Class	1	0.236156
13	49	3T	Sensory2Class	1	0.133759
13	49	3T	Sensory2Class	1	0.236749
13	49	3T	Sensory2Class	1	0.143006
13	49	3T	Sensory2Class	1	0.0581029
13	49	3T	Sensory2Class	1	0.0730378
13	49	3T	Sensory2Class	1	0.0751168
13	49	3T	Sensory2Class	1	0.154288
13	49	3T	Sensory2Class	1	0.105098
13	49	3T	Sensory2Class	1	0.180132
13	49	3T	Sensory2Class	1	0.101697
13	49	3T	Sensory2Class	1	0.0588782
13	49	3T	Sensory2Class	1	0.0510188
13	49	3T	Sensory2Class	1	0.219018
13	49	3T	Sensory2Class	1	0.129838
13	49	3T	Sensory2Class	1	0.208728
13	49	3T	Sensory2Class	1	0.115961
13	49	3T	Sensory2Class	1	0.11717
13	49	3T	Sensory2Class	1	0.060147
13	49	3T	Sensory2Class	1	0.231703
13	49	3T	Sensory2Class	1	0.104717
13	49	3T	Sensory2Class	1	1.0039
13	49	3T	Sensory2Class	1	1.19997
13	49	3T	Sensory2Class	1	1.82153
13	49	3T	Sensory2Class	1	1.29082
13	49	3T	Sensory2Class	1	2.13918
13	49	3T	Sensory2Class	1	2.50608
13	49	3T	Sensory2Class	1	3.15508
13	49	3T	Sensory2Class	1	4.72023
13	49	3T	Sensory2Class	1	3.14094
13	49	3T	Sensory2Class	1	1.81459
13	49	3T	Sensory2Class	1	0.895647
13	49	3T	Sensory2Class	1	0.62663
13	49	3T	Sensory2Class	1	0.439316
13	49	3T	Sensory2Class	1	0.619776
13	49	3T	Sensory2Class	1	0.633243
13	49	3T	Sensory2Class	1	0.628005
13	49	3T	Sensory2Class	1	0.485677
13	49	3T	Sensory2Class	1	0.273477
13	49	3T	Sensory2Class	1	0.0816612
13	49	3T	Sensory2Class	1	0.0796172
13	49	3T	Sensory2Class	1	0.152727
13	49	3T	Sensory2Class	1	0.2672
13	49	3T	Sensory2Class	1	0.127896
13	49	3T	Sensory2Class	1	0.0966002
13	49	3T	Sensory2Class	1	0.0481004
13	49	3T	Sensory2Class	1	0.058033
13	49	3T	Sensory2Class	1	0.188912
13	49	3T	Sensory2Class	1	0.173396
13	49	3T	Sensory2Class	1	0.100935
13	49	3T	Sensory2Class	1	0.0341173
13	49	3T	Sensory2Class	1	0.0669032
13	49	3T	Sensory2Class	1	0.0658734
13	49	3T	Sensory2Class	1	0.0522791
13	49	3T	Sensory2Class	1	0.0926151
13	49	3T	Sensory2Class	1	0.122846
13	49	3T	Sensory2Class	1	0.228417
13	49	3T	Sensory2Class	1	0.311943
13	49	3T	Sensory2Class	1	0.124285
13	49	3T	Sensory2Class	1	0.136332
13	49	3T	Sensory2Class	1	0.109317
13	49	3T	Sensory2Class	1	0.0449091
13	49	3T	Sensory2Class	1	0.210887
13	49	3T	Sensory2Class	1	0.132787
13	49	3T	Sensory2Class	1	0.286224
13	49	3T	Sensory2Class	1	0.112269
13	49	3T	Sensory2Class	1	0.0470369
13	49	3T	Sensory2Class	1	0.0528887
13	49	3T	Sensory2Class	1	0.171328
13	49	3T	Sensory2Class	1	0.159912
13	49	3T	Sensory2Class	1	0.21438
13	49	3T	Sensory2Class	1	0.0941963
13	49	3T	Sensory2Class	1	0.07106
13	49	3T	Sensory2Class	1	0.0591105
13	49	3T	Sensory2Class	1	0.0724846
13	49	3T	Sensory2Class	1	0.176052
13	49	3T	Sensory2Class	1	0.316057
13	49	3T	Sensory2Class	1	0.0832815
13	49	3T	Sensory2Class	1	0.144756
13	49	3T	Sensory2Class	1	0.137373
13	49	3T	Sensory2Class	1	0.201899
13	49	3T	Sensory2Class	1	0.309837
13	49	3T	Sensory2Class	1	0.303698
13	49	3T	Sensory2Class	1	0.2964
13	49	3T	Sensory2Class	1	0.114682
13	49	3T	Sensory2Class	1	0.0624718
13	49	3T	Sensory2Class	1	0.0953054
13	49	3T	Sensory2Class	1	0.171614
13	49	3T	Sensory2Class	1	0.128356
13	49	3T	Sensory2Class	1	0.0940134
13	49	3T	Sensory2Class	1	0.0413518
13	49	3T	Sensory2Class	1	0.136624
13	49	3T	Sensory2Class	1	0.26719
13	49	3T	Sensory2Class	1	0.143121
13	49	3T	Sensory2Class	1	0.0884254
13	49	3T	Sensory2Class	1	0.0796926
13	49	3T	Sensory2Class	1	0.215065
13	49	3T	Sensory2Class	1	0.238266
13	49	3T	Sensory2Class	1	0.177178
13	49	3T	Sensory2Class	1	0.075107
13	49	3T	Sensory2Class	1	0.0882859
13	49	3T	Sensory2Class	1	0.11505
13	49	3T	Sensory2Class	1	0.119592
13	49	3T	Sensory2Class	1	0.145625
13	49	3T	Sensory2Class	1	0.169445
13	49	3T	Sensory2Class	1	0.103023
13	49	3T	Sensory2Class	1	0.0796444
13	49	3T	Sensory2Class	1	0.0599084
13	49	3T	Sensory2Class	1	0.167634
13	49	3T	Sensory2Class	1	0.129839
13	49	3T	Sensory2Class	1	0.323568
13	49	3T	Sensory2Class	1	0.0868285
13	49	3T	Sensory2Class	1	0.0770696
13	49	3T	Sensory2Class	1	0.0402976
13	49	3T	Sensory2Class	1	0.0308728
13	49	3T	Sensory2Class	1	0.215085
13	49	3T	Sensory2Class	1	0.213895
13	49	3T	Sensory2Class	1	0.285245
13	49	3T	Sensory2Class	1	0.15573
13	49	3T	Sensory2Class	1	0.0656608
13	49	3T	Sensory2Class	1	0.0778139
13	49	3T	Sensory2Class	1	0.0436069
13	49	3T	Sensory2Class	1	0.121636
13	49	3T	Sensory2Class	1	0.125272
13	49	3T	Sensory2Class	1	0.195104
13	49	3T	Sensory2Class	1	0.123536
13	49	3T	Sensory2Class	1	0.0557993
13	49	3T	Sensory2Class	1	0.084136
13	49	3T	Sensory2Class	1	0.366054
13	49	3T	Sensory2Class	1	0.23663
13	49	3T	Sensory2Class	1	0.5619
13	49	3T	Sensory2Class	1	0.257976
13	49	3T	Sensory2Class	1	0.167978
13	49	3T	Sensory2Class	1	0.215833
13	49	3T	Sensory2Class	1	0.165264
13	49	3T	Sensory2Class	1	0.0689713
13	49	3T	Sensory2Class	1	0.0466779
13	49	3T	Sensory2Class	1	0.0497051
13	49	3T	Sensory2Class	1	0.0772179
13	49	3T	Sensory2Class	1	0.140679
13	49	3T	Sensory2Class	1	0.239274
13	49	3T	Sensory2Class	1	0.145759
13	49	3T	Sensory2Class	1	0.0783467
13	49	3T	Sensory2Class	1	0.171875
13	49	3T	Sensory2Class	1	0.206593
13	49	3T	Sensory2Class	1	0.0744939
13	49	3T	Sensory2Class	1	0.103835
13	49	3T	Sensory2Class	1	0.120701
13	49	3T	Sensory2Class	1	0.0457148
13	49	3T	Sensory2Class	1	0.0719015
13	49	3T	Sensory2Class	1	0.0891475
28	14	3T	Sensory2Class	1	0
28	14	3T	Sensory2Class	1	0.157162
28	14	3T	Sensory2Class	1	0.164527
28	14	3T	Sensory2Class	1	0.162346
28	14	3T	Sensory2Class	1	0.101929
28	14	3T	Sensory2Class	1	0.12214
28	14	3T	Sensory2Class	1	0.194471
28	14	3T	Sensory2Class	1	0.141881
28	14	3T	Sensory2Class	1	0.0834586
28	14	3T	Sensory2Class	1	0.259674
28	14	3T	Sensory2Class	1	0.309035
28	14	3T	Sensory2Class	1	0.132945
28	14	3T	Sensory2Class	1	0.135795
28	14	3T	Sensory2Class	1	0.0639616
28	14	3T	Sensory2Class	1	0.13664
28	14	3T	Sensory2Class	1	0.202902
28	14	3T	Sensory2Class	1	0.147285
28	14	3T	Sensory2Class	1	0.136526
28	14	3T	Sensory2Class	1	0.127832
28	14	3T	Sensory2Class	1	0.23143
28	14	3T	Sensory2Class	1	0.332806
28	14	3T	Sensory2Class	1	0.240645
28	14	3T	Sensory2Class	1	0.0911056
28	14	3T	Sensory2Class	1	0.113529
28	14	3T	Sensory2Class	1	0.139035
28	14	3T	Sensory2Class	1	0.207761
28	14	3T	Sensory2Class	1	0.192745
28	14	3T	Sensory2Class	1	0.0846068
28	14	3T	Sensory2Class	1	0.144209
28	14	3T	Sensory2Class	1	0.190548
28	14	3T	Sensory2Class	1	0.214947
28	14	3T	Sensory2Class	1	0.0794388
28	14	3T	Sensory2Class	1	0.12585
28	14	3T	Sensory2Class	1	0.192569
28	14	3T	Sensory2Class	1	0.181854
28	14	3T	Sensory2Class	1	0.153028
28	14	3T	Sensory2Class	1	0.23469
28	14	3T	Sensory2Class	1	0.0469707
28	14	3T	Sensory2Class	1	0.140493
28	14	3T	Sensory2Class	1	0.188902
28	14	3T	Sensory2Class	1	0.199071
28	14	3T	Sensory2Class	1	0.129258
28	14	3T	Sensory2Class	1	0.148276
28	14	3T	Sensory2Class	1	0.136839
28	14	3T	Sensory2Class	1	0.244892
28	14	3T	Sensory2Class	1	0.140175
28	14	3T	Sensory2Class	1	0.0982865
28	14	3T	Sensory2Class	1	0.249389
28	14	3T	Sensory2Class	1	0.201912
28	14	3T	Sensory2Class	1	0.210419
28	14	3T	Sensory2Class	1	0.165047
28	14	3T	Sensory2Class	1	0.156802
28	14	3T	Sensory2Class	1	0.0804192
28	14	3T	Sensory2Class	1	0.190516
28	14	3T	Sensory2Class	1	0.185651
28	14	3T	Sensory2Class	1	0.162169
28	14	3T	Sensory2Class	1	0.0790263
28	14	3T	Sensory2Class	1	0.182475
28	14	3T	Sensory2Class	1	0.213217
28	14	3T	Sensory2Class	1	0.207
28	14	3T	Sensory2Class	1	0.13182
28	14	3T	Sensory2Class	1	0.138209
28	14	3T	Sensory2Class	1	0.106325
28	14	3T	Sensory2Class	1	0.13453
28	14	3T	Sensory2Class	1	0.196061
28	14	3T	Sensory2Class	1	0.10574
28	14	3T	Sensory2Class	1	0.0798463
28	14	3T	Sensory2Class	1	0.237081
28	14	3T	Sensory2Class	1	0.307616
28	14	3T	Sensory2Class	1	0.146482
28	14	3T	Sensory2Class	1	0.139907
28	14	3T	Sensory2Class	1	0.111153
28	14	3T	Sensory2Class	1	0.147889
28	14	3T	Sensory2Class	1	0.227273
28	14	3T	Sensory2Class	1	0.190348
28	14	3T	Sensory2Class	1	0.0826805
28	14	3T	Sensory2Class	1	0.182249
28	14	3T	Sensory2Class	1	0.189888
28	14	3T	Sensory2Class	1	0.120677
28	14	3T	Sensory2Class	1	0.0965378
28	14	3T	Sensory2Class	1	0.123264
28	14	3T	Sensory2Class	1	0.213913
28	14	3T	Sensory2Class	1	0.250224
28	14	3T	Sensory2Class	1	0.169739
28	14	3T	Sensory2Class	1	0.160627
28	14	3T	Sensory2Class	1	0.084178
28	14	3T	Sensory2Class	1	0.188444
28	14	3T	Sensory2Class	1	0.234882
28	14	3T	Sensory2Class	1	0.0882605
28	14	3T	Sensory2Class	1	0.0822714
28	14	3T	Sensory2Class	1	0.151608
28	14	3T	Sensory2Class	1	0.177249
28	14	3T	Sensory2Class	1	0.251954
28	14	3T	Sensory2Class	1	0.293525
28	14	3T	Sensory2Class	1	0.110594
28	14	3T	Sensory2Class	1	0.148385
28	14	3T	Sensory2Class	1	0.214325
28	14	3T	Sensory2Class	1	0.384888
28	14	3T	Sensory2Class	1	0.0900336
28	14	3T	Sensory2Class	1	0.146909
28	14	3T	Sensory2Class	1	0.187415
28	14	3T	Sensory2Class	1	0.146869
28	14	3T	Sensory2Class	1	0.184434
28	14	3T	Sensory2Class	1	0.115369
28	14	3T	Sensory2Class	1	0.10814
28	14	3T	Sensory2Class	1	0.204824
28	14	3T	Sensory2Class	1	0.332358
28	14	3T	Sensory2Class	1	0.108768
28	14	3T	Sensory2Class	1	0.153946
28	14	3T	Sensory2Class	1	0.0817862
28	14	3T	Sensory2Class	1	0.169353
28	14	3T	Sensory2Class	1	0.218361
28	14	3T	Sensory2Class	1	0.0744666
28	14	3T	Sensory2Class	1	0.0991327
28	14	3T	Sensory2Class	1	0.171318
28	14	3T	Sensory2Class	1	0.175891
28	14	3T	Sensory2Class	1	0.219273
28	14	3T	Sensory2Class	1	0.167299
28	14	3T	Sensory2Class	1	0.0777725
28	14	3T	Sensory2Class	1	0.121158
28	14	3T	Sensory2Class	1	0.249903
28	14	3T	Sensory2Class	1	0.345633
28	14	3T	Sensory2Class	1	0.163635
28	14	3T	Sensory2Class	1	0.16981
28	14	3T	Sensory2Class	1	0.0748705
28	14	3T	Sensory2Class	1	0.120299
28	14	3T	Sensory2Class	1	0.246782
28	14	3T	Sensory2Class	1	0.12098
28	14	3T	Sensory2Class	1	0.100091
28	14	3T	Sensory2Class	1	0.147881
28	14	3T	Sensory2Class	1	0.156931
28	14	3T	Sensory2Class	1	0.225624
28	14	3T	Sensory2Class	1	0.146399
28	14	3T	Sensory2Class	1	0.0928103
28	14	3T	Sensory2Class	1	0.123583
28	14	3T	Sensory2Class	1	0.205268
28	14	3T	Sensory2Class	1	0.223193
28	14	3T	Sensory2Class	1	0.114202
28	14	3T	Sensory2Class	1	0.149311
28	14	3T	Sensory2Class	1	0.0879256
28	14	3T	Sensory2Class	1	0.145813
28	14	3T	Sensory2Class	1	0.193453
28	14	3T	Sensory2Class	1	0.129934
28	14	3T	Sensory2Class	1	0.156527
28	14	3T	Sensory2Class	1	0.0868422
28	14	3T	Sensory2Class	1	0.0545965
28	14	3T	Sensory2Class	1	0.189606
28	14	3T	Sensory2Class	1	0.226665
28	14	3T	Sensory2Class	1	0.166901
28	14	3T	Sensory2Class	1	0.0915554
28	14	3T	Sensory2Class	1	0.108236
28	14	3T	Sensory2Class	1	0.140003
28	14	3T	Sensory2Class	1	0.120973
28	14	3T	Sensory2Class	1	0.269954
28	14	3T	Sensory2Class	1	0.124517
28	14	3T	Sensory2Class	1	0.157166
28	14	3T	Sensory2Class	1	0.179257
28	14	3T	Sensory2Class	1	0.223191
28	14	3T	Sensory2Class	1	0.188724
28	14	3T	Sensory2Class	1	0.103531
28	14	3T	Sensory2Class	1	0.0985952
28	14	3T	Sensory2Class	1	0.211927
28	14	3T	Sensory2Class	1	0.332819
28	14	3T	Sensory2Class	1	0.16711
28	14	3T	Sensory2Class	1	0.16585
28	14	3T	Sensory2Class	1	0.117356
28	14	3T	Sensory2Class	1	0.242102
28	14	3T	Sensory2Class	1	0.358858
28	14	3T	Sensory2Class	1	0.112363
28	14	3T	Sensory2Class	1	0.166956
28	14	3T	Sensory2Class	1	0.0971835
28	14	3T	Sensory2Class	1	0.195693
28	14	3T	Sensory2Class	1	0.285849
28	14	3T	Sensory2Class	1	0.114872
28	14	3T	Sensory2Class	1	0.0911489
28	14	3T	Sensory2Class	1	0.124646
28	14	3T	Sensory2Class	1	0.096625
28	14	3T	Sensory2Class	1	0.253505
28	14	3T	Sensory2Class	1	0.124748
28	14	3T	Sensory2Class	1	0.18027
28	14	3T	Sensory2Class	1	0.122269
28	14	3T	Sensory2Class	1	0.162993
28	14	3T	Sensory2Class	1	0.124234
28	14	3T	Sensory2Class	1	0.142921
28	14	3T	Sensory2Class	1	0.137884
28	14	3T	Sensory2Class	1	0.125258
28	14	3T	Sensory2Class	1	0.139532
28	14	3T	Sensory2Class	1	0.180252
28	14	3T	Sensory2Class	1	0.109807
28	14	3T	Sensory2Class	1	0.0664755
28	14	3T	Sensory2Class	1	0.0887801
28	14	3T	Sensory2Class	1	0.141405
28	14	3T	Sensory2Class	1	0.169331
28	14	3T	Sensory2Class	1	0.145072
28	14	3T	Sensory2Class	1	0.132985
28	14	3T	Sensory2Class	1	0.0634558
28	14	3T	Sensory2Class	1	0.203381
28	14	3T	Sensory2Class	1	0.210669
28	14	3T	Sensory2Class	1	0.133631
28	14	3T	Sensory2Class	1	0.157708
28	14	3T	Sensory2Class	1	0.0571572
28	14	3T	Sensory2Class	1	0.0745492
28	14	3T	Sensory2Class	1	0.177563
28	14	3T	Sensory2Class	1	0.159734
28	14	3T	Sensory2Class	1	0.162693
28	14	3T	Sensory2Class	1	0.057798
28	14	3T	Sensory2Class	1	0.108246
28	14	3T	Sensory2Class	1	0.110362
28	14	3T	Sensory2Class	1	0.211173
28	14	3T	Sensory2Class	1	0.0590471
28	14	3T	Sensory2Class	1	0.160772
28	14	3T	Sensory2Class	1	0.0899178
28	14	3T	Sensory2Class	1	0.168169
28	14	3T	Sensory2Class	1	0.160935
28	14	3T	Sensory2Class	1	0.088487
28	14	3T	Sensory2Class	1	0.106222
28	14	3T	Sensory2Class	1	0.0975788
28	14	3T	Sensory2Class	1	0.199532
28	14	3T	Sensory2Class	1	0.315725
28	14	3T	Sensory2Class	1	0.131716
28	14	3T	Sensory2Class	1	0.20882
28	14	3T	Sensory2Class	1	0.114827
28	14	3T	Sensory2Class	1	0.137695
28	14	3T	Sensory2Class	1	0.246192
28	14	3T	Sensory2Class	1	0.124403
28	14	3T	Sensory2Class	1	0.155264
28	14	3T	Sensory2Class	1	0.132572
28	14	3T	Sensory2Class	1	0.200777
28	14	3T	Sensory2Class	1	0.237553
28	14	3T	Sensory2Class	1	0.169078
28	14	3T	Sensory2Class	1	0.1469
28	14	3T	Sensory2Class	1	0.0725623
28	14	3T	Sensory2Class	1	0.153373
28	14	3T	Sensory2Class	1	0.250955
28	14	3T	Sensory2Class	1	0.151439
28	14	3T	Sensory2Class	1	0.209226
28	14	3T	Sensory2Class	1	0.11048
28	14	3T	Sensory2Class	1	0.178674
28	14	3T	Sensory2Class	1	0.188549
28	14	3T	Sensory2Class	1	0.189993
28	14	3T	Sensory2Class	1	0.139947
28	14	3T	Sensory2Class	1	0.0479839
28	14	3T	Sensory2Class	1	0.138532
28	14	3T	Sensory2Class	1	0.158204
28	14	3T	Sensory2Class	1	0.0928908
28	14	3T	Sensory2Class	1	0.110299
28	14	3T	Sensory2Class	1	0.0870909
28	14	3T	Sensory2Class	1	0.172082
28	14	3T	Sensory2Class	1	0.237773
28	14	3T	Sensory2Class	1	0.145673
28	14	3T	Sensory2Class	1	0.152717
28	14	3T	Sensory2Class	1	0.0725249
28	14	3T	Sensory2Class	1	0.105127
28	14	3T	Sensory2Class	1	0.150706
28	14	3T	Sensory2Class	1	0.175315
28	14	3T	Sensory2Class	1	0.124812
28	14	3T	Sensory2Class	1	0.190692
28	14	3T	Sensory2Class	1	0.13001
28	14	3T	Sensory2Class	1	0.145429
28	14	3T	Sensory2Class	1	0.188819
28	14	3T	Sensory2Class	1	0.0985124
28	14	3T	Sensory2Class	1	0.0987134
28	14	3T	Sensory2Class	1	0.194052
28	14	3T	Sensory2Class	1	0.287531
28	14	3T	Sensory2Class	1	0.156053
28	14	3T	Sensory2Class	1	0.0888461
28	14	3T	Sensory2Class	1	0.0722647
28	14	3T	Sensory2Class	1	0.202978
28	14	3T	Sensory2Class	1	0.232889
28	14	3T	Sensory2Class	1	0.109462
28	14	3T	Sensory2Class	1	0.0653982
28	14	3T	Sensory2Class	1	0.180734
28	14	3T	Sensory2Class	1	0.189647
28	14	3T	Sensory2Class	1	0.292633
28	14	3T	Sensory2Class	1	0.138503
28	14	3T	Sensory2Class	1	0.172504
28	14	3T	Sensory2Class	1	0.0871947
28	14	3T	Sensory2Class	1	0.137869
28	14	3T	Sensory2Class	1	0.164724
28	14	3T	Sensory2Class	1	0.121607
28	14	3T	Sensory2Class	1	0.0834528
28	14	3T	Sensory2Class	1	0.179487
28	14	3T	Sensory2Class	1	0.121389
28	14	3T	Sensory2Class	1	0.126773
28	14	3T	Sensory2Class	1	0.211757
28	14	3T	Sensory2Class	1	0.109939
28	14	3T	Sensory2Class	1	0.0432218
28	14	3T	Sensory2Class	1	0.135809
28	14	3T	Sensory2Class	1	0.168379
28	14	3T	Sensory2Class	1	0.205575
28	14	3T	Sensory2Class	1	0.209557
28	14	3T	Sensory2Class	1	0.0709251
28	14	3T	Sensory2Class	1	0.180594
28	14	3T	Sensory2Class	1	0.171926
28	14	3T	Sensory2Class	1	0.33741
28	14	3T	Sensory2Class	1	0.159411
28	14	3T	Sensory2Class	1	0.148477
28	14	3T	Sensory2Class	1	0.0943462
28	14	3T	Sensory2Class	1	0.137164
28	14	3T	Sensory2Class	1	0.184467
28	14	3T	Sensory2Class	1	0.178017
28	14	3T	Sensory2Class	1	0.132145
28	14	3T	Sensory2Class	1	0.171595
28	14	3T	Sensory2Class	1	0.159314
28	14	3T	Sensory2Class	1	0.115848
28	14	3T	Sensory2Class	1	0.144844
28	14	3T	Sensory2Class	1	0.0871579
28	14	3T	Sensory2Class	1	0.100126
28	14	3T	Sensory2Class	1	0.178247
28	14	3T	Sensory2Class	1	0.328085
28	14	3T	Sensory2Class	1	0.159492
28	14	3T	Sensory2Class	1	0.0991314
28	14	3T	Sensory2Class	1	0.127533
28	14	3T	Sensory2Class	1	0.128671
28	14	3T	Sensory2Class	1	0.244954
28	14	3T	Sensory2Class	1	0.166391
28	14	3T	Sensory2Class	1	0.0809093
28	14	3T	Sensory2Class	1	0.125538
28	14	3T	Sensory2Class	1	0.183136
28	14	3T	Sensory2Class	1	0.22632
28	14	3T	Sensory2Class	1	0.152034
28	14	3T	Sensory2Class	1	0.246453
28	14	3T	Sensory2Class	1	0.136046
28	14	3T	Sensory2Class	1	0.183821
28	14	3T	Sensory2Class	1	0.240324
28	14	3T	Sensory2Class	1	0.14134
28	14	3T	Sensory2Class	1	0.0921251
28	14	3T	Sensory2Class	1	0.116036
28	14	3T	Sensory2Class	1	0.114285
28	14	3T	Sensory2Class	1	0.163083
28	14	3T	Sensory2Class	1	0.279973
28	14	3T	Sensory2Class	1	0.0858782
28	14	3T	Sensory2Class	1	0.130135
28	14	3T	Sensory2Class	1	0.0622154
28	14	3T	Sensory2Class	1	0.253547
28	14	3T	Sensory2Class	1	0.229017
28	14	3T	Sensory2Class	1	0.0889737
28	14	3T	Sensory2Class	1	0.155344
28	14	3T	Sensory2Class	1	0.0573552
28	14	3T	Sensory2Class	1	0.125488
28	14	3T	Sensory2Class	1	0.115891
28	14	3T	Sensory2Class	1	0.13762
28	14	3T	Sensory2Class	1	0.0984587
28	14	3T	Sensory2Class	1	0.0933251
28	14	3T	Sensory2Class	1	0.163227
28	14	3T	Sensory2Class	1	0.165222
28	14	3T	Sensory2Class	1	0.204303
28	14	3T	Sensory2Class	1	0.33339
28	14	3T	Sensory2Class	1	0.129061
28	14	3T	Sensory2Class	1	0.0741402
28	14	3T	Sensory2Class	1	0.195946
28	14	3T	Sensory2Class	1	0.323391
28	14	3T	Sensory2Class	1	0.163916
28	14	3T	Sensory2Class	1	0.107647
28	14	3T	Sensory2Class	1	0.113221
28	14	3T	Sensory2Class	1	0.167902
28	14	3T	Sensory2Class	1	0.1685
28	14	3T	Sensory2Class	1	0.0248652
28	14	3T	Sensory2Class	1	0.069833
28	14	3T	Sensory2Class	1	0.163219
28	14	3T	Sensory2Class	1	0.177579
28	14	3T	Sensory2Class	1	0.234089
28	14	3T	Sensory2Class	1	0.225906
28	14	3T	Sensory2Class	1	0.117488
28	14	3T	Sensory2Class	1	0.110621
28	14	3T	Sensory2Class	1	0.221945
28	14	3T	Sensory2Class	1	0.288083
28	14	3T	Sensory2Class	1	0.107806
28	14	3T	Sensory2Class	1	0.237853
28	14	3T	Sensory2Class	1	0.137315
28	14	3T	Sensory2Class	1	0.179798
28	14	3T	Sensory2Class	1	0.230371
28	14	3T	Sensory2Class	1	0.0947844
28	14	3T	Sensory2Class	1	0.134637
28	14	3T	Sensory2Class	1	0.164338
28	14	3T	Sensory2Class	1	0.156299
28	14	3T	Sensory2Class	1	0.136843
28	14	3T	Sensory2Class	1	0.153252
28	14	3T	Sensory2Class	1	0.100459
28	14	3T	Sensory2Class	1	0.15424
28	14	3T	Sensory2Class	1	0.216604
28	14	3T	Sensory2Class	1	0.187414
28	14	3T	Sensory2Class	1	0.151352
28	14	3T	Sensory2Class	1	0.164099
28	14	3T	Sensory2Class	1	0.12974
28	14	3T	Sensory2Class	1	0.0877064
28	14	3T	Sensory2Class	1	0.21117
28	14	3T	Sensory2Class	1	0.245637
28	14	3T	Sensory2Class	1	0.213512
28	14	3T	Sensory2Class	1	0.0937287
28	14	3T	Sensory2Class	1	0.134718
28	14	3T	Sensory2Class	1	0.138864
28	14	3T	Sensory2Class	1	0.203459
28	14	3T	Sensory2Class	1	0.166004
28	14	3T	Sensory2Class	1	0.137704
28	14	3T	Sensory2Class	1	0.0929865
28	14	3T	Sensory2Class	1	0.160232
28	14	3T	Sensory2Class	1	0.195586
28	14	3T	Sensory2Class	1	0.158532
28	14	3T	Sensory2Class	1	0.111289
28	14	3T	Sensory2Class	1	0.0431095
28	14	3T	Sensory2Class	1	0.148608
28	14	3T	Sensory2Class	1	0.223585
28	14	3T	Sensory2Class	1	0.15818
28	14	3T	Sensory2Class	1	0.0954495
28	14	3T	Sensory2Class	1	0.235706
28	14	3T	Sensory2Class	1	0.141851
28	14	3T	Sensory2Class	1	0.136716
28	14	3T	Sensory2Class	1	0.240866
28	14	3T	Sensory2Class	1	0.169488
28	14	3T	Sensory2Class	1	0.0771787
28	14	3T	Sensory2Class	1	0.100237
28	14	3T	Sensory2Class	1	0.235872
28	14	3T	Sensory2Class	1	0.216901
28	14	3T	Sensory2Class	1	0.0947274
28	14	3T	Sensory2Class	1	0.163326
28	14	3T	Sensory2Class	1	0.0346145
28	14	3T	Sensory2Class	1	0.138186
28	14	3T	Sensory2Class	1	0.0997917
28	14	3T	Sensory2Class	1	0.339989
28	14	3T	Sensory2Class	1	0.126653
28	14	3T	Sensory2Class	1	0.163165
28	14	3T	Sensory2Class	1	0.227873
28	14	3T	Sensory2Class	1	0.181143
28	14	3T	Sensory2Class	1	0.201154
28	14	3T	Sensory2Class	1	0.215897
28	14	3T	Sensory2Class	1	0.168934
28	14	3T	Sensory2Class	1	0.119148
28	14	3T	Sensory2Class	1	0.136595
28	14	3T	Sensory2Class	1	0.213438
28	14	3T	Sensory2Class	1	0.125177
28	14	3T	Sensory2Class	1	0.160296
28	14	3T	Sensory2Class	1	0.0970462
28	14	3T	Sensory2Class	1	0.198106
28	14	3T	Sensory2Class	1	0.163025
28	14	3T	Sensory2Class	1	0.159429
28	14	3T	Sensory2Class	1	0.202329
28	14	3T	Sensory2Class	1	0.0932404
28	14	3T	Sensory2Class	1	0.170761
28	14	3T	Sensory2Class	1	0.0897162
28	14	3T	Sensory2Class	1	0.0958539
28	14	3T	Sensory2Class	1	0.0585395
30	13	3T	Sensory2Class	1	0
30	13	3T	Sensory2Class	1	0.143798
30	13	3T	Sensory2Class	1	0.189342
30	13	3T	Sensory2Class	1	0.0639645
30	13	3T	Sensory2Class	1	0.207004
30	13	3T	Sensory2Class	1	0.21336
30	13	3T	Sensory2Class	1	0.133336
30	13	3T	Sensory2Class	1	0.188504
30	13	3T	Sensory2Class	1	0.132734
30	13	3T	Sensory2Class	1	0.100936
30	13	3T	Sensory2Class	1	0.160009
30	13	3T	Sensory2Class	1	0.197074
30	13	3T	Sensory2Class	1	0.132147
30	13	3T	Sensory2Class	1	0.170327
30	13	3T	Sensory2Class	1	0.102388
30	13	3T	Sensory2Class	1	0.144975
30	13	3T	Sensory2Class	1	0.0940879
30	13	3T	Sensory2Class	1	0.203623
30	13	3T	Sensory2Class	1	0.136633
30	13	3T	Sensory2Class	1	0.0941478
30	13	3T	Sensory2Class	1	0.221913
30	13	3T	Sensory2Class	1	0.0768385
30	13	3T	Sensory2Class	1	0.246498
30	13	3T	Sensory2Class	1	0.11082
30	13	3T	Sensory2Class	1	0.114922
30	13	3T	Sensory2Class	1	0.138218
30	13	3T	Sensory2Class	1	0.0794894
30	13	3T	Sensory2Class	1	0.118582
30	13	3T	Sensory2Class	1	0.187199
30	13	3T	Sensory2Class	1	0.095253
30	13	3T	Sensory2Class	1	0.227428
30	13	3T	Sensory2Class	1	0.230469
30	13	3T	Sensory2Class	1	0.191981
30	13	3T	Sensory2Class	1	0.186906
30	13	3T	Sensory2Class	1	0.165037
30	13	3T	Sensory2Class	1	0.0867114
30	13	3T	Sensory2Class	1	0.0802553
30	13	3T	Sensory2Class	1	0.141248
30	13	3T	Sensory2Class	1	0.21507
30	13	3T	Sensory2Class	1	0.297911
30	13	3T	Sensory2Class	1	0.36905
30	13	3T	Sensory2Class	1	0.221255
30	13	3T	Sensory2Class	1	0.162279
30	13	3T	Sensory2Class	1	0.154868
30	13	3T	Sensory2Class	1	0.227653
30	13	3T	Sensory2Class	1	0.196734
30	13	3T	Sensory2Class	1	0.148112
30	13	3T	Sensory2Class	1	0.123667
30	13	3T	Sensory2Class	1	0.154594
30	13	3T	Sensory2Class	1	0.0744657
30	13	3T	Sensory2Class	1	0.117922
30	13	3T	Sensory2Class	1	0.0693993
30	13	3T	Sensory2Class	1	0.0898109
30	13	3T	Sensory2Class	1	0.143382
30	13	3T	Sensory2Class	1	0.148885
30	13	3T	Sensory2Class	1	0.128254
30	13	3T	Sensory2Class	1	0.194666
30	13	3T	Sensory2Class	1	0.0705865
30	13	3T	Sensory2Class	1	0.135716
30	13	3T	Sensory2Class	1	0.0479234
30	13	3T	Sensory2Class	1	0.0991949
30	13	3T	Sensory2Class	1	0.0801152
30	13	3T	Sensory2Class	1	0.110386
30	13	3T	Sensory2Class	1	0.0739064
30	13	3T	Sensory2Class	1	0.0757477
30	13	3T	Sensory2Class	1	0.108809
30	13	3T	Sensory2Class	1	0.0704401
30	13	3T	Sensory2Class	1	0.183762
30	13	3T	Sensory2Class	1	0.220368
30	13	3T	Sensory2Class	1	0.0827141
30	13	3T	Sensory2Class	1	0.181399
30	13	3T	Sensory2Class	1	0.119807
30	13	3T	Sensory2Class	1	0.0740879
30	13	3T	Sensory2Class	1	0.0667128
30	13	3T	Sensory2Class	1	0.0935529
30	13	3T	Sensory2Class	1	0.0881827
30	13	3T	Sensory2Class	1	0.149567
30	13	3T	Sensory2Class	1	0.159727
30	13	3T	Sensory2Class	1	0.0833782
30	13	3T	Sensory2Class	1	0.134601
30	13	3T	Sensory2Class	1	0.0918943
30	13	3T	Sensory2Class	1	0.0986366
30	13	3T	Sensory2Class	1	0.0861784
30	13	3T	Sensory2Class	1	0.0766487
30	13	3T	Sensory2Class	1	0.0966774
30	13	3T	Sensory2Class	1	0.182455
30	13	3T	Sensory2Class	1	0.177936
30	13	3T	Sensory2Class	1	0.105334
30	13	3T	Sensory2Class	1	0.106512
30	13	3T	Sensory2Class	1	0.0665281
30	13	3T	Sensory2Class	1	0.114258
30	13	3T	Sensory2Class	1	0.117762
30	13	3T	Sensory2Class	1	0.116983
30	13	3T	Sensory2Class	1	0.118484
30	13	3T	Sensory2Class	1	0.128658
30	13	3T	Sensory2Class	1	0.102942
30	13	3T	Sensory2Class	1	0.145603
30	13	3T	Sensory2Class	1	0.0872525
30	13	3T	Sensory2Class	1	0.0988119
30	13	3T	Sensory2Class	1	0.0620931
30	13	3T	Sensory2Class	1	0.117238
30	13	3T	Sensory2Class	1	0.0856011
30	13	3T	Sensory2Class	1	0.0851131
30	13	3T	Sensory2Class	1	0.0991419
30	13	3T	Sensory2Class	1	0.0922673
30	13	3T	Sensory2Class	1	0.126613
30	13	3T	Sensory2Class	1	0.201611
30	13	3T	Sensory2Class	1	0.180759
30	13	3T	Sensory2Class	1	0.623695
30	13	3T	Sensory2Class	1	0.644293
30	13	3T	Sensory2Class	1	0.199187
30	13	3T	Sensory2Class	1	0.341447
30	13	3T	Sensory2Class	1	0.143884
30	13	3T	Sensory2Class	1	0.152681
30	13	3T	Sensory2Class	1	0.22049
30	13	3T	Sensory2Class	1	0.150215
30	13	3T	Sensory2Class	1	0.0452664
30	13	3T	Sensory2Class	1	0.12886
30	13	3T	Sensory2Class	1	0.137254
30	13	3T	Sensory2Class	1	0.0900735
30	13	3T	Sensory2Class	1	0.102529
30	13	3T	Sensory2Class	1	0.083736
30	13	3T	Sensory2Class	1	0.178077
30	13	3T	Sensory2Class	1	0.148043
30	13	3T	Sensory2Class	1	0.1374
30	13	3T	Sensory2Class	1	0.0869674
30	13	3T	Sensory2Class	1	0.055684
30	13	3T	Sensory2Class	1	0.0615835
30	13	3T	Sensory2Class	1	0.141477
30	13	3T	Sensory2Class	1	0.214966
30	13	3T	Sensory2Class	1	0.126286
30	13	3T	Sensory2Class	1	0.133393
30	13	3T	Sensory2Class	1	0.152022
30	13	3T	Sensory2Class	1	0.0827962
30	13	3T	Sensory2Class	1	0.112282
30	13	3T	Sensory2Class	1	0.120251
30	13	3T	Sensory2Class	1	0.222447
30	13	3T	Sensory2Class	1	0.243643
30	13	3T	Sensory2Class	1	0.148294
30	13	3T	Sensory2Class	1	0.213164
30	13	3T	Sensory2Class	1	0.176864
30	13	3T	Sensory2Class	1	0.120826
30	13	3T	Sensory2Class	1	0.194977
30	13	3T	Sensory2Class	1	0.263898
30	13	3T	Sensory2Class	1	0.377899
30	13	3T	Sensory2Class	1	0.473008
30	13	3T	Sensory2Class	1	0.297317
30	13	3T	Sensory2Class	1	0.173402
30	13	3T	Sensory2Class	1	0.171094
30	13	3T	Sensory2Class	1	0.111718
30	13	3T	Sensory2Class	1	0.107328
30	13	3T	Sensory2Class	1	0.228462
30	13	3T	Sensory2Class	1	0.281074
30	13	3T	Sensory2Class	1	0.0846688
30	13	3T	Sensory2Class	1	0.272682
30	13	3T	Sensory2Class	1	0.211443
30	13	3T	Sensory2Class	1	0.0840971
30	13	3T	Sensory2Class	1	0.188218
30	13	3T	Sensory2Class	1	0.129244
30	13	3T	Sensory2Class	1	0.0691188
30	13	3T	Sensory2Class	1	0.174349
30	13	3T	Sensory2Class	1	0.148261
30	13	3T	Sensory2Class	1	0.136299
30	13	3T	Sensory2Class	1	0.192429
30	13	3T	Sensory2Class	1	0.0785055
30	13	3T	Sensory2Class	1	0.154936
30	13	3T	Sensory2Class	1	0.101043
30	13	3T	Sensory2Class	1	0.0655464
30	13	3T	Sensory2Class	1	0.0475845
30	13	3T	Sensory2Class	1	0.142004
30	13	3T	Sensory2Class	1	0.13984
30	13	3T	Sensory2Class	1	0.170924
30	13	3T	Sensory2Class	1	0.126038
30	13	3T	Sensory2Class	1	0.185792
30	13	3T	Sensory2Class	1	0.123397
30	13	3T	Sensory2Class	1	0.140906
30	13	3T	Sensory2Class	1	0.0896134
30	13	3T	Sensory2Class	1	0.443863
30	13	3T	Sensory2Class	1	0.332896
30	13	3T	Sensory2Class	1	0.0908737
30	13	3T	Sensory2Class	1	0.0795532
30	13	3T	Sensory2Class	1	0.137437
30	13	3T	Sensory2Class	1	0.0472102
30	13	3T	Sensory2Class	1	0.110736
30	13	3T	Sensory2Class	1	0.164157
30	13	3T	Sensory2Class	1	0.130565
30	13	3T	Sensory2Class	1	0.0987104
30	13	3T	Sensory2Class	1	0.142601
30	13	3T	Sensory2Class	1	0.128549
30	13	3T	Sensory2Class	1	0.137534
30	13	3T	Sensory2Class	1	0.120575
30	13	3T	Sensory2Class	1	0.109409
30	13	3T	Sensory2Class	1	0.0469764
30	13	3T	Sensory2Class	1	0.12148
30	13	3T	Sensory2Class	1	0.126946
30	13	3T	Sensory2Class	1	0.0992149
30	13	3T	Sensory2Class	1	0.0526112
30	13	3T	Sensory2Class	1	0.104789
30	13	3T	Sensory2Class	1	0.0793918
30	13	3T	Sensory2Class	1	0.0731444
30	13	3T	Sensory2Class	1	0.0561787
30	13	3T	Sensory2Class	1	0.0890172
30	13	3T	Sensory2Class	1	0.201399
30	13	3T	Sensory2Class	1	0.121034
30	13	3T	Sensory2Class	1	0.140767
30	13	3T	Sensory2Class	1	0.147663
30	13	3T	Sensory2Class	1	0.0830357
30	13	3T	Sensory2Class	1	0.127506
30	13	3T	Sensory2Class	1	0.111061
30	13	3T	Sensory2Class	1	0.103967
30	13	3T	Sensory2Class	1	0.0916348
30	13	3T	Sensory2Class	1	0.0757207
30	13	3T	Sensory2Class	1	0.0689172
30	13	3T	Sensory2Class	1	0.0780427
30	13	3T	Sensory2Class	1	0.0371246
30	13	3T	Sensory2Class	1	0.0845854
30	13	3T	Sensory2Class	1	0.201319
30	13	3T	Sensory2Class	1	0.152623
30	13	3T	Sensory2Class	1	0.123776
30	13	3T	Sensory2Class	1	0.217991
30	13	3T	Sensory2Class	1	0.068299
30	13	3T	Sensory2Class	1	0.0993316
30	13	3T	Sensory2Class	1	0.068583
30	13	3T	Sensory2Class	1	0.105561
30	13	3T	Sensory2Class	1	0.103143
30	13	3T	Sensory2Class	1	0.105121
30	13	3T	Sensory2Class	1	0.143487
30	13	3T	Sensory2Class	1	0.176282
30	13	3T	Sensory2Class	1	0.102666
30	13	3T	Sensory2Class	1	0.177908
30	13	3T	Sensory2Class	1	0.118955
30	13	3T	Sensory2Class	1	0.0790849
30	13	3T	Sensory2Class	1	0.0789903
30	13	3T	Sensory2Class	1	0.0975582
30	13	3T	Sensory2Class	1	0.0566755
30	13	3T	Sensory2Class	1	0.0872543
30	13	3T	Sensory2Class	1	0.0873659
30	13	3T	Sensory2Class	1	0.0616658
30	13	3T	Sensory2Class	1	0.172997
30	13	3T	Sensory2Class	1	0.18196
30	13	3T	Sensory2Class	1	0.132935
30	13	3T	Sensory2Class	1	0.110981
30	13	3T	Sensory2Class	1	0.0801866
30	13	3T	Sensory2Class	1	0.177086
30	13	3T	Sensory2Class	1	0.0894523
30	13	3T	Sensory2Class	1	0.140888
30	13	3T	Sensory2Class	1	0.0921657
30	13	3T	Sensory2Class	1	0.0710013
30	13	3T	Sensory2Class	1	0.161364
30	13	3T	Sensory2Class	1	0.0806221
30	13	3T	Sensory2Class	1	0.165658
30	13	3T	Sensory2Class	1	0.123021
30	13	3T	Sensory2Class	1	0.10255
30	13	3T	Sensory2Class	1	0.113028
30	13	3T	Sensory2Class	1	0.0988136
30	13	3T	Sensory2Class	1	0.13238
30	13	3T	Sensory2Class	1	0.0782257
30	13	3T	Sensory2Class	1	0.127823
30	13	3T	Sensory2Class	1	0.105398
30	13	3T	Sensory2Class	1	0.288849
30	13	3T	Sensory2Class	1	0.233574
30	13	3T	Sensory2Class	1	0.275028
30	13	3T	Sensory2Class	1	0.265827
30	13	3T	Sensory2Class	1	0.150844
30	13	3T	Sensory2Class	1	0.203223
30	13	3T	Sensory2Class	1	0.21479
30	13	3T	Sensory2Class	1	0.0639756
30	13	3T	Sensory2Class	1	0.102068
30	13	3T	Sensory2Class	1	0.0566049
30	13	3T	Sensory2Class	1	0.0849155
30	13	3T	Sensory2Class	1	0.148024
30	13	3T	Sensory2Class	1	0.0785381
30	13	3T	Sensory2Class	1	0.195282
30	13	3T	Sensory2Class	1	0.131387
30	13	3T	Sensory2Class	1	0.0825694
30	13	3T	Sensory2Class	1	0.0872574
30	13	3T	Sensory2Class	1	0.238032
30	13	3T	Sensory2Class	1	0.0857236
30	13	3T	Sensory2Class	1	0.182407
30	13	3T	Sensory2Class	1	0.133742
30	13	3T	Sensory2Class	1	0.106286
30	13	3T	Sensory2Class	1	0.0766087
30	13	3T	Sensory2Class	1	0.258886
30	13	3T	Sensory2Class	1	0.196169
30	13	3T	Sensory2Class	1	0.141581
30	13	3T	Sensory2Class	1	0.202996
30	13	3T	Sensory2Class	1	0.131648
30	13	3T	Sensory2Class	1	0.095122
30	13	3T	Sensory2Class	1	0.0854631
30	13	3T	Sensory2Class	1	0.182249
30	13	3T	Sensory2Class	1	0.167866
30	13	3T	Sensory2Class	1	0.119503
30	13	3T	Sensory2Class	1	0.160177
30	13	3T	Sensory2Class	1	0.117995
30	13	3T	Sensory2Class	1	0.258102
30	13	3T	Sensory2Class	1	0.112141
30	13	3T	Sensory2Class	1	0.13297
30	13	3T	Sensory2Class	1	0.128565
30	13	3T	Sensory2Class	1	0.0720564
30	13	3T	Sensory2Class	1	0.0586805
30	13	3T	Sensory2Class	1	0.0907269
30	13	3T	Sensory2Class	1	0.32461
30	13	3T	Sensory2Class	1	0.207489
30	13	3T	Sensory2Class	1	0.163266
30	13	3T	Sensory2Class	1	0.175496
30	13	3T	Sensory2Class	1	0.136504
30	13	3T	Sensory2Class	1	0.100449
30	13	3T	Sensory2Class	1	0.121286
30	13	3T	Sensory2Class	1	0.112587
30	13	3T	Sensory2Class	1	0.0923511
30	13	3T	Sensory2Class	1	0.190053
30	13	3T	Sensory2Class	1	0.0824644
30	13	3T	Sensory2Class	1	0.248352
30	13	3T	Sensory2Class	1	0.137363
30	13	3T	Sensory2Class	1	0.195738
30	13	3T	Sensory2Class	1	0.146788
30	13	3T	Sensory2Class	1	0.142333
30	13	3T	Sensory2Class	1	0.238949
30	13	3T	Sensory2Class	1	0.281595
30	13	3T	Sensory2Class	1	0.196718
30	13	3T	Sensory2Class	1	0.180053
30	13	3T	Sensory2Class	1	0.168109
30	13	3T	Sensory2Class	1	0.0407178
30	13	3T	Sensory2Class	1	0.0700915
30	13	3T	Sensory2Class	1	0.143693
30	13	3T	Sensory2Class	1	0.0924348
30	13	3T	Sensory2Class	1	0.10088
30	13	3T	Sensory2Class	1	0.221966
30	13	3T	Sensory2Class	1	0.0981343
30	13	3T	Sensory2Class	1	0.166663
30	13	3T	Sensory2Class	1	0.148457
30	13	3T	Sensory2Class	1	0.323995
30	13	3T	Sensory2Class	1	0.317595
30	13	3T	Sensory2Class	1	0.092997
30	13	3T	Sensory2Class	1	0.197521
30	13	3T	Sensory2Class	1	0.136935
30	13	3T	Sensory2Class	1	0.119727
30	13	3T	Sensory2Class	1	0.180126
30	13	3T	Sensory2Class	1	0.133124
30	13	3T	Sensory2Class	1	0.103963
30	13	3T	Sensory2Class	1	0.0969854
30	13	3T	Sensory2Class	1	0.0745435
30	13	3T	Sensory2Class	1	0.130578
30	13	3T	Sensory2Class	1	0.111036
30	13	3T	Sensory2Class	1	0.130405
30	13	3T	Sensory2Class	1	0.168055
30	13	3T	Sensory2Class	1	0.157263
30	13	3T	Sensory2Class	1	0.111762
30	13	3T	Sensory2Class	1	0.208262
30	13	3T	Sensory2Class	1	0.113
30	13	3T	Sensory2Class	1	0.0990065
30	13	3T	Sensory2Class	1	0.104766
30	13	3T	Sensory2Class	1	0.113053
30	13	3T	Sensory2Class	1	0.207942
30	13	3T	Sensory2Class	1	0.23033
30	13	3T	Sensory2Class	1	0.195967
30	13	3T	Sensory2Class	1	0.143492
30	13	3T	Sensory2Class	1	0.136745
30	13	3T	Sensory2Class	1	0.116479
30	13	3T	Sensory2Class	1	0.195335
30	13	3T	Sensory2Class	1	0.152665
30	13	3T	Sensory2Class	1	0.136302
30	13	3T	Sensory2Class	1	0.21181
30	13	3T	Sensory2Class	1	0.119683
30	13	3T	Sensory2Class	1	0.153042
30	13	3T	Sensory2Class	1	0.163103
30	13	3T	Sensory2Class	1	0.0975769
30	13	3T	Sensory2Class	1	0.128987
30	13	3T	Sensory2Class	1	0.0541364
30	13	3T	Sensory2Class	1	0.160437
30	13	3T	Sensory2Class	1	0.16715
30	13	3T	Sensory2Class	1	0.0784436
30	13	3T	Sensory2Class	1	0.17148
30	13	3T	Sensory2Class	1	0.0767208
30	13	3T	Sensory2Class	1	0.114393
30	13	3T	Sensory2Class	1	0.197644
30	13	3T	Sensory2Class	1	0.184945
30	13	3T	Sensory2Class	1	0.122967
30	13	3T	Sensory2Class	1	0.0603443
30	13	3T	Sensory2Class	1	0.215792
30	13	3T	Sensory2Class	1	0.132817
30	13	3T	Sensory2Class	1	0.170332
30	13	3T	Sensory2Class	1	0.15215
30	13	3T	Sensory2Class	1	0.120985
30	13	3T	Sensory2Class	1	0.0667274
30	13	3T	Sensory2Class	1	0.159343
30	13	3T	Sensory2Class	1	0.0767854
30	13	3T	Sensory2Class	1	0.176533
30	13	3T	Sensory2Class	1	0.0833276
30	13	3T	Sensory2Class	1	0.136304
30	13	3T	Sensory2Class	1	0.0928471
30	13	3T	Sensory2Class	1	0.0910048
30	13	3T	Sensory2Class	1	0.0465853
30	13	3T	Sensory2Class	1	0.116302
30	13	3T	Sensory2Class	1	0.100789
30	13	3T	Sensory2Class	1	0.0839448
30	13	3T	Sensory2Class	1	0.145236
30	13	3T	Sensory2Class	1	0.213795
30	13	3T	Sensory2Class	1	0.119558
30	13	3T	Sensory2Class	1	0.0473851
30	13	3T	Sensory2Class	1	0.0948334
30	13	3T	Sensory2Class	1	0.115059
30	13	3T	Sensory2Class	1	0.107946
30	13	3T	Sensory2Class	1	0.139159
30	13	3T	Sensory2Class	1	0.132537
30	13	3T	Sensory2Class	1	0.203125
30	13	3T	Sensory2Class	1	0.0857962
30	13	3T	Sensory2Class	1	0.172737
30	13	3T	Sensory2Class	1	0.0979742
30	13	3T	Sensory2Class	1	0.132167
30	13	3T	Sensory2Class	1	0.0767505
30	13	3T	Sensory2Class	1	0.0809843
30	13	3T	Sensory2Class	1	0.127825
30	13	3T	Sensory2Class	1	0.120635
30	13	3T	Sensory2Class	1	0.106804
30	13	3T	Sensory2Class	1	0.10121
30	13	3T	Sensory2Class	1	0.132888
30	13	3T	Sensory2Class	1	0.138512
30	13	3T	Sensory2Class	1	0.175854
30	13	3T	Sensory2Class	1	0.118889
30	13	3T	Sensory2Class	1	0.195705
30	13	3T	Sensory2Class	1	0.251819
30	13	3T	Sensory2Class	1	0.108155
30	13	3T	Sensory2Class	1	0.223022
30	13	3T	Sensory2Class	1	0.109812
30	13	3T	Sensory2Class	1	0.0999905
30	13	3T	Sensory2Class	1	0.140935
30	13	3T	Sensory2Class	1	0.228034
30	13	3T	Sensory2Class	1	0.161718
30	13	3T	Sensory2Class	1	0.166369
30	13	3T	Sensory2Class	1	0.125432
30	13	3T	Sensory2Class	1	0.202884
30	13	3T	Sensory2Class	1	0.127225
30	13	3T	Sensory2Class	1	0.321917
30	13	3T	Sensory2Class	1	0.216801
30	13	3T	Sensory2Class	1	0.126176
30	13	3T	Sensory2Class	1	0.634988
30	13	3T	Sensory2Class	1	0.364354
30	13	3T	Sensory2Class	1	0.214393
30	13	3T	Sensory2Class	1	0.221964
30	13	3T	Sensory2Class	1	0.108611
30	13	3T	Sensory2Class	1	0.17436
45	26	3T	Sensory2Class	1	0
45	26	3T	Sensory2Class	1	0.129836
45	26	3T	Sensory2Class	1	0.126124
45	26	3T	Sensory2Class	1	0.0765032
45	26	3T	Sensory2Class	1	0.10929
45	26	3T	Sensory2Class	1	0.070254
45	26	3T	Sensory2Class	1	0.18989
45	26	3T	Sensory2Class	1	0.0943577
45	26	3T	Sensory2Class	1	0.214966
45	26	3T	Sensory2Class	1	0.0453838
45	26	3T	Sensory2Class	1	0.141975
45	26	3T	Sensory2Class	1	0.0788058
45	26	3T	Sensory2Class	1	0.178002
45	26	3T	Sensory2Class	1	0.0420995
45	26	3T	Sensory2Class	1	0.112417
45	26	3T	Sensory2Class	1	0.109794
45	26	3T	Sensory2Class	1	0.188241
45	26	3T	Sensory2Class	1	0.0844464
45	26	3T	Sensory2Class	1	0.0254391
45	26	3T	Sensory2Class	1	0.108307
45	26	3T	Sensory2Class	1	0.0738335
45	26	3T	Sensory2Class	1	0.117817
45	26	3T	Sensory2Class	1	0.0877385
45	26	3T	Sensory2Class	1	0.0570059
45	26	3T	Sensory2Class	1	0.112584
45	26	3T	Sensory2Class	1	0.160447
45	26	3T	Sensory2Class	1	0.133562
45	26	3T	Sensory2Class	1	0.106753
45	26	3T	Sensory2Class	1	0.214562
45	26	3T	Sensory2Class	1	0.206955
45	26	3T	Sensory2Class	1	0.073653
45	26	3T	Sensory2Class	1	0.10043
45	26	3T	Sensory2Class	1	0.119689
45	26	3T	Sensory2Class	1	0.121251
45	26	3T	Sensory2Class	1	0.116642
45	26	3T	Sensory2Class	1	0.204599
45	26	3T	Sensory2Class	1	0.11302
45	26	3T	Sensory2Class	1	0.176245
45	26	3T	Sensory2Class	1	0.0939264
45	26	3T	Sensory2Class	1	0.119937
45	26	3T	Sensory2Class	1	0.089265
45	26	3T	Sensory2Class	1	0.0724863
45	26	3T	Sensory2Class	1	0.164284
45	26	3T	Sensory2Class	1	0.0775979
45	26	3T	Sensory2Class	1	0.167716
45	26	3T	Sensory2Class	1	0.123268
45	26	3T	Sensory2Class	1	0.271781
45	26	3T	Sensory2Class	1	0.0874137
45	26	3T	Sensory2Class	1	0.0844866
45	26	3T	Sensory2Class	1	0.121172
45	26	3T	Sensory2Class	1	0.109509
45	26	3T	Sensory2Class	1	0.134676
45	26	3T	Sensory2Class	1	0.0645761
45	26	3T	Sensory2Class	1	0.153639
45	26	3T	Sensory2Class	1	0.105839
45	26	3T	Sensory2Class	1	0.197066
45	26	3T	Sensory2Class	1	0.096439
45	26	3T	Sensory2Class	1	0.134829
45	26	3T	Sensory2Class	1	0.126065
45	26	3T	Sensory2Class	1	0.218905
45	26	3T	Sensory2Class	1	0.145992
45	26	3T	Sensory2Class	1	0.120802
45	26	3T	Sensory2Class	1	0.217141
45	26	3T	Sensory2Class	1	0.192551
45	26	3T	Sensory2Class	1	0.0802181
45	26	3T	Sensory2Class	1	0.121327
45	26	3T	Sensory2Class	1	0.0902142
45	26	3T	Sensory2Class	1	0.110981
45	26	3T	Sensory2Class	1	0.0241362
45	26	3T	Sensory2Class	1	0.043433
45	26	3T	Sensory2Class	1	0.152908
45	26	3T	Sensory2Class	1	0.168697
45	26	3T	Sensory2Class	1	0.073023
45	26	3T	Sensory2Class	1	0.0174119
45	26	3T	Sensory2Class	1	0.138104
45	26	3T	Sensory2Class	1	0.17038
45	26	3T	Sensory2Class	1	0.136456
45	26	3T	Sensory2Class	1	0.0642742
45	26	3T	Sensory2Class	1	0.112246
45	26	3T	Sensory2Class	1	0.0808914
45	26	3T	Sensory2Class	1	0.192824
45	26	3T	Sensory2Class	1	0.201674
45	26	3T	Sensory2Class	1	0.0851322
45	26	3T	Sensory2Class	1	0.100071
45	26	3T	Sensory2Class	1	0.22459
45	26	3T	Sensory2Class	1	0.0817467
45	26	3T	Sensory2Class	1	0.16354
45	26	3T	Sensory2Class	1	0.11014
45	26	3T	Sensory2Class	1	0.143802
45	26	3T	Sensory2Class	1	0.105273
45	26	3T	Sensory2Class	1	0.0378626
45	26	3T	Sensory2Class	1	0.135288
45	26	3T	Sensory2Class	1	0.0544093
45	26	3T	Sensory2Class	1	0.14802
45	26	3T	Sensory2Class	1	0.0490595
45	26	3T	Sensory2Class	1	0.241311
45	26	3T	Sensory2Class	1	0.174201
45	26	3T	Sensory2Class	1	0.181893
45	26	3T	Sensory2Class	1	0.269593
45	26	3T	Sensory2Class	1	0.261278
45	26	3T	Sensory2Class	1	0.0437221
45	26	3T	Sensory2Class	1	0.2266
45	26	3T	Sensory2Class	1	0.209394
45	26	3T	Sensory2Class	1	0.215606
45	26	3T	Sensory2Class	1	0.15876
45	26	3T	Sensory2Class	1	0.111003
45	26	3T	Sensory2Class	1	0.0705039
45	26	3T	Sensory2Class	1	0.272017
45	26	3T	Sensory2Class	1	0.0499087
45	26	3T	Sensory2Class	1	0.258116
45	26	3T	Sensory2Class	1	0.126961
45	26	3T	Sensory2Class	1	0.187504
45	26	3T	Sensory2Class	1	0.143711
45	26	3T	Sensory2Class	1	0.100105
45	26	3T	Sensory2Class	1	0.167827
45	26	3T	Sensory2Class	1	0.124502
45	26	3T	Sensory2Class	1	0.180394
45	26	3T	Sensory2Class	1	0.112046
45	26	3T	Sensory2Class	1	0.108014
45	26	3T	Sensory2Class	1	0.109566
45	26	3T	Sensory2Class	1	0.0971588
45	26	3T	Sensory2Class	1	0.120036
45	26	3T	Sensory2Class	1	0.0664672
45	26	3T	Sensory2Class	1	0.115732
45	26	3T	Sensory2Class	1	0.137168
45	26	3T	Sensory2Class	1	0.263483
45	26	3T	Sensory2Class	1	0.107992
45	26	3T	Sensory2Class	1	0.0498888
45	26	3T	Sensory2Class	1	0.270453
45	26	3T	Sensory2Class	1	0.214142
45	26	3T	Sensory2Class	1	0.0969081
45	26	3T	Sensory2Class	1	0.0851399
45	26	3T	Sensory2Class	1	0.180841
45	26	3T	Sensory2Class	1	0.0681076
45	26	3T	Sensory2Class	1	0.190408
45	26	3T	Sensory2Class	1	0.0962185
45	26	3T	Sensory2Class	1	0.0879836
45	26	3T	Sensory2Class	1	0.152095
45	26	3T	Sensory2Class	1	0.19847
45	26	3T	Sensory2Class	1	0.044478
45	26	3T	Sensory2Class	1	0.105828
45	26	3T	Sensory2Class	1	0.11535
45	26	3T	Sensory2Class	1	0.143698
45	26	3T	Sensory2Class	1	0.116867
45	26	3T	Sensory2Class	1	0.0583433
45	26	3T	Sensory2Class	1	0.0956575
45	26	3T	Sensory2Class	1	0.0772554
45	26	3T	Sensory2Class	1	0.0999304
45	26	3T	Sensory2Class	1	0.0399003
45	26	3T	Sensory2Class	1	0.172944
45	26	3T	Sensory2Class	1	0.0787069
45	26	3T	Sensory2Class	1	0.140165
45	26	3T	Sensory2Class	1	0.0844094
45	26	3T	Sensory2Class	1	0.0548917
45	26	3T	Sensory2Class	1	0.0893705
45	26	3T	Sensory2Class	1	0.184926
45	26	3T	Sensory2Class	1	0.182107
45	26	3T	Sensory2Class	1	0.0773078
45	26	3T	Sensory2Class	1	0.123058
45	26	3T	Sensory2Class	1	0.169398
45	26	3T	Sensory2Class	1	0.0778327
45	26	3T	Sensory2Class	1	0.106702
45	26	3T	Sensory2Class	1	0.116152
45	26	3T	Sensory2Class	1	0.118334
45	26	3T	Sensory2Class	1	0.0751142
45	26	3T	Sensory2Class	1	0.0955442
45	26	3T	Sensory2Class	1	0.161592
45	26	3T	Sensory2Class	1	0.190868
45	26	3T	Sensory2Class	1	0.113623
45	26	3T	Sensory2Class	1	0.0331745
45	26	3T	Sensory2Class	1	0.270108
45	26	3T	Sensory2Class	1	0.160128
45	26	3T	Sensory2Class	1	0.138238
45	26	3T	Sensory2Class	1	0.0772083
45	26	3T	Sensory2Class	1	0.195603
45	26	3T	Sensory2Class	1	0.0505331
45	26	3T	Sensory2Class	1	0.26616
45	26	3T	Sensory2Class	1	0.111269
45	26	3T	Sensory2Class	1	0.101523
45	26	3T	Sensory2Class	1	0.126872
45	26	3T	Sensory2Class	1	0.18149
45	26	3T	Sensory2Class	1	0.0509046
45	26	3T	Sensory2Class	1	0.0617562
45	26	3T	Sensory2Class	1	0.139858
45	26	3T	Sensory2Class	1	0.144053
45	26	3T	Sensory2Class	1	0.0607277
45	26	3T	Sensory2Class	1	0.0329082
45	26	3T	Sensory2Class	1	0.165054
45	26	3T	Sensory2Class	1	0.0848055
45	26	3T	Sensory2Class	1	0.0951563
45	26	3T	Sensory2Class	1	0.081797
45	26	3T	Sensory2Class	1	0.0744626
45	26	3T	Sensory2Class	1	0.0624117
45	26	3T	Sensory2Class	1	0.178172
45	26	3T	Sensory2Class	1	0.115151
45	26	3T	Sensory2Class	1	0.0673289
45	26	3T	Sensory2Class	1	0.0949105
45	26	3T	Sensory2Class	1	0.233918
45	26	3T	Sensory2Class	1	0.164498
45	26	3T	Sensory2Class	1	0.08167
45	26	3T	Sensory2Class	1	0.132969
45	26	3T	Sensory2Class	1	0.229196
45	26	3T	Sensory2Class	1	0.124714
45	26	3T	Sensory2Class	1	0.0390085
45	26	3T	Sensory2Class	1	0.171464
45	26	3T	Sensory2Class	1	0.127865
45	26	3T	Sensory2Class	1	0.15584
45	26	3T	Sensory2Class	1	0.0786195
45	26	3T	Sensory2Class	1	0.0955381
45	26	3T	Sensory2Class	1	0.0836677
45	26	3T	Sensory2Class	1	0.238853
45	26	3T	Sensory2Class	1	0.105916
45	26	3T	Sensory2Class	1	0.0814058
45	26	3T	Sensory2Class	1	0.126651
45	26	3T	Sensory2Class	1	0.162432
45	26	3T	Sensory2Class	1	0.073634
45	26	3T	Sensory2Class	1	0.167357
45	26	3T	Sensory2Class	1	0.136047
45	26	3T	Sensory2Class	1	0.130318
45	26	3T	Sensory2Class	1	0.127829
45	26	3T	Sensory2Class	1	0.0333298
45	26	3T	Sensory2Class	1	0.168265
45	26	3T	Sensory2Class	1	0.105325
45	26	3T	Sensory2Class	1	0.240176
45	26	3T	Sensory2Class	1	0.116136
45	26	3T	Sensory2Class	1	0.0825288
45	26	3T	Sensory2Class	1	0.105832
45	26	3T	Sensory2Class	1	0.129044
45	26	3T	Sensory2Class	1	0.0967907
45	26	3T	Sensory2Class	1	0.0905365
45	26	3T	Sensory2Class	1	0.0994152
[truncated: 2,863 more rows]

## Sheet: Motor3Class
subj	age	sess	task	run	framewise_displacement
4	26	3T	Motor3Class	1	0
4	26	3T	Motor3Class	1	0.122706
4	26	3T	Motor3Class	1	0.159859
4	26	3T	Motor3Class	1	0.094089
4	26	3T	Motor3Class	1	0.102229
4	26	3T	Motor3Class	1	0.090042
4	26	3T	Motor3Class	1	0.180606
4	26	3T	Motor3Class	1	0.0464114
4	26	3T	Motor3Class	1	0.027896
4	26	3T	Motor3Class	1	0.0757051
4	26	3T	Motor3Class	1	0.158828
4	26	3T	Motor3Class	1	0.104246
4	26	3T	Motor3Class	1	0.210245
4	26	3T	Motor3Class	1	0.0749657
4	26	3T	Motor3Class	1	0.133297
4	26	3T	Motor3Class	1	0.216795
4	26	3T	Motor3Class	1	0.29455
4	26	3T	Motor3Class	1	0.22576
4	26	3T	Motor3Class	1	0.224371
4	26	3T	Motor3Class	1	0.232885
4	26	3T	Motor3Class	1	0.15395
4	26	3T	Motor3Class	1	0.218908
4	26	3T	Motor3Class	1	0.114904
4	26	3T	Motor3Class	1	0.0699107
4	26	3T	Motor3Class	1	0.102403
4	26	3T	Motor3Class	1	0.127146
4	26	3T	Motor3Class	1	0.183561
4	26	3T	Motor3Class	1	0.16274
4	26	3T	Motor3Class	1	0.128735
4	26	3T	Motor3Class	1	0.129398
4	26	3T	Motor3Class	1	0.077404
4	26	3T	Motor3Class	1	0.0660955
4	26	3T	Motor3Class	1	0.14414
4	26	3T	Motor3Class	1	0.0773433
4	26	3T	Motor3Class	1	0.123457
4	26	3T	Motor3Class	1	0.0933715
4	26	3T	Motor3Class	1	0.0360662
4	26	3T	Motor3Class	1	0.0301223
4	26	3T	Motor3Class	1	0.197833
4	26	3T	Motor3Class	1	0.0726393
4	26	3T	Motor3Class	1	0.212429
4	26	3T	Motor3Class	1	0.0756815
4	26	3T	Motor3Class	1	0.122614
4	26	3T	Motor3Class	1	0.0780879
4	26	3T	Motor3Class	1	0.116941
4	26	3T	Motor3Class	1	0.0979178
4	26	3T	Motor3Class	1	0.144154
4	26	3T	Motor3Class	1	0.12239
4	26	3T	Motor3Class	1	0.0683466
4	26	3T	Motor3Class	1	0.0668921
4	26	3T	Motor3Class	1	0.070284
4	26	3T	Motor3Class	1	0.18729
4	26	3T	Motor3Class	1	0.135445
4	26	3T	Motor3Class	1	0.173599
4	26	3T	Motor3Class	1	0.0649039
4	26	3T	Motor3Class	1	0.103852
4	26	3T	Motor3Class	1	0.050329
4	26	3T	Motor3Class	1	0.163338
4	26	3T	Motor3Class	1	0.0753671
4	26	3T	Motor3Class	1	0.23476
4	26	3T	Motor3Class	1	0.0604228
4	26	3T	Motor3Class	1	0.0609146
4	26	3T	Motor3Class	1	0.0726167
4	26	3T	Motor3Class	1	0.219317
4	26	3T	Motor3Class	1	0.184344
4	26	3T	Motor3Class	1	0.124596
4	26	3T	Motor3Class	1	0.108189
4	26	3T	Motor3Class	1	0.0990963
4	26	3T	Motor3Class	1	0.122153
4	26	3T	Motor3Class	1	0.108232
4	26	3T	Motor3Class	1	0.195888
4	26	3T	Motor3Class	1	0.119355
4	26	3T	Motor3Class	1	0.0571162
4	26	3T	Motor3Class	1	0.172454
4	26	3T	Motor3Class	1	0.0817691
4	26	3T	Motor3Class	1	0.216552
4	26	3T	Motor3Class	1	0.0710738
4	26	3T	Motor3Class	1	0.0764816
4	26	3T	Motor3Class	1	0.149118
4	26	3T	Motor3Class	1	0.181344
4	26	3T	Motor3Class	1	0.268868
4	26	3T	Motor3Class	1	0.116302
4	26	3T	Motor3Class	1	0.0964302
4	26	3T	Motor3Class	1	0.036035
4	26	3T	Motor3Class	1	0.110874
4	26	3T	Motor3Class	1	0.118539
4	26	3T	Motor3Class	1	0.260691
4	26	3T	Motor3Class	1	0.0577897
4	26	3T	Motor3Class	1	0.0659194
4	26	3T	Motor3Class	1	0.0785799
4	26	3T	Motor3Class	1	0.168891
4	26	3T	Motor3Class	1	0.180198
4	26	3T	Motor3Class	1	0.171116
4	26	3T	Motor3Class	1	0.104644
4	26	3T	Motor3Class	1	0.0388295
4	26	3T	Motor3Class	1	0.0361484
4	26	3T	Motor3Class	1	0.0761233
4	26	3T	Motor3Class	1	0.150293
4	26	3T	Motor3Class	1	0.128181
4	26	3T	Motor3Class	1	0.262324
4	26	3T	Motor3Class	1	0.106918
4	26	3T	Motor3Class	1	0.0504452
4	26	3T	Motor3Class	1	0.0734345
4	26	3T	Motor3Class	1	0.0887324
4	26	3T	Motor3Class	1	0.158693
4	26	3T	Motor3Class	1	0.112467
4	26	3T	Motor3Class	1	0.116863
4	26	3T	Motor3Class	1	0.0591549
4	26	3T	Motor3Class	1	0.0443629
4	26	3T	Motor3Class	1	0.0429266
4	26	3T	Motor3Class	1	0.0730227
4	26	3T	Motor3Class	1	0.0517928
4	26	3T	Motor3Class	1	0.167405
4	26	3T	Motor3Class	1	0.0911778
4	26	3T	Motor3Class	1	0.178683
4	26	3T	Motor3Class	1	0.0483096
4	26	3T	Motor3Class	1	0.0564081
4	26	3T	Motor3Class	1	0.0484158
4	26	3T	Motor3Class	1	0.0888994
4	26	3T	Motor3Class	1	0.140884
4	26	3T	Motor3Class	1	0.0976445
4	26	3T	Motor3Class	1	0.231112
4	26	3T	Motor3Class	1	0.110015
4	26	3T	Motor3Class	1	0.0522192
4	26	3T	Motor3Class	1	0.0514137
4	26	3T	Motor3Class	1	0.214586
4	26	3T	Motor3Class	1	0.141966
4	26	3T	Motor3Class	1	0.317114
4	26	3T	Motor3Class	1	0.0953638
4	26	3T	Motor3Class	1	0.0894068
4	26	3T	Motor3Class	1	0.140261
4	26	3T	Motor3Class	1	0.235273
4	26	3T	Motor3Class	1	0.268685
4	26	3T	Motor3Class	1	0.142926
4	26	3T	Motor3Class	1	0.176177
4	26	3T	Motor3Class	1	0.0508459
4	26	3T	Motor3Class	1	0.131188
4	26	3T	Motor3Class	1	0.111705
4	26	3T	Motor3Class	1	0.13191
4	26	3T	Motor3Class	1	0.078117
4	26	3T	Motor3Class	1	0.0297428
4	26	3T	Motor3Class	1	0.1351
4	26	3T	Motor3Class	1	0.0888571
4	26	3T	Motor3Class	1	0.216536
4	26	3T	Motor3Class	1	0.0899212
4	26	3T	Motor3Class	1	0.0636198
4	26	3T	Motor3Class	1	0.0363621
4	26	3T	Motor3Class	1	0.117512
4	26	3T	Motor3Class	1	0.0684058
4	26	3T	Motor3Class	1	0.0590278
4	26	3T	Motor3Class	1	0.0405181
4	26	3T	Motor3Class	1	0.0591352
4	26	3T	Motor3Class	1	0.0823398
4	26	3T	Motor3Class	1	0.163036
4	26	3T	Motor3Class	1	0.210014
4	26	3T	Motor3Class	1	0.10965
4	26	3T	Motor3Class	1	0.0574931
4	26	3T	Motor3Class	1	0.0321489
4	26	3T	Motor3Class	1	0.0750244
4	26	3T	Motor3Class	1	0.120112
4	26	3T	Motor3Class	1	0.133518
4	26	3T	Motor3Class	1	0.137376
4	26	3T	Motor3Class	1	0.124091
4	26	3T	Motor3Class	1	0.0700873
4	26	3T	Motor3Class	1	0.0780442
4	26	3T	Motor3Class	1	0.048924
4	26	3T	Motor3Class	1	0.164037
4	26	3T	Motor3Class	1	0.084154
4	26	3T	Motor3Class	1	0.206615
4	26	3T	Motor3Class	1	0.0321368
4	26	3T	Motor3Class	1	0.0689606
4	26	3T	Motor3Class	1	0.121209
4	26	3T	Motor3Class	1	0.172323
4	26	3T	Motor3Class	1	0.112778
4	26	3T	Motor3Class	1	0.239343
4	26	3T	Motor3Class	1	0.13633
4	26	3T	Motor3Class	1	0.137111
4	26	3T	Motor3Class	1	0.204946
4	26	3T	Motor3Class	1	0.443363
4	26	3T	Motor3Class	1	0.606312
4	26	3T	Motor3Class	1	0.272619
4	26	3T	Motor3Class	1	0.200909
4	26	3T	Motor3Class	1	0.14662
4	26	3T	Motor3Class	1	0.0735221
4	26	3T	Motor3Class	1	0.101582
4	26	3T	Motor3Class	1	0.149556
4	26	3T	Motor3Class	1	0.0531575
4	26	3T	Motor3Class	1	0.0410481
4	26	3T	Motor3Class	1	0.0720181
4	26	3T	Motor3Class	1	0.0978325
4	26	3T	Motor3Class	1	0.066774
4	26	3T	Motor3Class	1	0.0535406
4	26	3T	Motor3Class	1	0.0390535
4	26	3T	Motor3Class	1	0.0579526
4	26	3T	Motor3Class	1	0.0452926
4	26	3T	Motor3Class	1	0.0414896
4	26	3T	Motor3Class	1	0.100364
4	26	3T	Motor3Class	1	0.0479447
4	26	3T	Motor3Class	1	0.0751188
4	26	3T	Motor3Class	1	0.08486
4	26	3T	Motor3Class	1	0.0992785
4	26	3T	Motor3Class	1	0.0526393
4	26	3T	Motor3Class	1	0.0711598
4	26	3T	Motor3Class	1	0.0913993
4	26	3T	Motor3Class	1	0.0504494
4	26	3T	Motor3Class	1	0.0564035
4	26	3T	Motor3Class	1	0.155598
4	26	3T	Motor3Class	1	0.150696
4	26	3T	Motor3Class	1	0.163188
4	26	3T	Motor3Class	1	0.142358
4	26	3T	Motor3Class	1	0.110599
4	26	3T	Motor3Class	1	0.247443
4	26	3T	Motor3Class	1	0.165884
4	26	3T	Motor3Class	1	0.158777
4	26	3T	Motor3Class	1	0.171701
4	26	3T	Motor3Class	1	0.125437
4	26	3T	Motor3Class	1	0.125509
4	26	3T	Motor3Class	1	0.250716
4	26	3T	Motor3Class	1	0.0774339
4	26	3T	Motor3Class	1	0.249133
4	26	3T	Motor3Class	1	0.095509
4	26	3T	Motor3Class	1	0.0991113
4	26	3T	Motor3Class	1	0.102012
4	26	3T	Motor3Class	1	0.100753
4	26	3T	Motor3Class	1	0.0514195
4	26	3T	Motor3Class	1	0.169789
4	26	3T	Motor3Class	1	0.24139
4	26	3T	Motor3Class	1	0.10562
4	26	3T	Motor3Class	1	0.153196
4	26	3T	Motor3Class	1	0.133604
4	26	3T	Motor3Class	1	0.0406176
4	26	3T	Motor3Class	1	0.0946831
4	26	3T	Motor3Class	1	0.103667
4	26	3T	Motor3Class	1	0.143034
4	26	3T	Motor3Class	1	0.169616
4	26	3T	Motor3Class	1	0.117702
4	26	3T	Motor3Class	1	0.135131
4	26	3T	Motor3Class	1	0.0971245
4	26	3T	Motor3Class	1	0.156881
4	26	3T	Motor3Class	1	0.134245
4	26	3T	Motor3Class	1	0.168316
4	26	3T	Motor3Class	1	0.130962
4	26	3T	Motor3Class	1	0.139376
4	26	3T	Motor3Class	1	0.0690607
4	26	3T	Motor3Class	1	0.12224
4	26	3T	Motor3Class	1	0.228759
4	26	3T	Motor3Class	1	0.261458
4	26	3T	Motor3Class	1	0.14304
4	26	3T	Motor3Class	1	0.0746539
4	26	3T	Motor3Class	1	0.152996
4	26	3T	Motor3Class	1	0.0780258
4	26	3T	Motor3Class	1	0.0833121
4	26	3T	Motor3Class	1	0.0643244
4	26	3T	Motor3Class	1	0.223074
4	26	3T	Motor3Class	1	0.0670534
4	26	3T	Motor3Class	1	0.0373767
4	26	3T	Motor3Class	1	0.0583689
4	26	3T	Motor3Class	1	0.0667575
4	26	3T	Motor3Class	1	0.10715
4	26	3T	Motor3Class	1	0.146012
4	26	3T	Motor3Class	1	0.222074
4	26	3T	Motor3Class	1	0.0818731
4	26	3T	Motor3Class	1	0.0485845
4	26	3T	Motor3Class	1	0.104355
4	26	3T	Motor3Class	1	0.0467597
4	26	3T	Motor3Class	1	0.057566
4	26	3T	Motor3Class	1	0.120744
4	26	3T	Motor3Class	1	0.0693326
4	26	3T	Motor3Class	1	0.113797
4	26	3T	Motor3Class	1	0.0395201
4	26	3T	Motor3Class	1	0.109691
4	26	3T	Motor3Class	1	0.0664292
4	26	3T	Motor3Class	1	0.121161
4	26	3T	Motor3Class	1	0.150412
4	26	3T	Motor3Class	1	0.22044
4	26	3T	Motor3Class	1	0.149095
4	26	3T	Motor3Class	1	0.0851479
4	26	3T	Motor3Class	1	0.138619
4	26	3T	Motor3Class	1	0.108606
4	26	3T	Motor3Class	1	0.14443
4	26	3T	Motor3Class	1	0.29919
4	26	3T	Motor3Class	1	0.0927226
4	26	3T	Motor3Class	1	0.120011
4	26	3T	Motor3Class	1	0.0699116
4	26	3T	Motor3Class	1	0.0971834
4	26	3T	Motor3Class	1	0.108604
4	26	3T	Motor3Class	1	0.171244
4	26	3T	Motor3Class	1	0.026904
4	26	3T	Motor3Class	1	0.0479958
4	26	3T	Motor3Class	1	0.0916354
4	26	3T	Motor3Class	1	0.0553673
4	26	3T	Motor3Class	1	0.146102
4	26	3T	Motor3Class	1	0.182318
4	26	3T	Motor3Class	1	0.1186
4	26	3T	Motor3Class	1	0.0499065
4	26	3T	Motor3Class	1	0.0899493
4	26	3T	Motor3Class	1	0.119634
4	26	3T	Motor3Class	1	0.176062
4	26	3T	Motor3Class	1	0.193362
4	26	3T	Motor3Class	1	0.0869669
4	26	3T	Motor3Class	1	0.135145
4	26	3T	Motor3Class	1	0.0852773
4	26	3T	Motor3Class	1	0.0494022
4	26	3T	Motor3Class	1	0.127866
4	26	3T	Motor3Class	1	0.100991
4	26	3T	Motor3Class	1	0.189132
4	26	3T	Motor3Class	1	0.106453
4	26	3T	Motor3Class	1	0.0555111
4	26	3T	Motor3Class	1	0.127402
4	26	3T	Motor3Class	1	0.196781
4	26	3T	Motor3Class	1	0.102521
4	26	3T	Motor3Class	1	0.278841
4	26	3T	Motor3Class	1	0.116625
4	26	3T	Motor3Class	1	0.0813796
4	26	3T	Motor3Class	1	0.0737508
4	26	3T	Motor3Class	1	0.0858273
4	26	3T	Motor3Class	1	0.0893774
4	26	3T	Motor3Class	1	0.24789
4	26	3T	Motor3Class	1	0.0966399
4	26	3T	Motor3Class	1	0.0612048
4	26	3T	Motor3Class	1	0.0606793
4	26	3T	Motor3Class	1	0.135112
4	26	3T	Motor3Class	1	0.154418
4	26	3T	Motor3Class	1	0.186376
4	26	3T	Motor3Class	1	0.118929
4	26	3T	Motor3Class	1	0.0367209
4	26	3T	Motor3Class	1	0.0607284
4	26	3T	Motor3Class	1	0.220625
4	26	3T	Motor3Class	1	0.202693
4	26	3T	Motor3Class	1	0.152952
4	26	3T	Motor3Class	1	0.0654347
4	26	3T	Motor3Class	1	0.0841277
4	26	3T	Motor3Class	1	0.2337
4	26	3T	Motor3Class	1	0.160873
4	26	3T	Motor3Class	1	0.158446
4	26	3T	Motor3Class	1	0.078433
4	26	3T	Motor3Class	1	0.114282
4	26	3T	Motor3Class	1	0.201104
4	26	3T	Motor3Class	1	0.177645
4	26	3T	Motor3Class	1	0.18337
4	26	3T	Motor3Class	1	0.130388
4	26	3T	Motor3Class	1	0.0713054
4	26	3T	Motor3Class	1	0.169397
4	26	3T	Motor3Class	1	0.224989
4	26	3T	Motor3Class	1	0.155826
4	26	3T	Motor3Class	1	0.0947887
4	26	3T	Motor3Class	1	0.0617115
4	26	3T	Motor3Class	1	0.159688
4	26	3T	Motor3Class	1	0.19004
4	26	3T	Motor3Class	1	0.125477
4	26	3T	Motor3Class	1	0.0923047
4	26	3T	Motor3Class	1	0.0608324
4	26	3T	Motor3Class	1	0.117667
4	26	3T	Motor3Class	1	0.0920469
4	26	3T	Motor3Class	1	0.163396
4	26	3T	Motor3Class	1	0.0782953
4	26	3T	Motor3Class	1	0.0473623
4	26	3T	Motor3Class	1	0.0461658
4	26	3T	Motor3Class	1	0.0722879
4	26	3T	Motor3Class	1	0.120114
4	26	3T	Motor3Class	1	0.130193
4	26	3T	Motor3Class	1	0.0864434
4	26	3T	Motor3Class	1	0.0956511
4	26	3T	Motor3Class	1	0.0633141
4	26	3T	Motor3Class	1	0.0532513
4	26	3T	Motor3Class	1	0.194843
4	26	3T	Motor3Class	1	0.190837
4	26	3T	Motor3Class	1	0.172336
4	26	3T	Motor3Class	1	0.092443
4	26	3T	Motor3Class	1	0.151927
4	26	3T	Motor3Class	1	0.103868
4	26	3T	Motor3Class	1	0.0615797
4	26	3T	Motor3Class	1	0.151014
4	26	3T	Motor3Class	1	0.222573
4	26	3T	Motor3Class	1	0.131334
4	26	3T	Motor3Class	1	0.061869
4	26	3T	Motor3Class	1	0.0650078
4	26	3T	Motor3Class	1	0.08012
4	26	3T	Motor3Class	1	0.19273
4	26	3T	Motor3Class	1	0.235187
4	26	3T	Motor3Class	1	0.159906
4	26	3T	Motor3Class	1	0.100557
4	26	3T	Motor3Class	1	0.114835
4	26	3T	Motor3Class	1	0.218673
4	26	3T	Motor3Class	1	0.222688
4	26	3T	Motor3Class	1	0.234106
4	26	3T	Motor3Class	1	0.0811892
4	26	3T	Motor3Class	1	0.145858
4	26	3T	Motor3Class	1	0.130228
4	26	3T	Motor3Class	1	0.148204
4	26	3T	Motor3Class	1	0.232188
4	26	3T	Motor3Class	1	0.121092
4	26	3T	Motor3Class	1	0.0627094
4	26	3T	Motor3Class	1	0.156092
4	26	3T	Motor3Class	1	0.125127
4	26	3T	Motor3Class	1	0.190841
4	26	3T	Motor3Class	1	0.0825336
4	26	3T	Motor3Class	1	0.0307096
4	26	3T	Motor3Class	1	0.115422
4	26	3T	Motor3Class	1	0.120861
4	26	3T	Motor3Class	1	0.249022
4	26	3T	Motor3Class	1	0.123858
4	26	3T	Motor3Class	1	0.0322196
4	26	3T	Motor3Class	1	0.0818894
4	26	3T	Motor3Class	1	0.220647
4	26	3T	Motor3Class	1	0.142926
4	26	3T	Motor3Class	1	0.171948
4	26	3T	Motor3Class	1	0.0852305
4	26	3T	Motor3Class	1	0.0699614
4	26	3T	Motor3Class	1	0.111564
4	26	3T	Motor3Class	1	0.175939
4	26	3T	Motor3Class	1	0.246597
4	26	3T	Motor3Class	1	0.0635019
4	26	3T	Motor3Class	1	0.0433949
4	26	3T	Motor3Class	1	0.048776
4	26	3T	Motor3Class	1	0.081994
4	26	3T	Motor3Class	1	0.149604
4	26	3T	Motor3Class	1	0.109153
4	26	3T	Motor3Class	1	0.183952
4	26	3T	Motor3Class	1	0.150537
4	26	3T	Motor3Class	1	0.0779088
4	26	3T	Motor3Class	1	0.0386603
4	26	3T	Motor3Class	1	0.0582016
4	26	3T	Motor3Class	1	0.190798
4	26	3T	Motor3Class	1	0.149612
4	26	3T	Motor3Class	1	0.196815
4	26	3T	Motor3Class	1	0.100374
4	26	3T	Motor3Class	1	0.121186
4	26	3T	Motor3Class	1	0.0606682
4	26	3T	Motor3Class	1	0.0494727
4	26	3T	Motor3Class	1	0.0754441
4	26	3T	Motor3Class	1	0.134243
4	26	3T	Motor3Class	1	0.162953
4	26	3T	Motor3Class	1	0.0972878
4	26	3T	Motor3Class	1	0.0596971
4	26	3T	Motor3Class	1	0.0573423
4	26	3T	Motor3Class	1	0.0637669
4	26	3T	Motor3Class	1	0.182412
4	26	3T	Motor3Class	1	0.178701
4	26	3T	Motor3Class	1	0.147838
4	26	3T	Motor3Class	1	0.0498679
4	26	3T	Motor3Class	1	0.121565
4	26	3T	Motor3Class	1	0.129872
4	26	3T	Motor3Class	1	0.0932171
4	26	3T	Motor3Class	1	0.0490463
4	26	3T	Motor3Class	1	0.185923
4	26	3T	Motor3Class	1	0.087419
4	26	3T	Motor3Class	1	0.160189
4	26	3T	Motor3Class	1	0.0583546
4	26	3T	Motor3Class	1	0.0469392
4	26	3T	Motor3Class	1	0.123622
4	26	3T	Motor3Class	1	0.170937
4	26	3T	Motor3Class	1	0.051783
4	26	3T	Motor3Class	1	0.0663087
4	26	3T	Motor3Class	1	0.0690796
4	26	3T	Motor3Class	1	0.0687021
4	26	3T	Motor3Class	1	0.201394
4	26	3T	Motor3Class	1	0.0776398
4	26	3T	Motor3Class	1	0.186587
4	26	3T	Motor3Class	1	0.0772963
4	26	3T	Motor3Class	1	0.110696
4	26	3T	Motor3Class	1	0.0352687
4	26	3T	Motor3Class	1	0.093171
4	26	3T	Motor3Class	1	0.139734
4	26	3T	Motor3Class	1	0.129959
4	26	3T	Motor3Class	1	0.0893001
4	26	3T	Motor3Class	1	0.0965118
4	26	3T	Motor3Class	1	0.114669
4	26	3T	Motor3Class	1	0.0683421
4	26	3T	Motor3Class	1	0.146473
4	26	3T	Motor3Class	1	0.160531
4	26	3T	Motor3Class	1	0.110962
4	26	3T	Motor3Class	1	0.0859902
4	26	3T	Motor3Class	1	0.0859606
4	26	3T	Motor3Class	1	0.188299
4	26	3T	Motor3Class	1	0.136552
4	26	3T	Motor3Class	1	0.151021
4	26	3T	Motor3Class	1	0.0694734
4	26	3T	Motor3Class	1	0.0688812
4	26	3T	Motor3Class	1	0.166685
4	26	3T	Motor3Class	1	0.177836
4	26	3T	Motor3Class	1	0.0814829
4	26	3T	Motor3Class	1	0.0524917
4	26	3T	Motor3Class	1	0.114938
4	26	3T	Motor3Class	1	0.171773
4	26	3T	Motor3Class	1	0.221119
4	26	3T	Motor3Class	1	0.110351
4	26	3T	Motor3Class	1	0.0584785
4	26	3T	Motor3Class	1	0.0595447
4	26	3T	Motor3Class	1	0.191817
4	26	3T	Motor3Class	1	0.207575
4	26	3T	Motor3Class	1	0.155312
4	26	3T	Motor3Class	1	0.0825838
4	26	3T	Motor3Class	1	0.0741732
4	26	3T	Motor3Class	1	0.167271
4	26	3T	Motor3Class	1	0.155754
4	26	3T	Motor3Class	1	0.220464
4	26	3T	Motor3Class	1	0.122734
4	26	3T	Motor3Class	1	0.0646127
4	26	3T	Motor3Class	1	0.0637468
4	26	3T	Motor3Class	1	0.149757
4	26	3T	Motor3Class	1	0.0902908
4	26	3T	Motor3Class	1	0.14548
4	26	3T	Motor3Class	1	0.0943724
4	26	3T	Motor3Class	1	0.0478299
4	26	3T	Motor3Class	1	0.0415224
4	26	3T	Motor3Class	1	0.18944
4	26	3T	Motor3Class	1	0.164063
4	26	3T	Motor3Class	1	0.229982
4	26	3T	Motor3Class	1	0.0957277
4	26	3T	Motor3Class	1	0.107452
4	26	3T	Motor3Class	1	0.056329
4	26	3T	Motor3Class	1	0.0835799
4	26	3T	Motor3Class	1	0.0884369
4	26	3T	Motor3Class	1	0.0751921
4	26	3T	Motor3Class	1	0.156523
4	26	3T	Motor3Class	1	0.0783265
4	26	3T	Motor3Class	1	0.104406
4	26	3T	Motor3Class	1	0.0465063
4	26	3T	Motor3Class	1	0.0643031
4	26	3T	Motor3Class	1	0.180779
4	26	3T	Motor3Class	1	0.141076
4	26	3T	Motor3Class	1	0.13628
4	26	3T	Motor3Class	1	0.070954
4	26	3T	Motor3Class	1	0.0861672
4	26	3T	Motor3Class	1	0.175922
4	26	3T	Motor3Class	1	0.206094
4	26	3T	Motor3Class	1	0.208873
4	26	3T	Motor3Class	1	0.147443
4	26	3T	Motor3Class	1	0.134375
4	26	3T	Motor3Class	1	0.0673243
4	26	3T	Motor3Class	1	0.132003
4	26	3T	Motor3Class	1	0.143182
4	26	3T	Motor3Class	1	0.22209
4	26	3T	Motor3Class	1	0.101491
4	26	3T	Motor3Class	1	0.0929082
4	26	3T	Motor3Class	1	0.0787814
4	26	3T	Motor3Class	1	0.138789
4	26	3T	Motor3Class	1	0.203955
4	26	3T	Motor3Class	1	0.0807655
4	26	3T	Motor3Class	1	0.0933434
4	26	3T	Motor3Class	1	0.090323
4	26	3T	Motor3Class	1	0.20608
4	26	3T	Motor3Class	1	0.117886
4	26	3T	Motor3Class	1	0.291782
4	26	3T	Motor3Class	1	0.110027
4	26	3T	Motor3Class	1	0.0575258
4	26	3T	Motor3Class	1	0.0989865
4	26	3T	Motor3Class	1	0.0932454
4	26	3T	Motor3Class	1	0.123856
4	26	3T	Motor3Class	1	0.230433
4	26	3T	Motor3Class	1	0.0268836
4	26	3T	Motor3Class	1	0.0748061
4	26	3T	Motor3Class	1	0.0625012
4	26	3T	Motor3Class	1	0.0890196
4	26	3T	Motor3Class	1	0.124553
4	26	3T	Motor3Class	1	0.15754
4	26	3T	Motor3Class	1	0.10002
4	26	3T	Motor3Class	1	0.0620763
4	26	3T	Motor3Class	1	0.117226
4	26	3T	Motor3Class	1	0.11023
4	26	3T	Motor3Class	1	0.160636
4	26	3T	Motor3Class	1	0.11336
4	26	3T	Motor3Class	1	0.0547753
4	26	3T	Motor3Class	1	0.0569281
4	26	3T	Motor3Class	1	0.0655883
4	26	3T	Motor3Class	1	0.129798
4	26	3T	Motor3Class	1	0.115539
4	26	3T	Motor3Class	1	0.162732
4	26	3T	Motor3Class	1	0.0820674
4	26	3T	Motor3Class	1	0.0897519
4	26	3T	Motor3Class	1	0.0605505
4	26	3T	Motor3Class	1	0.0901556
4	26	3T	Motor3Class	1	0.100264
4	26	3T	Motor3Class	1	0.076657
4	26	3T	Motor3Class	1	0.165733
4	26	3T	Motor3Class	1	0.0697446
4	26	3T	Motor3Class	1	0.036051
4	26	3T	Motor3Class	1	0.0202504
4	26	3T	Motor3Class	1	0.0679701
4	26	3T	Motor3Class	1	0.192079
4	26	3T	Motor3Class	1	0.146475
4	26	3T	Motor3Class	1	0.199622
4	26	3T	Motor3Class	1	0.0603651
4	26	3T	Motor3Class	1	0.136391
4	26	3T	Motor3Class	1	0.0512835
4	26	3T	Motor3Class	1	0.139004
4	26	3T	Motor3Class	1	0.131377
4	26	3T	Motor3Class	1	0.194926
4	26	3T	Motor3Class	1	0.198668
4	26	3T	Motor3Class	1	0.103093
4	26	3T	Motor3Class	1	0.0459286
4	26	3T	Motor3Class	1	0.0425807
4	26	3T	Motor3Class	1	0.20567
4	26	3T	Motor3Class	1	0.194051
4	26	3T	Motor3Class	1	0.109718
4	26	3T	Motor3Class	1	0.0632768
4	26	3T	Motor3Class	1	0.149352
4	26	3T	Motor3Class	1	0.0830449
4	26	3T	Motor3Class	1	0.155924
4	26	3T	Motor3Class	1	0.2273
4	26	3T	Motor3Class	1	0.12168
4	26	3T	Motor3Class	1	0.0725553
4	26	3T	Motor3Class	1	0.0972252
4	26	3T	Motor3Class	1	0.0497387
4	26	3T	Motor3Class	1	0.0954075
4	26	3T	Motor3Class	1	0.0958357
4	26	3T	Motor3Class	1	0.236688
4	26	3T	Motor3Class	1	0.0893849
4	26	3T	Motor3Class	1	0.0700055
4	26	3T	Motor3Class	1	0.0996895
4	26	3T	Motor3Class	1	0.0726856
4	26	3T	Motor3Class	1	0.0967006
4	26	3T	Motor3Class	1	0.0993126
4	26	3T	Motor3Class	1	0.0931071
4	26	3T	Motor3Class	1	0.190167
4	26	3T	Motor3Class	1	0.0997181
4	26	3T	Motor3Class	1	0.105611
4	26	3T	Motor3Class	1	0.0558471
4	26	3T	Motor3Class	1	0.0588604
4	26	3T	Motor3Class	1	0.131997
4	26	3T	Motor3Class	1	0.0798431
4	26	3T	Motor3Class	1	0.169244
4	26	3T	Motor3Class	1	0.122184
4	26	3T	Motor3Class	1	0.0718468
4	26	3T	Motor3Class	1	0.130366
4	26	3T	Motor3Class	1	0.0393961
4	26	3T	Motor3Class	1	0.0639575
4	26	3T	Motor3Class	1	0.0559012
4	26	3T	Motor3Class	1	0.138629
4	26	3T	Motor3Class	1	0.197233
4	26	3T	Motor3Class	1	0.0600235
4	26	3T	Motor3Class	1	0.0339756
4	26	3T	Motor3Class	1	0.0624829
4	26	3T	Motor3Class	1	0.100252
4	26	3T	Motor3Class	1	0.175352
4	26	3T	Motor3Class	1	0.142359
4	26	3T	Motor3Class	1	0.177298
4	26	3T	Motor3Class	1	0.139222
4	26	3T	Motor3Class	1	0.0821403
4	26	3T	Motor3Class	1	0.0307617
4	26	3T	Motor3Class	1	0.12435
4	26	3T	Motor3Class	1	0.132987
4	26	3T	Motor3Class	1	0.186824
4	26	3T	Motor3Class	1	0.0777484
4	26	3T	Motor3Class	1	0.130178
4	26	3T	Motor3Class	1	0.0616052
4	26	3T	Motor3Class	1	0.0404232
4	26	3T	Motor3Class	1	0.182197
4	26	3T	Motor3Class	1	0.151772
4	26	3T	Motor3Class	1	0.149553
4	26	3T	Motor3Class	1	0.0887253
4	26	3T	Motor3Class	1	0.0442818
4	26	3T	Motor3Class	1	0.165588
4	26	3T	Motor3Class	1	0.127281
4	26	3T	Motor3Class	1	0.294904
4	26	3T	Motor3Class	1	0.12539
4	26	3T	Motor3Class	1	0.131686
4	26	3T	Motor3Class	1	0.0689752
4	26	3T	Motor3Class	1	0.0641903
4	26	3T	Motor3Class	1	0.145495
4	26	3T	Motor3Class	1	0.140482
4	26	3T	Motor3Class	1	0.186298
4	26	3T	Motor3Class	1	0.0869063
4	26	3T	Motor3Class	1	0.0964744
4	26	3T	Motor3Class	1	0.0886098
4	26	3T	Motor3Class	1	0.0698479
4	26	3T	Motor3Class	1	0.186824
4	26	3T	Motor3Class	1	0.109426
4	26	3T	Motor3Class	1	0.295229
4	26	3T	Motor3Class	1	0.138414
4	26	3T	Motor3Class	1	0.0831098
4	26	3T	Motor3Class	1	0.0615841
4	26	3T	Motor3Class	1	0.214894
4	26	3T	Motor3Class	1	0.18304
4	26	3T	Motor3Class	1	0.216871
4	26	3T	Motor3Class	1	0.0886655
4	26	3T	Motor3Class	1	0.0779155
4	26	3T	Motor3Class	1	0.074421
4	26	3T	Motor3Class	1	0.2117
4	26	3T	Motor3Class	1	0.167138
4	26	3T	Motor3Class	1	0.181598
4	26	3T	Motor3Class	1	0.074864
4	26	3T	Motor3Class	1	0.0633679
4	26	3T	Motor3Class	1	0.0880577
4	26	3T	Motor3Class	1	0.165552
4	26	3T	Motor3Class	1	0.107186
4	26	3T	Motor3Class	1	0.250887
4	26	3T	Motor3Class	1	0.115007
4	26	3T	Motor3Class	1	0.112745
4	26	3T	Motor3Class	1	0.0443231
4	26	3T	Motor3Class	1	0.0529001
4	26	3T	Motor3Class	1	0.172753
4	26	3T	Motor3Class	1	0.228887
4	26	3T	Motor3Class	1	0.0960943
4	26	3T	Motor3Class	1	0.0153368
4	26	3T	Motor3Class	1	0.0290272
4	26	3T	Motor3Class	1	0.0904256
4	26	3T	Motor3Class	1	0.19593
4	26	3T	Motor3Class	1	0.100269
4	26	3T	Motor3Class	1	0.195608
4	26	3T	Motor3Class	1	0.0959943
4	26	3T	Motor3Class	1	0.0446379
4	26	3T	Motor3Class	1	0.029205
4	26	3T	Motor3Class	1	0.0620496
4	26	3T	Motor3Class	1	0.190224
4	26	3T	Motor3Class	1	0.207956
4	26	3T	Motor3Class	1	0.160314
4	26	3T	Motor3Class	1	0.0913155
4	26	3T	Motor3Class	1	0.030505
4	26	3T	Motor3Class	1	0.0530471
4	26	3T	Motor3Class	1	0.0531411
4	26	3T	Motor3Class	1	0.104891
4	26	3T	Motor3Class	1	0.166022
4	26	3T	Motor3Class	1	0.23403
4	26	3T	Motor3Class	1	0.100445
4	26	3T	Motor3Class	1	0.0858228
4	26	3T	Motor3Class	1	0.0736971
4	26	3T	Motor3Class	1	0.0868823
4	26	3T	Motor3Class	1	0.0992206
4	26	3T	Motor3Class	1	0.124731
4	26	3T	Motor3Class	1	0.213236
4	26	3T	Motor3Class	1	0.115811
4	26	3T	Motor3Class	1	0.0516416
4	26	3T	Motor3Class	1	0.0819747
4	26	3T	Motor3Class	1	0.0590212
4	26	3T	Motor3Class	1	0.13051
4	26	3T	Motor3Class	1	0.139437
4	26	3T	Motor3Class	1	0.323106
4	26	3T	Motor3Class	1	0.0640084
4	26	3T	Motor3Class	1	0.0996771
4	26	3T	Motor3Class	1	0.0603887
4	26	3T	Motor3Class	1	0.137496
4	26	3T	Motor3Class	1	0.180537
4	26	3T	Motor3Class	1	0.194134
4	26	3T	Motor3Class	1	0.121171
4	26	3T	Motor3Class	1	0.119264
4	26	3T	Motor3Class	1	0.0514434
4	26	3T	Motor3Class	1	0.0664765
4	26	3T	Motor3Class	1	0.174047
4	26	3T	Motor3Class	1	0.136471
4	26	3T	Motor3Class	1	0.151749
4	26	3T	Motor3Class	1	0.0959547
4	26	3T	Motor3Class	1	0.0859072
4	26	3T	Motor3Class	1	0.0637978
4	26	3T	Motor3Class	1	0.188747
4	26	3T	Motor3Class	1	0.099317
4	26	3T	Motor3Class	1	0.242105
4	26	3T	Motor3Class	1	0.119065
4	26	3T	Motor3Class	1	0.0490495
4	26	3T	Motor3Class	1	0.0594551
4	26	3T	Motor3Class	1	0.0821043
4	26	3T	Motor3Class	1	0.177312
4	26	3T	Motor3Class	1	0.20943
4	26	3T	Motor3Class	1	0.108678
4	26	3T	Motor3Class	1	0.0939232
4	26	3T	Motor3Class	1	0.039511
4	26	3T	Motor3Class	1	0.0755457
4	26	3T	Motor3Class	1	0.177909
4	26	3T	Motor3Class	1	0.117979
4	26	3T	Motor3Class	1	0.297341
4	26	3T	Motor3Class	1	0.170456
4	26	3T	Motor3Class	1	0.270323
4	26	3T	Motor3Class	1	0.269498
4	26	3T	Motor3Class	1	0.104212
4	26	3T	Motor3Class	1	0.0768233
4	26	3T	Motor3Class	1	0.161095
4	26	3T	Motor3Class	1	0.124957
4	26	3T	Motor3Class	1	0.263493
4	26	3T	Motor3Class	1	0.0580845
4	26	3T	Motor3Class	1	0.0286944
4	26	3T	Motor3Class	1	0.0856888
4	26	3T	Motor3Class	1	0.0963497
4	26	3T	Motor3Class	1	0.167245
4	26	3T	Motor3Class	1	0.120402
4	26	3T	Motor3Class	1	0.212045
4	26	3T	Motor3Class	1	0.205889
4	26	3T	Motor3Class	1	0.243979
4	26	3T	Motor3Class	1	0.117109
4	26	3T	Motor3Class	1	0.0767575
4	26	3T	Motor3Class	1	0.095872
4	26	3T	Motor3Class	1	0.154042
4	26	3T	Motor3Class	1	0.185959
4	26	3T	Motor3Class	1	0.0833161
4	26	3T	Motor3Class	1	0.0666857
4	26	3T	Motor3Class	1	0.103342
4	26	3T	Motor3Class	1	0.0607173
4	26	3T	Motor3Class	1	0.21568
4	26	3T	Motor3Class	1	0.253567
4	26	3T	Motor3Class	1	0.154958
4	26	3T	Motor3Class	1	0.114131
4	26	3T	Motor3Class	1	0.0832378
4	26	3T	Motor3Class	1	0.0727598
4	26	3T	Motor3Class	1	0.214207
4	26	3T	Motor3Class	1	0.111916
4	26	3T	Motor3Class	1	0.17149
4	26	3T	Motor3Class	1	0.0915538
4	26	3T	Motor3Class	1	0.0664022
4	26	3T	Motor3Class	1	0.0912213
4	26	3T	Motor3Class	1	0.177011
4	26	3T	Motor3Class	1	0.248214
4	26	3T	Motor3Class	1	0.08768
4	26	3T	Motor3Class	1	0.0558363
4	26	3T	Motor3Class	1	0.0927889
4	26	3T	Motor3Class	1	0.140263
4	26	3T	Motor3Class	1	0.161466
4	26	3T	Motor3Class	1	0.33129
4	26	3T	Motor3Class	1	0.0981084
4	26	3T	Motor3Class	1	0.140259
4	26	3T	Motor3Class	1	0.0874659
4	26	3T	Motor3Class	1	0.12299
4	26	3T	Motor3Class	1	0.143081
4	26	3T	Motor3Class	1	0.202592
4	26	3T	Motor3Class	1	0.136345
4	26	3T	Motor3Class	1	0.0573387
4	26	3T	Motor3Class	1	0.0653051
4	26	3T	Motor3Class	1	0.116844
4	26	3T	Motor3Class	1	0.0961711
4	26	3T	Motor3Class	1	0.172947
4	26	3T	Motor3Class	1	0.0773802
4	26	3T	Motor3Class	1	0.0433418
4	26	3T	Motor3Class	1	0.0491299
4	26	3T	Motor3Class	1	0.0523238
4	26	3T	Motor3Class	1	0.178685
4	26	3T	Motor3Class	1	0.129249
4	26	3T	Motor3Class	1	0.20856
4	26	3T	Motor3Class	1	0.0861629
4	26	3T	Motor3Class	1	0.0997508
4	26	3T	Motor3Class	1	0.0442906
4	26	3T	Motor3Class	1	0.103538
4	26	3T	Motor3Class	1	0.199903
4	26	3T	Motor3Class	1	0.177794
4	26	3T	Motor3Class	1	0.116546
4	26	3T	Motor3Class	1	0.0713415
4	26	3T	Motor3Class	1	0.0566263
4	26	3T	Motor3Class	1	0.0544009
4	26	3T	Motor3Class	1	0.215443
4	26	3T	Motor3Class	1	0.159047
4	26	3T	Motor3Class	1	0.191823
4	26	3T	Motor3Class	1	0.118864
4	26	3T	Motor3Class	1	0.066873
4	26	3T	Motor3Class	1	0.0625118
4	26	3T	Motor3Class	1	0.0255147
4	26	3T	Motor3Class	1	0.111347
4	26	3T	Motor3Class	1	0.191088
4	26	3T	Motor3Class	1	0.149988
4	26	3T	Motor3Class	1	0.184581
4	26	3T	Motor3Class	1	0.0890758
4	26	3T	Motor3Class	1	0.110939
4	26	3T	Motor3Class	1	0.0664885
4	26	3T	Motor3Class	1	0.0630371
4	26	3T	Motor3Class	1	0.153707
4	26	3T	Motor3Class	1	0.11659
4	26	3T	Motor3Class	1	0.255487
4	26	3T	Motor3Class	1	0.117597
4	26	3T	Motor3Class	1	0.269759
4	26	3T	Motor3Class	1	0.658545
4	26	3T	Motor3Class	1	0.110728
4	26	3T	Motor3Class	1	0.203573
4	26	3T	Motor3Class	1	0.199813
4	26	3T	Motor3Class	1	0.140185
4	26	3T	Motor3Class	1	0.0277434
4	26	3T	Motor3Class	1	0.0310003
4	26	3T	Motor3Class	1	0.0925707
4	26	3T	Motor3Class	1	0.100256
4	26	3T	Motor3Class	1	0.451694
4	26	3T	Motor3Class	1	0.320825
4	26	3T	Motor3Class	1	0.0611067
4	26	3T	Motor3Class	1	0.112195
4	26	3T	Motor3Class	1	0.118183
4	26	3T	Motor3Class	1	0.254896
9	17	3T	Motor3Class	1	0
9	17	3T	Motor3Class	1	0.160567
9	17	3T	Motor3Class	1	0.143459
9	17	3T	Motor3Class	1	0.122803
9	17	3T	Motor3Class	1	0.161138
9	17	3T	Motor3Class	1	0.0995475
9	17	3T	Motor3Class	1	0.104699
9	17	3T	Motor3Class	1	0.0623493
9	17	3T	Motor3Class	1	0.097996
9	17	3T	Motor3Class	1	0.134175
9	17	3T	Motor3Class	1	0.134007
9	17	3T	Motor3Class	1	0.0639034
9	17	3T	Motor3Class	1	0.0472081
9	17	3T	Motor3Class	1	0.174849
9	17	3T	Motor3Class	1	0.156576
9	17	3T	Motor3Class	1	0.0844092
9	17	3T	Motor3Class	1	0.0737224
9	17	3T	Motor3Class	1	0.0445081
9	17	3T	Motor3Class	1	0.0688031
9	17	3T	Motor3Class	1	0.0628071
9	17	3T	Motor3Class	1	0.147344
9	17	3T	Motor3Class	1	0.110628
9	17	3T	Motor3Class	1	0.115941
9	17	3T	Motor3Class	1	0.148926
9	17	3T	Motor3Class	1	0.353789
9	17	3T	Motor3Class	1	0.735073
9	17	3T	Motor3Class	1	0.353434
9	17	3T	Motor3Class	1	0.068637
9	17	3T	Motor3Class	1	0.0806699
9	17	3T	Motor3Class	1	0.064288
9	17	3T	Motor3Class	1	0.0688404
9	17	3T	Motor3Class	1	0.101099
9	17	3T	Motor3Class	1	0.131598
9	17	3T	Motor3Class	1	0.0465575
9	17	3T	Motor3Class	1	0.0753736
9	17	3T	Motor3Class	1	0.0753071
9	17	3T	Motor3Class	1	0.127212
9	17	3T	Motor3Class	1	0.100234
9	17	3T	Motor3Class	1	0.138396
9	17	3T	Motor3Class	1	0.0452954
9	17	3T	Motor3Class	1	0.0907598
9	17	3T	Motor3Class	1	0.0772135
9	17	3T	Motor3Class	1	0.0597128
9	17	3T	Motor3Class	1	0.0795539
9	17	3T	Motor3Class	1	0.145155
9	17	3T	Motor3Class	1	0.106258
9	17	3T	Motor3Class	1	0.118924
9	17	3T	Motor3Class	1	0.0771149
9	17	3T	Motor3Class	1	0.0716574
9	17	3T	Motor3Class	1	0.176908
9	17	3T	Motor3Class	1	0.259284
9	17	3T	Motor3Class	1	0.149813
9	17	3T	Motor3Class	1	0.0556891
9	17	3T	Motor3Class	1	0.158501
9	17	3T	Motor3Class	1	0.193261
9	17	3T	Motor3Class	1	0.131535
9	17	3T	Motor3Class	1	0.0872797
9	17	3T	Motor3Class	1	0.134941
9	17	3T	Motor3Class	1	0.220329
9	17	3T	Motor3Class	1	0.227645
9	17	3T	Motor3Class	1	0.138451
9	17	3T	Motor3Class	1	0.108963
9	17	3T	Motor3Class	1	0.14279
9	17	3T	Motor3Class	1	0.128575
9	17	3T	Motor3Class	1	0.22746
9	17	3T	Motor3Class	1	0.119337
9	17	3T	Motor3Class	1	0.0525931
9	17	3T	Motor3Class	1	0.0798901
9	17	3T	Motor3Class	1	0.151632
9	17	3T	Motor3Class	1	0.147558
9	17	3T	Motor3Class	1	0.139367
9	17	3T	Motor3Class	1	0.133181
9	17	3T	Motor3Class	1	0.181701
9	17	3T	Motor3Class	1	0.0931401
9	17	3T	Motor3Class	1	0.125552
9	17	3T	Motor3Class	1	0.131151
9	17	3T	Motor3Class	1	0.149979
9	17	3T	Motor3Class	1	0.248352
9	17	3T	Motor3Class	1	0.22294
9	17	3T	Motor3Class	1	0.270373
9	17	3T	Motor3Class	1	0.259372
9	17	3T	Motor3Class	1	0.161527
9	17	3T	Motor3Class	1	0.289982
9	17	3T	Motor3Class	1	0.187912
9	17	3T	Motor3Class	1	0.267802
9	17	3T	Motor3Class	1	0.391601
9	17	3T	Motor3Class	1	0.107945
9	17	3T	Motor3Class	1	0.199427
9	17	3T	Motor3Class	1	0.150044
9	17	3T	Motor3Class	1	0.349496
9	17	3T	Motor3Class	1	0.233969
9	17	3T	Motor3Class	1	0.0879017
9	17	3T	Motor3Class	1	0.134672
9	17	3T	Motor3Class	1	0.324732
9	17	3T	Motor3Class	1	0.290889
9	17	3T	Motor3Class	1	0.0818983
9	17	3T	Motor3Class	1	0.353358
9	17	3T	Motor3Class	1	0.331075
9	17	3T	Motor3Class	1	0.142928
9	17	3T	Motor3Class	1	0.0502369
9	17	3T	Motor3Class	1	0.274357
9	17	3T	Motor3Class	1	0.141779
9	17	3T	Motor3Class	1	0.0767492
9	17	3T	Motor3Class	1	0.203227
9	17	3T	Motor3Class	1	0.163053
9	17	3T	Motor3Class	1	0.0752067
9	17	3T	Motor3Class	1	0.105147
9	17	3T	Motor3Class	1	0.0586456
9	17	3T	Motor3Class	1	0.15955
9	17	3T	Motor3Class	1	0.0951577
9	17	3T	Motor3Class	1	0.0441705
9	17	3T	Motor3Class	1	0.0432469
9	17	3T	Motor3Class	1	0.0990906
9	17	3T	Motor3Class	1	0.0877778
9	17	3T	Motor3Class	1	0.0588304
9	17	3T	Motor3Class	1	0.106666
9	17	3T	Motor3Class	1	0.186762
9	17	3T	Motor3Class	1	0.0902358
9	17	3T	Motor3Class	1	0.0845823
9	17	3T	Motor3Class	1	0.238433
9	17	3T	Motor3Class	1	0.0859892
9	17	3T	Motor3Class	1	0.261654
9	17	3T	Motor3Class	1	0.233346
9	17	3T	Motor3Class	1	0.383182
9	17	3T	Motor3Class	1	0.188157
9	17	3T	Motor3Class	1	0.211368
9	17	3T	Motor3Class	1	0.145997
9	17	3T	Motor3Class	1	0.0995807
9	17	3T	Motor3Class	1	0.155597
9	17	3T	Motor3Class	1	0.159541
9	17	3T	Motor3Class	1	0.133315
9	17	3T	Motor3Class	1	0.119113
9	17	3T	Motor3Class	1	0.136856
9	17	3T	Motor3Class	1	0.158236
9	17	3T	Motor3Class	1	0.160225
9	17	3T	Motor3Class	1	0.153389
9	17	3T	Motor3Class	1	0.125352
9	17	3T	Motor3Class	1	0.0985684
9	17	3T	Motor3Class	1	0.153188
9	17	3T	Motor3Class	1	0.179419
9	17	3T	Motor3Class	1	0.182885
9	17	3T	Motor3Class	1	0.0773642
9	17	3T	Motor3Class	1	0.117388
9	17	3T	Motor3Class	1	0.189978
9	17	3T	Motor3Class	1	0.103371
9	17	3T	Motor3Class	1	0.223501
9	17	3T	Motor3Class	1	0.259533
9	17	3T	Motor3Class	1	0.439361
9	17	3T	Motor3Class	1	0.428427
9	17	3T	Motor3Class	1	0.258981
9	17	3T	Motor3Class	1	0.159363
9	17	3T	Motor3Class	1	0.129682
9	17	3T	Motor3Class	1	0.0851719
9	17	3T	Motor3Class	1	0.0672322
9	17	3T	Motor3Class	1	0.20628
9	17	3T	Motor3Class	1	0.109457
9	17	3T	Motor3Class	1	0.119195
9	17	3T	Motor3Class	1	0.0717247
9	17	3T	Motor3Class	1	0.0879492
9	17	3T	Motor3Class	1	0.102371
9	17	3T	Motor3Class	1	0.0996324
9	17	3T	Motor3Class	1	0.174655
9	17	3T	Motor3Class	1	0.107528
9	17	3T	Motor3Class	1	0.117548
9	17	3T	Motor3Class	1	0.145615
9	17	3T	Motor3Class	1	0.0785418
9	17	3T	Motor3Class	1	0.132168
9	17	3T	Motor3Class	1	0.390592
9	17	3T	Motor3Class	1	0.529042
9	17	3T	Motor3Class	1	0.387163
9	17	3T	Motor3Class	1	0.169201
9	17	3T	Motor3Class	1	0.64977
9	17	3T	Motor3Class	1	0.363006
9	17	3T	Motor3Class	1	0.115254
9	17	3T	Motor3Class	1	0.241876
9	17	3T	Motor3Class	1	0.373128
9	17	3T	Motor3Class	1	0.682774
9	17	3T	Motor3Class	1	0.32469
9	17	3T	Motor3Class	1	0.194992
9	17	3T	Motor3Class	1	0.210245
9	17	3T	Motor3Class	1	0.110934
9	17	3T	Motor3Class	1	0.377801
9	17	3T	Motor3Class	1	0.162051
9	17	3T	Motor3Class	1	0.0891835
9	17	3T	Motor3Class	1	0.0582838
9	17	3T	Motor3Class	1	0.24181
9	17	3T	Motor3Class	1	0.068435
9	17	3T	Motor3Class	1	0.158281
9	17	3T	Motor3Class	1	0.0698429
9	17	3T	Motor3Class	1	0.340251
9	17	3T	Motor3Class	1	0.43886
9	17	3T	Motor3Class	1	0.25407
9	17	3T	Motor3Class	1	0.204789
9	17	3T	Motor3Class	1	0.151404
9	17	3T	Motor3Class	1	0.0897438
9	17	3T	Motor3Class	1	0.149552
9	17	3T	Motor3Class	1	0.23523
9	17	3T	Motor3Class	1	0.138578
9	17	3T	Motor3Class	1	0.206631
9	17	3T	Motor3Class	1	0.18132
9	17	3T	Motor3Class	1	0.114895
9	17	3T	Motor3Class	1	0.155181
9	17	3T	Motor3Class	1	0.0970694
9	17	3T	Motor3Class	1	0.189986
9	17	3T	Motor3Class	1	0.129045
9	17	3T	Motor3Class	1	0.404809
9	17	3T	Motor3Class	1	0.377293
9	17	3T	Motor3Class	1	0.106045
9	17	3T	Motor3Class	1	0.41797
9	17	3T	Motor3Class	1	0.204299
9	17	3T	Motor3Class	1	0.0790193
9	17	3T	Motor3Class	1	0.0958247
9	17	3T	Motor3Class	1	0.262246
9	17	3T	Motor3Class	1	0.163767
9	17	3T	Motor3Class	1	0.0915103
9	17	3T	Motor3Class	1	0.128875
9	17	3T	Motor3Class	1	0.0716374
9	17	3T	Motor3Class	1	0.0871282
9	17	3T	Motor3Class	1	0.0548497
9	17	3T	Motor3Class	1	0.136324
9	17	3T	Motor3Class	1	0.117578
9	17	3T	Motor3Class	1	0.0989144
9	17	3T	Motor3Class	1	0.0686061
9	17	3T	Motor3Class	1	0.116084
9	17	3T	Motor3Class	1	0.0689178
9	17	3T	Motor3Class	1	0.0816547
9	17	3T	Motor3Class	1	0.0797593
9	17	3T	Motor3Class	1	0.170726
9	17	3T	Motor3Class	1	0.21173
9	17	3T	Motor3Class	1	0.0604447
9	17	3T	Motor3Class	1	0.112589
9	17	3T	Motor3Class	1	0.103349
9	17	3T	Motor3Class	1	0.119373
9	17	3T	Motor3Class	1	0.305952
9	17	3T	Motor3Class	1	0.386071
9	17	3T	Motor3Class	1	0.230285
9	17	3T	Motor3Class	1	0.0832777
9	17	3T	Motor3Class	1	0.0648031
9	17	3T	Motor3Class	1	0.0643577
9	17	3T	Motor3Class	1	0.0727666
9	17	3T	Motor3Class	1	0.41877
9	17	3T	Motor3Class	1	0.626183
9	17	3T	Motor3Class	1	0.229784
9	17	3T	Motor3Class	1	0.0775538
9	17	3T	Motor3Class	1	0.0407188
9	17	3T	Motor3Class	1	0.0894098
9	17	3T	Motor3Class	1	0.0880995
9	17	3T	Motor3Class	1	0.083038
9	17	3T	Motor3Class	1	0.202335
9	17	3T	Motor3Class	1	0.109605
9	17	3T	Motor3Class	1	0.124507
9	17	3T	Motor3Class	1	0.0688797
9	17	3T	Motor3Class	1	0.0995831
9	17	3T	Motor3Class	1	0.109452
9	17	3T	Motor3Class	1	0.153011
9	17	3T	Motor3Class	1	0.0958874
9	17	3T	Motor3Class	1	0.181261
9	17	3T	Motor3Class	1	0.108349
9	17	3T	Motor3Class	1	0.121413
9	17	3T	Motor3Class	1	0.0440802
9	17	3T	Motor3Class	1	0.156842
9	17	3T	Motor3Class	1	0.0916827
9	17	3T	Motor3Class	1	0.109371
9	17	3T	Motor3Class	1	0.112346
9	17	3T	Motor3Class	1	0.123278
9	17	3T	Motor3Class	1	0.0749465
9	17	3T	Motor3Class	1	0.280661
9	17	3T	Motor3Class	1	0.100207
9	17	3T	Motor3Class	1	0.2283
9	17	3T	Motor3Class	1	0.146664
9	17	3T	Motor3Class	1	0.21031
9	17	3T	Motor3Class	1	0.0581305
9	17	3T	Motor3Class	1	0.0938682
9	17	3T	Motor3Class	1	0.237432
9	17	3T	Motor3Class	1	0.162465
9	17	3T	Motor3Class	1	0.123315
9	17	3T	Motor3Class	1	0.087396
9	17	3T	Motor3Class	1	0.123155
9	17	3T	Motor3Class	1	0.13836
9	17	3T	Motor3Class	1	0.256742
9	17	3T	Motor3Class	1	0.0927916
9	17	3T	Motor3Class	1	0.0949052
9	17	3T	Motor3Class	1	0.114949
9	17	3T	Motor3Class	1	0.160312
9	17	3T	Motor3Class	1	0.0683762
9	17	3T	Motor3Class	1	0.0393316
9	17	3T	Motor3Class	1	0.0766351
9	17	3T	Motor3Class	1	0.188611
9	17	3T	Motor3Class	1	0.0751219
9	17	3T	Motor3Class	1	0.190433
9	17	3T	Motor3Class	1	0.179828
9	17	3T	Motor3Class	1	0.040569
9	17	3T	Motor3Class	1	0.198736
9	17	3T	Motor3Class	1	0.0546361
9	17	3T	Motor3Class	1	0.0921824
9	17	3T	Motor3Class	1	0.0507768
9	17	3T	Motor3Class	1	0.179651
9	17	3T	Motor3Class	1	0.0880922
9	17	3T	Motor3Class	1	0.0839476
9	17	3T	Motor3Class	1	0.150721
9	17	3T	Motor3Class	1	0.169825
9	17	3T	Motor3Class	1	0.302813
9	17	3T	Motor3Class	1	0.184826
9	17	3T	Motor3Class	1	0.14405
9	17	3T	Motor3Class	1	0.138301
9	17	3T	Motor3Class	1	0.367622
9	17	3T	Motor3Class	1	0.207145
9	17	3T	Motor3Class	1	0.357572
9	17	3T	Motor3Class	1	0.322986
9	17	3T	Motor3Class	1	0.23018
9	17	3T	Motor3Class	1	0.235697
9	17	3T	Motor3Class	1	0.518251
9	17	3T	Motor3Class	1	0.389442
9	17	3T	Motor3Class	1	0.0750979
9	17	3T	Motor3Class	1	0.13569
9	17	3T	Motor3Class	1	0.150573
9	17	3T	Motor3Class	1	0.0863973
9	17	3T	Motor3Class	1	0.0665531
9	17	3T	Motor3Class	1	0.0829363
9	17	3T	Motor3Class	1	0.0301704
9	17	3T	Motor3Class	1	0.0619678
9	17	3T	Motor3Class	1	0.142103
9	17	3T	Motor3Class	1	0.074058
9	17	3T	Motor3Class	1	0.108142
9	17	3T	Motor3Class	1	0.0694217
9	17	3T	Motor3Class	1	0.34468
9	17	3T	Motor3Class	1	0.435149
9	17	3T	Motor3Class	1	0.238626
9	17	3T	Motor3Class	1	0.115581
9	17	3T	Motor3Class	1	0.277942
9	17	3T	Motor3Class	1	0.104192
9	17	3T	Motor3Class	1	0.211656
9	17	3T	Motor3Class	1	0.098845
9	17	3T	Motor3Class	1	0.120329
9	17	3T	Motor3Class	1	0.117964
9	17	3T	Motor3Class	1	0.140919
9	17	3T	Motor3Class	1	0.126983
9	17	3T	Motor3Class	1	0.0986427
9	17	3T	Motor3Class	1	0.123701
9	17	3T	Motor3Class	1	0.157763
9	17	3T	Motor3Class	1	0.235597
9	17	3T	Motor3Class	1	0.0851697
9	17	3T	Motor3Class	1	0.224688
9	17	3T	Motor3Class	1	0.143354
9	17	3T	Motor3Class	1	0.262231
9	17	3T	Motor3Class	1	0.250073
9	17	3T	Motor3Class	1	0.156681
9	17	3T	Motor3Class	1	0.0996478
9	17	3T	Motor3Class	1	0.158743
9	17	3T	Motor3Class	1	0.228696
9	17	3T	Motor3Class	1	0.608641
9	17	3T	Motor3Class	1	0.254179
9	17	3T	Motor3Class	1	0.181975
9	17	3T	Motor3Class	1	0.157125
9	17	3T	Motor3Class	1	0.106066
9	17	3T	Motor3Class	1	0.0617889
9	17	3T	Motor3Class	1	0.0861022
9	17	3T	Motor3Class	1	0.14315
9	17	3T	Motor3Class	1	0.0543395
9	17	3T	Motor3Class	1	0.112298
9	17	3T	Motor3Class	1	0.0476013
9	17	3T	Motor3Class	1	0.144039
9	17	3T	Motor3Class	1	0.128483
9	17	3T	Motor3Class	1	0.0833078
9	17	3T	Motor3Class	1	0.118643
9	17	3T	Motor3Class	1	0.409663
9	17	3T	Motor3Class	1	0.618697
9	17	3T	Motor3Class	1	0.874559
9	17	3T	Motor3Class	1	0.544553
9	17	3T	Motor3Class	1	0.161569
9	17	3T	Motor3Class	1	0.221369
9	17	3T	Motor3Class	1	0.111342
9	17	3T	Motor3Class	1	0.126851
9	17	3T	Motor3Class	1	0.0612894
9	17	3T	Motor3Class	1	0.951289
9	17	3T	Motor3Class	1	0.112429
9	17	3T	Motor3Class	1	0.841383
9	17	3T	Motor3Class	1	0.725869
9	17	3T	Motor3Class	1	0.161261
9	17	3T	Motor3Class	1	0.151147
9	17	3T	Motor3Class	1	0.304419
9	17	3T	Motor3Class	1	0.227384
9	17	3T	Motor3Class	1	0.142408
9	17	3T	Motor3Class	1	0.0952034
9	17	3T	Motor3Class	1	0.0643032
9	17	3T	Motor3Class	1	0.148155
9	17	3T	Motor3Class	1	0.105641
9	17	3T	Motor3Class	1	0.0835207
9	17	3T	Motor3Class	1	0.140054
9	17	3T	Motor3Class	1	0.131493
9	17	3T	Motor3Class	1	0.14903
9	17	3T	Motor3Class	1	0.12757
9	17	3T	Motor3Class	1	0.266799
9	17	3T	Motor3Class	1	0.149838
9	17	3T	Motor3Class	1	0.136864
9	17	3T	Motor3Class	1	0.128457
9	17	3T	Motor3Class	1	0.209544
9	17	3T	Motor3Class	1	0.217553
9	17	3T	Motor3Class	1	0.125802
9	17	3T	Motor3Class	1	0.23973
9	17	3T	Motor3Class	1	0.194995
9	17	3T	Motor3Class	1	0.240767
9	17	3T	Motor3Class	1	0.405033
9	17	3T	Motor3Class	1	0.252668
9	17	3T	Motor3Class	1	0.26408
9	17	3T	Motor3Class	1	0.440584
9	17	3T	Motor3Class	1	0.324847
9	17	3T	Motor3Class	1	0.275672
9	17	3T	Motor3Class	1	0.132235
9	17	3T	Motor3Class	1	0.0895301
9	17	3T	Motor3Class	1	0.126141
9	17	3T	Motor3Class	1	0.0854862
9	17	3T	Motor3Class	1	0.0295743
9	17	3T	Motor3Class	1	0.0792437
9	17	3T	Motor3Class	1	0.0717545
9	17	3T	Motor3Class	1	0.0447075
9	17	3T	Motor3Class	1	0.0370878
9	17	3T	Motor3Class	1	0.141955
9	17	3T	Motor3Class	1	0.0793655
9	17	3T	Motor3Class	1	0.194291
9	17	3T	Motor3Class	1	0.0705891
9	17	3T	Motor3Class	1	0.127205
9	17	3T	Motor3Class	1	0.107003
9	17	3T	Motor3Class	1	0.139986
9	17	3T	Motor3Class	1	0.0872228
9	17	3T	Motor3Class	1	0.0830209
9	17	3T	Motor3Class	1	0.227902
9	17	3T	Motor3Class	1	0.298395
9	17	3T	Motor3Class	1	0.549172
9	17	3T	Motor3Class	1	0.312449
9	17	3T	Motor3Class	1	0.214846
9	17	3T	Motor3Class	1	0.18296
9	17	3T	Motor3Class	1	0.142555
9	17	3T	Motor3Class	1	0.205084
9	17	3T	Motor3Class	1	0.138375
9	17	3T	Motor3Class	1	0.123572
9	17	3T	Motor3Class	1	0.139661
9	17	3T	Motor3Class	1	0.119272
9	17	3T	Motor3Class	1	0.0509591
9	17	3T	Motor3Class	1	0.100852
9	17	3T	Motor3Class	1	0.077657
9	17	3T	Motor3Class	1	0.128128
9	17	3T	Motor3Class	1	0.125139
9	17	3T	Motor3Class	1	0.135827
9	17	3T	Motor3Class	1	0.0375141
9	17	3T	Motor3Class	1	0.0517288
9	17	3T	Motor3Class	1	0.131544
9	17	3T	Motor3Class	1	0.0843858
9	17	3T	Motor3Class	1	0.159145
9	17	3T	Motor3Class	1	0.0788039
9	17	3T	Motor3Class	1	0.0644559
9	17	3T	Motor3Class	1	0.188432
9	17	3T	Motor3Class	1	0.102151
9	17	3T	Motor3Class	1	0.146445
9	17	3T	Motor3Class	1	0.0698751
9	17	3T	Motor3Class	1	0.0933493
9	17	3T	Motor3Class	1	0.0717468
9	17	3T	Motor3Class	1	0.0600166
9	17	3T	Motor3Class	1	0.0668157
9	17	3T	Motor3Class	1	0.18173
9	17	3T	Motor3Class	1	0.0506262
9	17	3T	Motor3Class	1	0.0886505
9	17	3T	Motor3Class	1	0.127197
9	17	3T	Motor3Class	1	0.0931742
9	17	3T	Motor3Class	1	0.0809644
9	17	3T	Motor3Class	1	0.133226
9	17	3T	Motor3Class	1	0.181679
9	17	3T	Motor3Class	1	0.146048
9	17	3T	Motor3Class	1	0.172364
9	17	3T	Motor3Class	1	0.108152
9	17	3T	Motor3Class	1	0.213494
9	17	3T	Motor3Class	1	0.0867533
9	17	3T	Motor3Class	1	0.092728
9	17	3T	Motor3Class	1	0.123796
9	17	3T	Motor3Class	1	0.162857
9	17	3T	Motor3Class	1	0.163211
9	17	3T	Motor3Class	1	0.236103
9	17	3T	Motor3Class	1	0.0997844
9	17	3T	Motor3Class	1	0.103422
9	17	3T	Motor3Class	1	0.121258
9	17	3T	Motor3Class	1	0.0352337
9	17	3T	Motor3Class	1	0.171421
9	17	3T	Motor3Class	1	0.121957
9	17	3T	Motor3Class	1	0.0897462
9	17	3T	Motor3Class	1	0.11863
9	17	3T	Motor3Class	1	0.0628915
9	17	3T	Motor3Class	1	0.15292
9	17	3T	Motor3Class	1	0.0805106
9	17	3T	Motor3Class	1	0.346271
9	17	3T	Motor3Class	1	0.478668
9	17	3T	Motor3Class	1	0.188068
9	17	3T	Motor3Class	1	0.0758834
9	17	3T	Motor3Class	1	0.29379
9	17	3T	Motor3Class	1	0.149627
9	17	3T	Motor3Class	1	0.138393
9	17	3T	Motor3Class	1	0.142414
9	17	3T	Motor3Class	1	0.110182
9	17	3T	Motor3Class	1	0.106588
9	17	3T	Motor3Class	1	0.0550521
9	17	3T	Motor3Class	1	0.0827587
9	17	3T	Motor3Class	1	0.109569
9	17	3T	Motor3Class	1	0.0736635
9	17	3T	Motor3Class	1	0.0517289
9	17	3T	Motor3Class	1	0.0439667
9	17	3T	Motor3Class	1	0.105735
9	17	3T	Motor3Class	1	0.10677
9	17	3T	Motor3Class	1	0.281871
9	17	3T	Motor3Class	1	0.0942038
9	17	3T	Motor3Class	1	0.0805904
9	17	3T	Motor3Class	1	0.0667078
9	17	3T	Motor3Class	1	0.0557094
9	17	3T	Motor3Class	1	0.0704044
9	17	3T	Motor3Class	1	0.0618697
9	17	3T	Motor3Class	1	0.0688043
9	17	3T	Motor3Class	1	0.100849
9	17	3T	Motor3Class	1	0.0798188
9	17	3T	Motor3Class	1	0.0953005
9	17	3T	Motor3Class	1	0.091915
9	17	3T	Motor3Class	1	0.151772
9	17	3T	Motor3Class	1	0.0598278
9	17	3T	Motor3Class	1	0.200841
9	17	3T	Motor3Class	1	0.0629784
9	17	3T	Motor3Class	1	0.0923673
9	17	3T	Motor3Class	1	0.316275
9	17	3T	Motor3Class	1	0.171986
9	17	3T	Motor3Class	1	0.139008
9	17	3T	Motor3Class	1	0.210587
9	17	3T	Motor3Class	1	0.313325
9	17	3T	Motor3Class	1	0.246999
9	17	3T	Motor3Class	1	0.283864
9	17	3T	Motor3Class	1	0.129393
9	17	3T	Motor3Class	1	0.10542
9	17	3T	Motor3Class	1	0.213479
9	17	3T	Motor3Class	1	0.226084
9	17	3T	Motor3Class	1	0.122464
9	17	3T	Motor3Class	1	0.174964
9	17	3T	Motor3Class	1	0.177637
9	17	3T	Motor3Class	1	0.140554
9	17	3T	Motor3Class	1	0.202466
9	17	3T	Motor3Class	1	0.144992
9	17	3T	Motor3Class	1	0.0563386
9	17	3T	Motor3Class	1	0.104087
9	17	3T	Motor3Class	1	0.529247
9	17	3T	Motor3Class	1	1.13281
9	17	3T	Motor3Class	1	0.507463
9	17	3T	Motor3Class	1	0.113635
9	17	3T	Motor3Class	1	0.149245
9	17	3T	Motor3Class	1	0.15443
9	17	3T	Motor3Class	1	0.143186
9	17	3T	Motor3Class	1	0.0862918
9	17	3T	Motor3Class	1	0.203356
9	17	3T	Motor3Class	1	0.126367
9	17	3T	Motor3Class	1	0.0802079
9	17	3T	Motor3Class	1	0.124355
9	17	3T	Motor3Class	1	0.240475
9	17	3T	Motor3Class	1	0.22373
9	17	3T	Motor3Class	1	0.19606
9	17	3T	Motor3Class	1	0.0388661
9	17	3T	Motor3Class	1	0.160544
9	17	3T	Motor3Class	1	0.119771
9	17	3T	Motor3Class	1	0.0947066
9	17	3T	Motor3Class	1	0.103895
9	17	3T	Motor3Class	1	0.0554234
9	17	3T	Motor3Class	1	0.12727
9	17	3T	Motor3Class	1	0.719689
9	17	3T	Motor3Class	1	0.453638
9	17	3T	Motor3Class	1	0.515125
9	17	3T	Motor3Class	1	0.15636
9	17	3T	Motor3Class	1	0.192565
9	17	3T	Motor3Class	1	0.0417567
9	17	3T	Motor3Class	1	0.16903
9	17	3T	Motor3Class	1	0.0964561
9	17	3T	Motor3Class	1	0.104573
9	17	3T	Motor3Class	1	0.0684664
9	17	3T	Motor3Class	1	0.0624498
9	17	3T	Motor3Class	1	0.124477
9	17	3T	Motor3Class	1	0.175308
9	17	3T	Motor3Class	1	0.024794
9	17	3T	Motor3Class	1	0.0385309
9	17	3T	Motor3Class	1	0.106074
9	17	3T	Motor3Class	1	0.11927
9	17	3T	Motor3Class	1	0.162709
9	17	3T	Motor3Class	1	0.138466
9	17	3T	Motor3Class	1	0.0404063
9	17	3T	Motor3Class	1	0.0712189
9	17	3T	Motor3Class	1	0.056426
9	17	3T	Motor3Class	1	0.0976352
9	17	3T	Motor3Class	1	0.135799
9	17	3T	Motor3Class	1	0.18419
9	17	3T	Motor3Class	1	0.072522
9	17	3T	Motor3Class	1	0.069279
9	17	3T	Motor3Class	1	0.0967067
9	17	3T	Motor3Class	1	0.0656355
9	17	3T	Motor3Class	1	0.06968
9	17	3T	Motor3Class	1	0.0961124
9	17	3T	Motor3Class	1	0.158924
9	17	3T	Motor3Class	1	0.0782475
9	17	3T	Motor3Class	1	0.0405109
9	17	3T	Motor3Class	1	0.0214419
9	17	3T	Motor3Class	1	0.160641
9	17	3T	Motor3Class	1	0.100961
9	17	3T	Motor3Class	1	0.200289
9	17	3T	Motor3Class	1	0.0556125
9	17	3T	Motor3Class	1	0.0997777
9	17	3T	Motor3Class	1	0.187159
9	17	3T	Motor3Class	1	0.0857344
9	17	3T	Motor3Class	1	0.0568263
9	17	3T	Motor3Class	1	0.0765536
9	17	3T	Motor3Class	1	0.105063
9	17	3T	Motor3Class	1	0.118997
9	17	3T	Motor3Class	1	0.0529731
9	17	3T	Motor3Class	1	0.108192
9	17	3T	Motor3Class	1	0.107679
9	17	3T	Motor3Class	1	0.216864
9	17	3T	Motor3Class	1	0.0982995
9	17	3T	Motor3Class	1	0.112686
9	17	3T	Motor3Class	1	0.163501
9	17	3T	Motor3Class	1	0.503003
9	17	3T	Motor3Class	1	0.437846
9	17	3T	Motor3Class	1	0.383726
9	17	3T	Motor3Class	1	0.138348
9	17	3T	Motor3Class	1	0.0861651
9	17	3T	Motor3Class	1	0.202533
9	17	3T	Motor3Class	1	0.11865
9	17	3T	Motor3Class	1	0.127387
9	17	3T	Motor3Class	1	0.0681294
9	17	3T	Motor3Class	1	0.0646382
9	17	3T	Motor3Class	1	0.215614
9	17	3T	Motor3Class	1	0.115264
9	17	3T	Motor3Class	1	0.0898357
9	17	3T	Motor3Class	1	0.0530773
9	17	3T	Motor3Class	1	0.132297
9	17	3T	Motor3Class	1	0.108575
9	17	3T	Motor3Class	1	0.0453754
9	17	3T	Motor3Class	1	0.0622789
9	17	3T	Motor3Class	1	0.133256
9	17	3T	Motor3Class	1	0.14537
9	17	3T	Motor3Class	1	0.0527545
9	17	3T	Motor3Class	1	0.0359891
9	17	3T	Motor3Class	1	0.0583386
9	17	3T	Motor3Class	1	0.120265
9	17	3T	Motor3Class	1	0.064723
9	17	3T	Motor3Class	1	0.0825969
9	17	3T	Motor3Class	1	0.139737
9	17	3T	Motor3Class	1	0.059674
9	17	3T	Motor3Class	1	0.205388
9	17	3T	Motor3Class	1	0.0951869
9	17	3T	Motor3Class	1	0.0669384
9	17	3T	Motor3Class	1	0.170972
9	17	3T	Motor3Class	1	0.1396
9	17	3T	Motor3Class	1	0.103632
9	17	3T	Motor3Class	1	0.0650982
9	17	3T	Motor3Class	1	0.0398093
9	17	3T	Motor3Class	1	0.191718
9	17	3T	Motor3Class	1	0.0676798
9	17	3T	Motor3Class	1	0.0931987
9	17	3T	Motor3Class	1	0.0883124
9	17	3T	Motor3Class	1	0.0341791
9	17	3T	Motor3Class	1	0.0602916
9	17	3T	Motor3Class	1	0.185855
9	17	3T	Motor3Class	1	0.1909
9	17	3T	Motor3Class	1	0.0940047
9	17	3T	Motor3Class	1	0.0907939
9	17	3T	Motor3Class	1	0.0543388
9	17	3T	Motor3Class	1	0.106268
9	17	3T	Motor3Class	1	0.0719666
9	17	3T	Motor3Class	1	0.0454324
9	17	3T	Motor3Class	1	0.0561093
9	17	3T	Motor3Class	1	0.0719703
9	17	3T	Motor3Class	1	0.292512
9	17	3T	Motor3Class	1	0.116481
9	17	3T	Motor3Class	1	0.0519297
9	17	3T	Motor3Class	1	0.23705
9	17	3T	Motor3Class	1	0.448897
9	17	3T	Motor3Class	1	0.885288
9	17	3T	Motor3Class	1	0.400287
9	17	3T	Motor3Class	1	0.14964
9	17	3T	Motor3Class	1	0.189644
9	17	3T	Motor3Class	1	0.170314
9	17	3T	Motor3Class	1	0.29278
9	17	3T	Motor3Class	1	0.179271
9	17	3T	Motor3Class	1	0.267057
9	17	3T	Motor3Class	1	0.12532
9	17	3T	Motor3Class	1	0.134361
9	17	3T	Motor3Class	1	0.0612786
9	17	3T	Motor3Class	1	0.11634
9	17	3T	Motor3Class	1	0.0834193
9	17	3T	Motor3Class	1	0.0763912
9	17	3T	Motor3Class	1	0.197715
9	17	3T	Motor3Class	1	0.161771
9	17	3T	Motor3Class	1	0.127344
9	17	3T	Motor3Class	1	0.0440273
9	17	3T	Motor3Class	1	0.0788112
9	17	3T	Motor3Class	1	0.0448202
9	17	3T	Motor3Class	1	0.06823
9	17	3T	Motor3Class	1	0.0404141
9	17	3T	Motor3Class	1	0.108312
9	17	3T	Motor3Class	1	0.0924989
9	17	3T	Motor3Class	1	0.278592
9	17	3T	Motor3Class	1	0.209665
9	17	3T	Motor3Class	1	0.343756
9	17	3T	Motor3Class	1	0.457924
9	17	3T	Motor3Class	1	0.266721
9	17	3T	Motor3Class	1	0.260456
9	17	3T	Motor3Class	1	0.163609
9	17	3T	Motor3Class	1	0.1764
9	17	3T	Motor3Class	1	0.176145
9	17	3T	Motor3Class	1	0.141143
9	17	3T	Motor3Class	1	0.105485
9	17	3T	Motor3Class	1	0.132385
9	17	3T	Motor3Class	1	0.0933371
9	17	3T	Motor3Class	1	0.112107
9	17	3T	Motor3Class	1	0.190258
9	17	3T	Motor3Class	1	0.0604032
9	17	3T	Motor3Class	1	0.0526061
9	17	3T	Motor3Class	1	0.05693
9	17	3T	Motor3Class	1	0.123858
9	17	3T	Motor3Class	1	0.141988
9	17	3T	Motor3Class	1	0.185521
9	17	3T	Motor3Class	1	0.0651061
9	17	3T	Motor3Class	1	0.056812
9	17	3T	Motor3Class	1	0.285149
9	17	3T	Motor3Class	1	0.132737
9	17	3T	Motor3Class	1	0.0685171
9	17	3T	Motor3Class	1	0.0837953
9	17	3T	Motor3Class	1	0.173854
9	17	3T	Motor3Class	1	0.130489
9	17	3T	Motor3Class	1	0.293237
9	17	3T	Motor3Class	1	0.246158
9	17	3T	Motor3Class	1	0.166495
9	17	3T	Motor3Class	1	0.10786
9	17	3T	Motor3Class	1	0.0911705
9	17	3T	Motor3Class	1	0.0532144
9	17	3T	Motor3Class	1	0.124621
9	17	3T	Motor3Class	1	0.102411
9	17	3T	Motor3Class	1	0.0762522
9	17	3T	Motor3Class	1	0.140645
9	17	3T	Motor3Class	1	0.08218
9	17	3T	Motor3Class	1	0.106666
9	17	3T	Motor3Class	1	0.122058
9	17	3T	Motor3Class	1	0.146885
9	17	3T	Motor3Class	1	0.166721
9	17	3T	Motor3Class	1	0.263593
9	17	3T	Motor3Class	1	0.207897
9	17	3T	Motor3Class	1	0.169262
9	17	3T	Motor3Class	1	0.131936
9	17	3T	Motor3Class	1	0.306722
9	17	3T	Motor3Class	1	0.107938
9	17	3T	Motor3Class	1	0.0835377
9	17	3T	Motor3Class	1	0.0727846
9	17	3T	Motor3Class	1	0.0533614
9	17	3T	Motor3Class	1	0.0457442
9	17	3T	Motor3Class	1	0.0920618
9	17	3T	Motor3Class	1	0.17534
9	17	3T	Motor3Class	1	0.159543
9	17	3T	Motor3Class	1	0.101123
9	17	3T	Motor3Class	1	0.105563
9	17	3T	Motor3Class	1	0.197072
9	17	3T	Motor3Class	1	0.204236
9	17	3T	Motor3Class	1	0.165112
9	17	3T	Motor3Class	1	0.724669
9	17	3T	Motor3Class	1	0.455285
9	17	3T	Motor3Class	1	0.115095
9	17	3T	Motor3Class	1	0.104567
9	17	3T	Motor3Class	1	0.113694
9	17	3T	Motor3Class	1	0.221844
9	17	3T	Motor3Class	1	0.227887
9	17	3T	Motor3Class	1	0.0722331
9	17	3T	Motor3Class	1	0.0830524
9	17	3T	Motor3Class	1	0.0849686
9	17	3T	Motor3Class	1	0.0668243
9	17	3T	Motor3Class	1	0.0585879
9	17	3T	Motor3Class	1	0.176406
9	17	3T	Motor3Class	1	0.0912806
9	17	3T	Motor3Class	1	0.200098
9	17	3T	Motor3Class	1	0.128261
9	17	3T	Motor3Class	1	0.0858125
9	17	3T	Motor3Class	1	0.148901
9	17	3T	Motor3Class	1	0.0987295
9	17	3T	Motor3Class	1	0.037372
9	17	3T	Motor3Class	1	0.0618298
9	17	3T	Motor3Class	1	0.0760925
9	17	3T	Motor3Class	1	0.0826261
9	17	3T	Motor3Class	1	0.107971
9	17	3T	Motor3Class	1	0.117071
9	17	3T	Motor3Class	1	0.115189
9	17	3T	Motor3Class	1	0.161358
9	17	3T	Motor3Class	1	0.171792
9	17	3T	Motor3Class	1	0.0676556
9	17	3T	Motor3Class	1	0.087033
9	17	3T	Motor3Class	1	0.20193
9	17	3T	Motor3Class	1	0.080447
9	17	3T	Motor3Class	1	0.0850195
9	17	3T	Motor3Class	1	0.211964
9	17	3T	Motor3Class	1	0.188309
9	17	3T	Motor3Class	1	0.0777671
9	17	3T	Motor3Class	1	0.114566
9	17	3T	Motor3Class	1	0.139254
9	17	3T	Motor3Class	1	0.142274
9	17	3T	Motor3Class	1	0.0525603
9	17	3T	Motor3Class	1	0.112562
9	17	3T	Motor3Class	1	0.1458
9	17	3T	Motor3Class	1	0.0495374
9	17	3T	Motor3Class	1	0.260447
9	17	3T	Motor3Class	1	0.104112
9	17	3T	Motor3Class	1	0.11422
9	17	3T	Motor3Class	1	0.154147
9	17	3T	Motor3Class	1	0.127137
9	17	3T	Motor3Class	1	0.172423
9	17	3T	Motor3Class	1	0.0535286
9	17	3T	Motor3Class	1	0.213078
9	17	3T	Motor3Class	1	0.0921011
9	17	3T	Motor3Class	1	0.122417
9	17	3T	Motor3Class	1	0.15057
9	17	3T	Motor3Class	1	0.221207
9	17	3T	Motor3Class	1	0.238292
9	17	3T	Motor3Class	1	0.18868
9	17	3T	Motor3Class	1	0.0846294
9	17	3T	Motor3Class	1	0.0951131
9	17	3T	Motor3Class	1	0.182707
9	17	3T	Motor3Class	1	0.120217
9	17	3T	Motor3Class	1	0.0868186
9	17	3T	Motor3Class	1	0.283506
9	17	3T	Motor3Class	1	0.283961
9	17	3T	Motor3Class	1	0.27356
9	17	3T	Motor3Class	1	0.653372
9	17	3T	Motor3Class	1	0.735284
9	17	3T	Motor3Class	1	0.19357
9	17	3T	Motor3Class	1	0.127746
9	17	3T	Motor3Class	1	0.088712
9	17	3T	Motor3Class	1	0.564981
9	17	3T	Motor3Class	1	0.462725
9	17	3T	Motor3Class	1	0.155409
9	17	3T	Motor3Class	1	0.135334
9	17	3T	Motor3Class	1	0.101359
9	17	3T	Motor3Class	1	0.149199
9	17	3T	Motor3Class	1	0.118134
9	17	3T	Motor3Class	1	0.0818033
9	17	3T	Motor3Class	1	0.0769305
9	17	3T	Motor3Class	1	0.038859
9	17	3T	Motor3Class	1	0.053213
9	17	3T	Motor3Class	1	0.125406
9	17	3T	Motor3Class	1	0.165524
9	17	3T	Motor3Class	1	0.094792
9	17	3T	Motor3Class	1	0.0938827
9	17	3T	Motor3Class	1	0.063227
9	17	3T	Motor3Class	1	0.198457
9	17	3T	Motor3Class	1	0.267597
9	17	3T	Motor3Class	1	0.606414
9	17	3T	Motor3Class	1	0.937436
9	17	3T	Motor3Class	1	0.482399
9	17	3T	Motor3Class	1	0.213995
9	17	3T	Motor3Class	1	0.190787
9	17	3T	Motor3Class	1	0.120298
9	17	3T	Motor3Class	1	0.0588822
9	17	3T	Motor3Class	1	0.117129
9	17	3T	Motor3Class	1	0.136947
9	17	3T	Motor3Class	1	0.0777938
9	17	3T	Motor3Class	1	0.103661
9	17	3T	Motor3Class	1	0.174356
9	17	3T	Motor3Class	1	0.0958022
9	17	3T	Motor3Class	1	0.0674641
9	17	3T	Motor3Class	1	0.0418929
9	17	3T	Motor3Class	1	0.0447004
9	17	3T	Motor3Class	1	0.132479
9	17	3T	Motor3Class	1	0.185438
9	17	3T	Motor3Class	1	0.104091
9	17	3T	Motor3Class	1	0.0580921
9	17	3T	Motor3Class	1	0.0616862
9	17	3T	Motor3Class	1	0.0738205
9	17	3T	Motor3Class	1	0.0942021
24	18	3T	Motor3Class	1	0
24	18	3T	Motor3Class	1	0.120277
24	18	3T	Motor3Class	1	0.136215
24	18	3T	Motor3Class	1	0.113299
24	18	3T	Motor3Class	1	0.139833
24	18	3T	Motor3Class	1	0.0713073
24	18	3T	Motor3Class	1	0.256565
24	18	3T	Motor3Class	1	0.106648
24	18	3T	Motor3Class	1	0.0797299
24	18	3T	Motor3Class	1	0.163901
24	18	3T	Motor3Class	1	0.211806
24	18	3T	Motor3Class	1	0.0874761
24	18	3T	Motor3Class	1	0.1053
24	18	3T	Motor3Class	1	0.0754792
24	18	3T	Motor3Class	1	0.112111
24	18	3T	Motor3Class	1	0.294209
24	18	3T	Motor3Class	1	0.0436933
24	18	3T	Motor3Class	1	0.145312
24	18	3T	Motor3Class	1	0.0815494
24	18	3T	Motor3Class	1	0.0803814
24	18	3T	Motor3Class	1	0.239038
24	18	3T	Motor3Class	1	0.0607961
24	18	3T	Motor3Class	1	0.0930143
24	18	3T	Motor3Class	1	0.117334
24	18	3T	Motor3Class	1	0.0864274
24	18	3T	Motor3Class	1	0.180618
24	18	3T	Motor3Class	1	0.0873782
24	18	3T	Motor3Class	1	0.0730309
24	18	3T	Motor3Class	1	0.0711196
24	18	3T	Motor3Class	1	0.174012
24	18	3T	Motor3Class	1	0.106797
24	18	3T	Motor3Class	1	0.133848
24	18	3T	Motor3Class	1	0.0718498
24	18	3T	Motor3Class	1	0.0490382
24	18	3T	Motor3Class	1	0.0854443
24	18	3T	Motor3Class	1	0.105139
24	18	3T	Motor3Class	1	0.140671
24	18	3T	Motor3Class	1	0.0799784
24	18	3T	Motor3Class	1	0.0635543
24	18	3T	Motor3Class	1	0.086953
24	18	3T	Motor3Class	1	0.110492
24	18	3T	Motor3Class	1	0.0477059
24	18	3T	Motor3Class	1	0.250666
24	18	3T	Motor3Class	1	0.141214
24	18	3T	Motor3Class	1	0.0688937
24	18	3T	Motor3Class	1	0.122312
24	18	3T	Motor3Class	1	0.0603637
24	18	3T	Motor3Class	1	0.186609
24	18	3T	Motor3Class	1	0.0673382
24	18	3T	Motor3Class	1	0.0479153
24	18	3T	Motor3Class	1	0.139672
24	18	3T	Motor3Class	1	0.0813498
24	18	3T	Motor3Class	1	0.225372
24	18	3T	Motor3Class	1	0.0848992
24	18	3T	Motor3Class	1	0.0278822
24	18	3T	Motor3Class	1	0.165843
24	18	3T	Motor3Class	1	0.0916993
24	18	3T	Motor3Class	1	0.0929133
24	18	3T	Motor3Class	1	0.0752481
24	18	3T	Motor3Class	1	0.0520041
24	18	3T	Motor3Class	1	0.0503555
24	18	3T	Motor3Class	1	0.0692663
24	18	3T	Motor3Class	1	0.0990087
24	18	3T	Motor3Class	1	0.21353
24	18	3T	Motor3Class	1	0.0543349
24	18	3T	Motor3Class	1	0.107375
24	18	3T	Motor3Class	1	0.0530583
24	18	3T	Motor3Class	1	0.11845
24	18	3T	Motor3Class	1	0.14181
24	18	3T	Motor3Class	1	0.0988584
24	18	3T	Motor3Class	1	0.0695534
24	18	3T	Motor3Class	1	0.0318549
24	18	3T	Motor3Class	1	0.108925
24	18	3T	Motor3Class	1	0.0802762
24	18	3T	Motor3Class	1	0.20279
24	18	3T	Motor3Class	1	0.13352
24	18	3T	Motor3Class	1	0.0878407
24	18	3T	Motor3Class	1	0.0290327
24	18	3T	Motor3Class	1	0.138666
24	18	3T	Motor3Class	1	0.210407
24	18	3T	Motor3Class	1	0.0727067
24	18	3T	Motor3Class	1	0.110662
24	18	3T	Motor3Class	1	0.0586031
24	18	3T	Motor3Class	1	0.121228
24	18	3T	Motor3Class	1	0.0939009
24	18	3T	Motor3Class	1	0.129806
24	18	3T	Motor3Class	1	0.105547
24	18	3T	Motor3Class	1	0.0474138
24	18	3T	Motor3Class	1	0.131177
24	18	3T	Motor3Class	1	0.0674714
24	18	3T	Motor3Class	1	0.233306
24	18	3T	Motor3Class	1	0.120369
24	18	3T	Motor3Class	1	0.105092
24	18	3T	Motor3Class	1	0.0906408
24	18	3T	Motor3Class	1	0.128009
24	18	3T	Motor3Class	1	0.310094
24	18	3T	Motor3Class	1	0.135277
24	18	3T	Motor3Class	1	0.134969
24	18	3T	Motor3Class	1	0.155436
24	18	3T	Motor3Class	1	0.107997
24	18	3T	Motor3Class	1	0.295402
24	18	3T	Motor3Class	1	0.0871104
24	18	3T	Motor3Class	1	0.101892
24	18	3T	Motor3Class	1	0.0498307
24	18	3T	Motor3Class	1	0.0756264
24	18	3T	Motor3Class	1	0.052217
24	18	3T	Motor3Class	1	0.229439
24	18	3T	Motor3Class	1	0.0860938
24	18	3T	Motor3Class	1	0.0918014
24	18	3T	Motor3Class	1	0.0889189
24	18	3T	Motor3Class	1	0.0474274
24	18	3T	Motor3Class	1	0.225234
24	18	3T	Motor3Class	1	0.0839672
24	18	3T	Motor3Class	1	0.0648879
24	18	3T	Motor3Class	1	0.114041
24	18	3T	Motor3Class	1	0.0822648
24	18	3T	Motor3Class	1	0.217835
24	18	3T	Motor3Class	1	0.154483
24	18	3T	Motor3Class	1	0.0539607
24	18	3T	Motor3Class	1	0.0502586
24	18	3T	Motor3Class	1	0.144972
24	18	3T	Motor3Class	1	0.111241
24	18	3T	Motor3Class	1	0.12812
24	18	3T	Motor3Class	1	0.0507489
24	18	3T	Motor3Class	1	0.0391457
24	18	3T	Motor3Class	1	0.167915
24	18	3T	Motor3Class	1	0.158892
24	18	3T	Motor3Class	1	0.0926808
24	18	3T	Motor3Class	1	0.0970696
24	18	3T	Motor3Class	1	0.0386907
24	18	3T	Motor3Class	1	0.0966854
24	18	3T	Motor3Class	1	0.118278
24	18	3T	Motor3Class	1	0.0958988
24	18	3T	Motor3Class	1	0.098482
24	18	3T	Motor3Class	1	0.0298825
24	18	3T	Motor3Class	1	0.103585
24	18	3T	Motor3Class	1	0.0450637
24	18	3T	Motor3Class	1	0.181817
24	18	3T	Motor3Class	1	0.118095
24	18	3T	Motor3Class	1	0.0794621
24	18	3T	Motor3Class	1	0.11988
24	18	3T	Motor3Class	1	0.0489415
24	18	3T	Motor3Class	1	0.167255
24	18	3T	Motor3Class	1	0.0341308
24	18	3T	Motor3Class	1	0.0790907
24	18	3T	Motor3Class	1	0.0864953
24	18	3T	Motor3Class	1	0.065765
24	18	3T	Motor3Class	1	0.142248
24	18	3T	Motor3Class	1	0.0571962
24	18	3T	Motor3Class	1	0.0865841
24	18	3T	Motor3Class	1	0.0897531
24	18	3T	Motor3Class	1	0.125208
24	18	3T	Motor3Class	1	0.24261
24	18	3T	Motor3Class	1	0.141919
24	18	3T	Motor3Class	1	0.0477899
24	18	3T	Motor3Class	1	0.0832781
24	18	3T	Motor3Class	1	0.131062
24	18	3T	Motor3Class	1	0.191151
24	18	3T	Motor3Class	1	0.0960585
24	18	3T	Motor3Class	1	0.0331304
24	18	3T	Motor3Class	1	0.0824782
24	18	3T	Motor3Class	1	0.0938647
24	18	3T	Motor3Class	1	0.29186
24	18	3T	Motor3Class	1	0.174733
24	18	3T	Motor3Class	1	0.122547
24	18	3T	Motor3Class	1	0.267161
24	18	3T	Motor3Class	1	0.154632
24	18	3T	Motor3Class	1	0.103673
24	18	3T	Motor3Class	1	0.0431348
24	18	3T	Motor3Class	1	0.0800445
24	18	3T	Motor3Class	1	0.139384
24	18	3T	Motor3Class	1	0.117735
24	18	3T	Motor3Class	1	0.10908
24	18	3T	Motor3Class	1	0.0925361
24	18	3T	Motor3Class	1	0.0506533
24	18	3T	Motor3Class	1	0.0988599
24	18	3T	Motor3Class	1	0.0843069
24	18	3T	Motor3Class	1	0.203022
24	18	3T	Motor3Class	1	0.115307
24	18	3T	Motor3Class	1	0.0652614
24	18	3T	Motor3Class	1	0.0795034
24	18	3T	Motor3Class	1	0.0755229
24	18	3T	Motor3Class	1	0.159624
24	18	3T	Motor3Class	1	0.0426424
24	18	3T	Motor3Class	1	0.069788
24	18	3T	Motor3Class	1	0.139685
24	18	3T	Motor3Class	1	0.209213
24	18	3T	Motor3Class	1	0.210469
24	18	3T	Motor3Class	1	0.292109
24	18	3T	Motor3Class	1	0.342171
24	18	3T	Motor3Class	1	0.0629653
24	18	3T	Motor3Class	1	0.155094
24	18	3T	Motor3Class	1	0.0839636
24	18	3T	Motor3Class	1	0.242238
24	18	3T	Motor3Class	1	0.0998628
24	18	3T	Motor3Class	1	0.0623554
24	18	3T	Motor3Class	1	0.144902
24	18	3T	Motor3Class	1	0.106915
24	18	3T	Motor3Class	1	0.269111
24	18	3T	Motor3Class	1	0.112863
24	18	3T	Motor3Class	1	0.0738475
24	18	3T	Motor3Class	1	0.100198
24	18	3T	Motor3Class	1	0.0947632
24	18	3T	Motor3Class	1	0.248518
24	18	3T	Motor3Class	1	0.0806826
24	18	3T	Motor3Class	1	0.104394
24	18	3T	Motor3Class	1	0.0911427
24	18	3T	Motor3Class	1	0.0924297
24	18	3T	Motor3Class	1	0.232389
24	18	3T	Motor3Class	1	0.109057
24	18	3T	Motor3Class	1	0.0781402
24	18	3T	Motor3Class	1	0.142728
24	18	3T	Motor3Class	1	0.115719
24	18	3T	Motor3Class	1	0.182996
24	18	3T	Motor3Class	1	0.161834
24	18	3T	Motor3Class	1	0.0653402
24	18	3T	Motor3Class	1	0.10123
24	18	3T	Motor3Class	1	0.117945
24	18	3T	Motor3Class	1	0.243652
24	18	3T	Motor3Class	1	0.105453
24	18	3T	Motor3Class	1	0.0972466
24	18	3T	Motor3Class	1	0.100366
24	18	3T	Motor3Class	1	0.0757409
24	18	3T	Motor3Class	1	0.162536
24	18	3T	Motor3Class	1	0.0540866
24	18	3T	Motor3Class	1	0.055743
24	18	3T	Motor3Class	1	0.18915
24	18	3T	Motor3Class	1	0.189351
24	18	3T	Motor3Class	1	0.0972207
24	18	3T	Motor3Class	1	0.140497
24	18	3T	Motor3Class	1	0.0582148
24	18	3T	Motor3Class	1	0.177148
24	18	3T	Motor3Class	1	0.327418
24	18	3T	Motor3Class	1	0.115714
24	18	3T	Motor3Class	1	0.11181
24	18	3T	Motor3Class	1	0.0380309
24	18	3T	Motor3Class	1	0.129645
24	18	3T	Motor3Class	1	0.17771
24	18	3T	Motor3Class	1	0.2259
24	18	3T	Motor3Class	1	0.110224
24	18	3T	Motor3Class	1	0.0958753
24	18	3T	Motor3Class	1	0.0610617
24	18	3T	Motor3Class	1	0.111599
24	18	3T	Motor3Class	1	0.112681
24	18	3T	Motor3Class	1	0.166886
24	18	3T	Motor3Class	1	0.108176
24	18	3T	Motor3Class	1	0.0698277
24	18	3T	Motor3Class	1	0.182323
24	18	3T	Motor3Class	1	0.11191
24	18	3T	Motor3Class	1	0.205074
24	18	3T	Motor3Class	1	0.155833
24	18	3T	Motor3Class	1	0.0927406
24	18	3T	Motor3Class	1	0.13965
24	18	3T	Motor3Class	1	0.0979372
24	18	3T	Motor3Class	1	0.194148
24	18	3T	Motor3Class	1	0.077644
24	18	3T	Motor3Class	1	0.0981427
[truncated: 11,066 more rows]

## Sheet: Mapping3Fingers
subj	age	sess	task	run	framewise_displacement
25	19	7T	Mapping3Fingers	1	0
25	19	7T	Mapping3Fingers	1	0.104023
25	19	7T	Mapping3Fingers	1	0.0729713
25	19	7T	Mapping3Fingers	1	0.130309
25	19	7T	Mapping3Fingers	1	0.0786783
25	19	7T	Mapping3Fingers	1	0.0723565
25	19	7T	Mapping3Fingers	1	0.0918291
25	19	7T	Mapping3Fingers	1	0.0804751
25	19	7T	Mapping3Fingers	1	0.0222285
25	19	7T	Mapping3Fingers	1	0.0553997
25	19	7T	Mapping3Fingers	1	0.0764858
25	19	7T	Mapping3Fingers	1	0.0531193
25	19	7T	Mapping3Fingers	1	0.0212614
25	19	7T	Mapping3Fingers	1	0.0449751
25	19	7T	Mapping3Fingers	1	0.0836563
25	19	7T	Mapping3Fingers	1	0.0305603
25	19	7T	Mapping3Fingers	1	0.0597824
25	19	7T	Mapping3Fingers	1	0.105704
25	19	7T	Mapping3Fingers	1	0.0501626
25	19	7T	Mapping3Fingers	1	0.0459744
25	19	7T	Mapping3Fingers	1	0.0364761
25	19	7T	Mapping3Fingers	1	0.0610708
25	19	7T	Mapping3Fingers	1	0.0524485
25	19	7T	Mapping3Fingers	1	0.0566397
25	19	7T	Mapping3Fingers	1	0.0490509
25	19	7T	Mapping3Fingers	1	0.0801253
25	19	7T	Mapping3Fingers	1	0.047665
25	19	7T	Mapping3Fingers	1	0.0666931
25	19	7T	Mapping3Fingers	1	0.0456065
25	19	7T	Mapping3Fingers	1	0.0747445
25	19	7T	Mapping3Fingers	1	0.0262615
25	19	7T	Mapping3Fingers	1	0.112539
25	19	7T	Mapping3Fingers	1	0.0625219
25	19	7T	Mapping3Fingers	1	0.0505911
25	19	7T	Mapping3Fingers	1	0.0719848
25	19	7T	Mapping3Fingers	1	0.064565
25	19	7T	Mapping3Fingers	1	0.0341956
25	19	7T	Mapping3Fingers	1	0.0661418
25	19	7T	Mapping3Fingers	1	0.0641793
25	19	7T	Mapping3Fingers	1	0.0497864
25	19	7T	Mapping3Fingers	1	0.116286
25	19	7T	Mapping3Fingers	1	0.0320739
25	19	7T	Mapping3Fingers	1	0.0369147
25	19	7T	Mapping3Fingers	1	0.0640544
25	19	7T	Mapping3Fingers	1	0.0883204
25	19	7T	Mapping3Fingers	1	0.0460865
25	19	7T	Mapping3Fingers	1	0.116729
25	19	7T	Mapping3Fingers	1	0.0698763
25	19	7T	Mapping3Fingers	1	0.0488651
25	19	7T	Mapping3Fingers	1	0.100742
25	19	7T	Mapping3Fingers	1	0.0665133
25	19	7T	Mapping3Fingers	1	0.0255858
25	19	7T	Mapping3Fingers	1	0.0960081
25	19	7T	Mapping3Fingers	1	0.0718394
25	19	7T	Mapping3Fingers	1	0.0272694
25	19	7T	Mapping3Fingers	1	0.0959858
25	19	7T	Mapping3Fingers	1	0.0390658
25	19	7T	Mapping3Fingers	1	0.0145898
25	19	7T	Mapping3Fingers	1	0.0458697
25	19	7T	Mapping3Fingers	1	0.0813311
25	19	7T	Mapping3Fingers	1	0.046355
25	19	7T	Mapping3Fingers	1	0.121419
25	19	7T	Mapping3Fingers	1	0.066999
25	19	7T	Mapping3Fingers	1	0.0329904
25	19	7T	Mapping3Fingers	1	0.0986254
25	19	7T	Mapping3Fingers	1	0.0853985
25	19	7T	Mapping3Fingers	1	0.079041
25	19	7T	Mapping3Fingers	1	0.0527664
25	19	7T	Mapping3Fingers	1	0.129656
25	19	7T	Mapping3Fingers	1	0.0890952
25	19	7T	Mapping3Fingers	1	0.053169
25	19	7T	Mapping3Fingers	1	0.0587261
25	19	7T	Mapping3Fingers	1	0.0971261
25	19	7T	Mapping3Fingers	1	0.10003
25	19	7T	Mapping3Fingers	1	0.0957874
25	19	7T	Mapping3Fingers	1	0.0665676
25	19	7T	Mapping3Fingers	1	0.0314827
25	19	7T	Mapping3Fingers	1	0.052985
25	19	7T	Mapping3Fingers	1	0.0845652
25	19	7T	Mapping3Fingers	1	0.0553138
25	19	7T	Mapping3Fingers	1	0.170761
25	19	7T	Mapping3Fingers	1	0.0660578
25	19	7T	Mapping3Fingers	1	0.0768508
25	19	7T	Mapping3Fingers	1	0.0630831
25	19	7T	Mapping3Fingers	1	0.103209
25	19	7T	Mapping3Fingers	1	0.0584499
25	19	7T	Mapping3Fingers	1	0.120212
25	19	7T	Mapping3Fingers	1	0.12889
25	19	7T	Mapping3Fingers	1	0.0757829
25	19	7T	Mapping3Fingers	1	0.0922318
25	19	7T	Mapping3Fingers	1	0.0717017
25	19	7T	Mapping3Fingers	1	0.0415943
25	19	7T	Mapping3Fingers	1	0.142057
25	19	7T	Mapping3Fingers	1	0.181327
25	19	7T	Mapping3Fingers	1	0.148039
25	19	7T	Mapping3Fingers	1	0.125789
25	19	7T	Mapping3Fingers	1	0.139269
25	19	7T	Mapping3Fingers	1	0.0471382
25	19	7T	Mapping3Fingers	1	0.0834601
25	19	7T	Mapping3Fingers	1	0.0833241
25	19	7T	Mapping3Fingers	1	0.0332803
25	19	7T	Mapping3Fingers	1	0.0601498
25	19	7T	Mapping3Fingers	1	0.0457106
25	19	7T	Mapping3Fingers	1	0.116406
25	19	7T	Mapping3Fingers	1	0.136278
25	19	7T	Mapping3Fingers	1	0.128935
25	19	7T	Mapping3Fingers	1	0.124649
25	19	7T	Mapping3Fingers	1	0.0800871
25	19	7T	Mapping3Fingers	1	0.11087
25	19	7T	Mapping3Fingers	1	0.0867156
25	19	7T	Mapping3Fingers	1	0.0934592
25	19	7T	Mapping3Fingers	1	0.0869435
25	19	7T	Mapping3Fingers	1	0.0516953
25	19	7T	Mapping3Fingers	1	0.0390341
25	19	7T	Mapping3Fingers	1	0.0543379
25	19	7T	Mapping3Fingers	1	0.0724881
25	19	7T	Mapping3Fingers	1	0.120163
25	19	7T	Mapping3Fingers	1	0.0812016
25	19	7T	Mapping3Fingers	1	0.0999725
25	19	7T	Mapping3Fingers	1	0.0395544
25	19	7T	Mapping3Fingers	1	0.211048
25	19	7T	Mapping3Fingers	1	0.0990977
25	19	7T	Mapping3Fingers	1	0.273657
25	19	7T	Mapping3Fingers	1	0.239829
25	19	7T	Mapping3Fingers	1	0.164142
25	19	7T	Mapping3Fingers	1	0.0921263
25	19	7T	Mapping3Fingers	1	0.0936807
25	19	7T	Mapping3Fingers	1	0.12513
25	19	7T	Mapping3Fingers	1	0.109341
25	19	7T	Mapping3Fingers	1	0.0998354
25	19	7T	Mapping3Fingers	1	0.083122
25	19	7T	Mapping3Fingers	1	0.115883
25	19	7T	Mapping3Fingers	1	0.068074
25	19	7T	Mapping3Fingers	1	0.0885423
25	19	7T	Mapping3Fingers	1	0.06029
25	19	7T	Mapping3Fingers	1	0.0584444
25	19	7T	Mapping3Fingers	1	0.0458946
25	19	7T	Mapping3Fingers	1	0.161099
25	19	7T	Mapping3Fingers	1	0.241753
25	19	7T	Mapping3Fingers	1	0.0800028
25	19	7T	Mapping3Fingers	1	0.0741636
25	19	7T	Mapping3Fingers	1	0.124665
25	19	7T	Mapping3Fingers	1	0.163654
25	19	7T	Mapping3Fingers	1	0.146484
25	19	7T	Mapping3Fingers	1	0.114087
25	19	7T	Mapping3Fingers	1	0.0774768
25	19	7T	Mapping3Fingers	1	0.141534
25	19	7T	Mapping3Fingers	1	0.0674054
25	19	7T	Mapping3Fingers	1	0.0615073
25	19	7T	Mapping3Fingers	1	0.0570379
25	19	7T	Mapping3Fingers	1	0.158202
25	19	7T	Mapping3Fingers	1	0.0328516
25	19	7T	Mapping3Fingers	1	0.061751
25	19	7T	Mapping3Fingers	1	0.0986186
25	19	7T	Mapping3Fingers	1	0.123523
25	19	7T	Mapping3Fingers	1	0.0384143
25	19	7T	Mapping3Fingers	1	0.13962
25	19	7T	Mapping3Fingers	1	0.0226183
25	19	7T	Mapping3Fingers	1	0.14426
25	19	7T	Mapping3Fingers	1	0.103362
25	19	7T	Mapping3Fingers	1	0.104969
25	19	7T	Mapping3Fingers	1	0.0432546
25	19	7T	Mapping3Fingers	1	0.0881816
25	19	7T	Mapping3Fingers	1	0.0775454
25	19	7T	Mapping3Fingers	1	0.145071
25	19	7T	Mapping3Fingers	1	0.0563332
25	19	7T	Mapping3Fingers	1	0.177889
25	19	7T	Mapping3Fingers	1	0.0616399
25	19	7T	Mapping3Fingers	1	0.0901505
25	19	7T	Mapping3Fingers	1	0.132452
25	19	7T	Mapping3Fingers	1	0.103815
25	19	7T	Mapping3Fingers	1	0.0748651
25	19	7T	Mapping3Fingers	1	0.0657558
25	19	7T	Mapping3Fingers	1	0.133645
25	19	7T	Mapping3Fingers	1	0.120541
25	19	7T	Mapping3Fingers	1	0.131269
25	19	7T	Mapping3Fingers	1	0.0631403
25	19	7T	Mapping3Fingers	1	0.0808094
25	19	7T	Mapping3Fingers	1	0.0584958
25	19	7T	Mapping3Fingers	1	0.0624602
25	19	7T	Mapping3Fingers	1	0.119701
25	19	7T	Mapping3Fingers	1	0.0481742
25	19	7T	Mapping3Fingers	1	0.0210162
25	19	7T	Mapping3Fingers	1	0.465625
25	19	7T	Mapping3Fingers	1	0.242108
25	19	7T	Mapping3Fingers	1	0.148439
25	19	7T	Mapping3Fingers	1	0.277652
25	19	7T	Mapping3Fingers	1	0.246278
25	19	7T	Mapping3Fingers	1	0.116043
25	19	7T	Mapping3Fingers	1	0.112921
25	19	7T	Mapping3Fingers	1	0.0934231
25	19	7T	Mapping3Fingers	1	0.103444
25	19	7T	Mapping3Fingers	1	0.084549
25	19	7T	Mapping3Fingers	1	0.0706148
25	19	7T	Mapping3Fingers	1	0.0992301
25	19	7T	Mapping3Fingers	1	0.117595
25	19	7T	Mapping3Fingers	1	0.0751503
25	19	7T	Mapping3Fingers	1	0.140473
25	19	7T	Mapping3Fingers	1	0.0776897
25	19	7T	Mapping3Fingers	1	0.0364306
25	19	7T	Mapping3Fingers	1	0.132049
25	19	7T	Mapping3Fingers	1	0.0255656
25	19	7T	Mapping3Fingers	1	0.0836057
25	19	7T	Mapping3Fingers	1	0.16051
25	19	7T	Mapping3Fingers	1	0.111491
25	19	7T	Mapping3Fingers	1	0.0769798
25	19	7T	Mapping3Fingers	1	0.0862654
25	19	7T	Mapping3Fingers	1	0.0817479
25	19	7T	Mapping3Fingers	1	0.159936
25	19	7T	Mapping3Fingers	1	0.15421
25	19	7T	Mapping3Fingers	1	0.109789
25	19	7T	Mapping3Fingers	1	0.0898043
25	19	7T	Mapping3Fingers	1	0.0407881
25	19	7T	Mapping3Fingers	1	0.0776852
25	19	7T	Mapping3Fingers	1	0.105878
25	19	7T	Mapping3Fingers	1	0.0852622
25	19	7T	Mapping3Fingers	1	0.175595
25	19	7T	Mapping3Fingers	1	0.0930806
25	19	7T	Mapping3Fingers	1	0.168148
25	19	7T	Mapping3Fingers	1	0.469162
25	19	7T	Mapping3Fingers	1	0.10209
25	19	7T	Mapping3Fingers	1	0.147045
25	19	7T	Mapping3Fingers	1	0.119501
25	19	7T	Mapping3Fingers	1	0.102921
25	19	7T	Mapping3Fingers	1	0.0456322
25	19	7T	Mapping3Fingers	1	0.0395704
25	19	7T	Mapping3Fingers	1	0.0637041
25	19	7T	Mapping3Fingers	1	0.0678772
25	19	7T	Mapping3Fingers	1	0.0572461
25	19	7T	Mapping3Fingers	1	0.163102
25	19	7T	Mapping3Fingers	1	0.10535
25	19	7T	Mapping3Fingers	1	0.115773
25	19	7T	Mapping3Fingers	1	0.0593479
25	19	7T	Mapping3Fingers	1	0.29213
25	19	7T	Mapping3Fingers	1	0.304008
25	19	7T	Mapping3Fingers	1	0.151362
25	19	7T	Mapping3Fingers	1	0.182242
25	19	7T	Mapping3Fingers	1	0.0824073
25	19	7T	Mapping3Fingers	1	0.121829
25	19	7T	Mapping3Fingers	1	0.050423
25	19	7T	Mapping3Fingers	1	0.114929
25	19	7T	Mapping3Fingers	1	0.0714451
25	19	7T	Mapping3Fingers	1	0.120587
25	19	7T	Mapping3Fingers	1	0.0540297
25	19	7T	Mapping3Fingers	1	0.269694
25	19	7T	Mapping3Fingers	1	0.311408
25	19	7T	Mapping3Fingers	1	0.0847933
25	19	7T	Mapping3Fingers	1	0.0997878
25	19	7T	Mapping3Fingers	1	0.212847
25	19	7T	Mapping3Fingers	1	0.182497
25	19	7T	Mapping3Fingers	1	0.159215
25	19	7T	Mapping3Fingers	1	0.233785
25	19	7T	Mapping3Fingers	1	0.115349
25	19	7T	Mapping3Fingers	1	0.08922
25	19	7T	Mapping3Fingers	1	0.105749
25	19	7T	Mapping3Fingers	1	0.133571
25	19	7T	Mapping3Fingers	1	0.0381604
25	19	7T	Mapping3Fingers	1	0.0488722
25	19	7T	Mapping3Fingers	1	0.183231
25	19	7T	Mapping3Fingers	1	0.0786558
25	19	7T	Mapping3Fingers	1	0.0978655
25	19	7T	Mapping3Fingers	1	0.117603
25	19	7T	Mapping3Fingers	1	0.0744663
25	19	7T	Mapping3Fingers	1	0.191992
25	19	7T	Mapping3Fingers	1	0.0991266
25	19	7T	Mapping3Fingers	1	0.0905036
25	19	7T	Mapping3Fingers	1	0.0807193
25	19	7T	Mapping3Fingers	1	0.0510266
25	19	7T	Mapping3Fingers	1	0.0969877
25	19	7T	Mapping3Fingers	1	0.275892
25	19	7T	Mapping3Fingers	1	0.10751
25	19	7T	Mapping3Fingers	1	0.185759
25	19	7T	Mapping3Fingers	1	0.0985008
25	19	7T	Mapping3Fingers	1	0.176362
25	19	7T	Mapping3Fingers	1	0.0868491
25	19	7T	Mapping3Fingers	1	0.100675
25	19	7T	Mapping3Fingers	1	0.0624417
25	19	7T	Mapping3Fingers	1	0.0840113
25	19	7T	Mapping3Fingers	1	0.0374295
25	19	7T	Mapping3Fingers	1	0.129693
25	19	7T	Mapping3Fingers	1	0.0699445
25	19	7T	Mapping3Fingers	1	0.175958
25	19	7T	Mapping3Fingers	1	0.0582105
25	19	7T	Mapping3Fingers	1	0.204346
25	19	7T	Mapping3Fingers	1	0.176081
25	19	7T	Mapping3Fingers	1	0.137466
25	19	7T	Mapping3Fingers	1	0.0447068
25	19	7T	Mapping3Fingers	1	0.125848
25	19	7T	Mapping3Fingers	1	0.0455185
25	19	7T	Mapping3Fingers	1	0.138183
25	19	7T	Mapping3Fingers	1	0.105608
25	19	7T	Mapping3Fingers	1	0.131648
25	19	7T	Mapping3Fingers	1	0.0798811
25	19	7T	Mapping3Fingers	1	0.224555
25	19	7T	Mapping3Fingers	1	0.243481
25	19	7T	Mapping3Fingers	1	0.174741
25	19	7T	Mapping3Fingers	1	0.0586244
25	19	7T	Mapping3Fingers	1	0.0381982
25	19	7T	Mapping3Fingers	1	0.108842
25	19	7T	Mapping3Fingers	1	0.157249
25	19	7T	Mapping3Fingers	1	0.0633873
25	19	7T	Mapping3Fingers	1	0.0920705
25	19	7T	Mapping3Fingers	1	0.0450223
25	19	7T	Mapping3Fingers	1	0.122655
25	19	7T	Mapping3Fingers	1	0.106046
25	19	7T	Mapping3Fingers	1	0.0636777
25	19	7T	Mapping3Fingers	1	0.0534524
25	19	7T	Mapping3Fingers	1	0.0733897
25	19	7T	Mapping3Fingers	1	0.0672744
25	19	7T	Mapping3Fingers	1	0.102534
25	19	7T	Mapping3Fingers	1	0.0656526
25	19	7T	Mapping3Fingers	1	0.18219
25	19	7T	Mapping3Fingers	1	0.0668977
25	19	7T	Mapping3Fingers	1	0.186826
25	19	7T	Mapping3Fingers	1	0.330116
25	19	7T	Mapping3Fingers	1	0.0878156
25	19	7T	Mapping3Fingers	1	0.182052
25	19	7T	Mapping3Fingers	1	0.0771053
25	19	7T	Mapping3Fingers	1	0.0835818
25	19	7T	Mapping3Fingers	1	0.110881
25	19	7T	Mapping3Fingers	1	0.0832323
25	19	7T	Mapping3Fingers	1	0.0547688
25	19	7T	Mapping3Fingers	1	0.0494138
25	19	7T	Mapping3Fingers	1	0.0734655
25	19	7T	Mapping3Fingers	1	0.220571
25	19	7T	Mapping3Fingers	1	0.168113
25	19	7T	Mapping3Fingers	1	0.106981
25	19	7T	Mapping3Fingers	1	0.0604826
25	19	7T	Mapping3Fingers	1	0.238641
25	19	7T	Mapping3Fingers	1	0.160485
25	19	7T	Mapping3Fingers	1	0.0988157
25	19	7T	Mapping3Fingers	1	0.138915
25	19	7T	Mapping3Fingers	1	0.139522
25	19	7T	Mapping3Fingers	1	0.186419
25	19	7T	Mapping3Fingers	1	0.144265
25	19	7T	Mapping3Fingers	1	0.335968
25	19	7T	Mapping3Fingers	1	0.18061
25	19	7T	Mapping3Fingers	1	0.064778
25	19	7T	Mapping3Fingers	1	0.0615513
25	19	7T	Mapping3Fingers	1	0.0740297
25	19	7T	Mapping3Fingers	1	0.111218
25	19	7T	Mapping3Fingers	1	0.0683189
25	19	7T	Mapping3Fingers	1	0.108463
25	19	7T	Mapping3Fingers	1	0.170868
25	19	7T	Mapping3Fingers	1	0.281083
25	19	7T	Mapping3Fingers	1	0.047248
25	19	7T	Mapping3Fingers	1	0.13878
25	19	7T	Mapping3Fingers	1	0.139198
25	19	7T	Mapping3Fingers	1	0.0484245
25	19	7T	Mapping3Fingers	1	0.118849
25	19	7T	Mapping3Fingers	1	0.0829418
25	19	7T	Mapping3Fingers	1	0.073297
25	19	7T	Mapping3Fingers	1	0.10885
25	19	7T	Mapping3Fingers	1	0.232516
25	19	7T	Mapping3Fingers	1	0.235481
25	19	7T	Mapping3Fingers	1	0.0723493
25	19	7T	Mapping3Fingers	1	0.0981897
25	19	7T	Mapping3Fingers	1	0.0757194
25	19	7T	Mapping3Fingers	1	0.139852
25	19	7T	Mapping3Fingers	1	0.112893
25	19	7T	Mapping3Fingers	1	0.0380485
25	19	7T	Mapping3Fingers	1	0.0442914
25	19	7T	Mapping3Fingers	1	0.107668
25	19	7T	Mapping3Fingers	1	0.123233
25	19	7T	Mapping3Fingers	1	0.127021
25	19	7T	Mapping3Fingers	1	0.0748561
25	19	7T	Mapping3Fingers	1	0.125309
25	19	7T	Mapping3Fingers	1	0.0626186
25	19	7T	Mapping3Fingers	1	0.510349
25	19	7T	Mapping3Fingers	1	0.234683
25	19	7T	Mapping3Fingers	1	0.227503
25	19	7T	Mapping3Fingers	1	0.138265
25	19	7T	Mapping3Fingers	1	0.0377782
25	19	7T	Mapping3Fingers	1	0.0862708
25	19	7T	Mapping3Fingers	1	0.102327
25	19	7T	Mapping3Fingers	1	0.0619485
25	19	7T	Mapping3Fingers	1	0.0247214
25	19	7T	Mapping3Fingers	1	0.0350087
25	19	7T	Mapping3Fingers	1	0.071206
25	19	7T	Mapping3Fingers	1	0.0907537
25	19	7T	Mapping3Fingers	1	0.0946683
25	19	7T	Mapping3Fingers	1	0.0343356
25	19	7T	Mapping3Fingers	1	0.12421
25	19	7T	Mapping3Fingers	1	0.0937287
25	19	7T	Mapping3Fingers	1	0.130525
25	19	7T	Mapping3Fingers	1	0.021074
25	19	7T	Mapping3Fingers	1	0.0942968
25	19	7T	Mapping3Fingers	1	0.0588684
25	19	7T	Mapping3Fingers	1	0.056499
25	19	7T	Mapping3Fingers	1	0.0564591
25	19	7T	Mapping3Fingers	1	0.116418
25	19	7T	Mapping3Fingers	1	0.0596207
25	19	7T	Mapping3Fingers	1	0.0350748
25	19	7T	Mapping3Fingers	1	0.102741
25	19	7T	Mapping3Fingers	1	0.123721
25	19	7T	Mapping3Fingers	1	0.0578067
25	19	7T	Mapping3Fingers	1	0.113773
25	19	7T	Mapping3Fingers	1	0.0386089
25	19	7T	Mapping3Fingers	1	0.0807127
25	19	7T	Mapping3Fingers	1	0.113247
25	19	7T	Mapping3Fingers	1	0.167426
25	19	7T	Mapping3Fingers	1	0.0743419
25	19	7T	Mapping3Fingers	1	0.0581813
25	19	7T	Mapping3Fingers	1	0.0600378
25	19	7T	Mapping3Fingers	1	0.0552678
25	19	7T	Mapping3Fingers	1	0.0163559
25	19	7T	Mapping3Fingers	1	0.13713
25	19	7T	Mapping3Fingers	1	0.0895945
25	19	7T	Mapping3Fingers	1	0.13015
25	19	7T	Mapping3Fingers	1	0.117981
25	19	7T	Mapping3Fingers	1	0.0819993
25	19	7T	Mapping3Fingers	1	0.0358499
25	19	7T	Mapping3Fingers	1	0.0583356
25	19	7T	Mapping3Fingers	1	0.190692
25	19	7T	Mapping3Fingers	1	0.213259
25	19	7T	Mapping3Fingers	1	0.0808087
25	19	7T	Mapping3Fingers	1	0.215109
25	19	7T	Mapping3Fingers	1	0.0787235
25	19	7T	Mapping3Fingers	1	0.056018
25	19	7T	Mapping3Fingers	1	0.0838164
25	19	7T	Mapping3Fingers	1	0.108536
25	19	7T	Mapping3Fingers	1	0.302457
25	19	7T	Mapping3Fingers	1	0.248914
25	19	7T	Mapping3Fingers	1	0.359385
25	19	7T	Mapping3Fingers	1	0.166041
25	19	7T	Mapping3Fingers	1	0.166101
25	19	7T	Mapping3Fingers	1	0.231691
25	19	7T	Mapping3Fingers	1	0.173047
25	19	7T	Mapping3Fingers	1	0.09599
25	19	7T	Mapping3Fingers	1	0.048654
25	19	7T	Mapping3Fingers	1	0.0529305
25	19	7T	Mapping3Fingers	1	0.0382828
25	19	7T	Mapping3Fingers	1	0.0429964
25	19	7T	Mapping3Fingers	1	0.060674
25	19	7T	Mapping3Fingers	1	0.0279
25	19	7T	Mapping3Fingers	1	0.0289144
25	19	7T	Mapping3Fingers	1	0.042018
25	19	7T	Mapping3Fingers	1	0.0531745
25	19	7T	Mapping3Fingers	1	0.0309299
25	19	7T	Mapping3Fingers	1	0.0981837
25	19	7T	Mapping3Fingers	1	0.0649087
25	19	7T	Mapping3Fingers	1	0.0898968
25	19	7T	Mapping3Fingers	1	0.166485
25	19	7T	Mapping3Fingers	1	0.0758406
25	19	7T	Mapping3Fingers	1	0.136825
25	19	7T	Mapping3Fingers	1	0.111271
25	19	7T	Mapping3Fingers	1	0.0240925
25	19	7T	Mapping3Fingers	1	0.144695
25	19	7T	Mapping3Fingers	1	0.112472
25	19	7T	Mapping3Fingers	1	0.0767957
25	19	7T	Mapping3Fingers	1	0.0802704
25	19	7T	Mapping3Fingers	1	0.103834
25	19	7T	Mapping3Fingers	1	0.0695475
25	19	7T	Mapping3Fingers	1	0.0692236
25	19	7T	Mapping3Fingers	1	0.062764
25	19	7T	Mapping3Fingers	2	0
25	19	7T	Mapping3Fingers	2	0.0793229
25	19	7T	Mapping3Fingers	2	0.0704215
25	19	7T	Mapping3Fingers	2	0.0975433
25	19	7T	Mapping3Fingers	2	0.040589
25	19	7T	Mapping3Fingers	2	0.0550486
25	19	7T	Mapping3Fingers	2	0.0621224
25	19	7T	Mapping3Fingers	2	0.0763184
25	19	7T	Mapping3Fingers	2	0.0359272
25	19	7T	Mapping3Fingers	2	0.0706025
25	19	7T	Mapping3Fingers	2	0.0607472
25	19	7T	Mapping3Fingers	2	0.0447458
25	19	7T	Mapping3Fingers	2	0.0556048
25	19	7T	Mapping3Fingers	2	0.0365989
25	19	7T	Mapping3Fingers	2	0.0365779
25	19	7T	Mapping3Fingers	2	0.0731935
25	19	7T	Mapping3Fingers	2	0.00479141
25	19	7T	Mapping3Fingers	2	0.0807505
25	19	7T	Mapping3Fingers	2	0.0886062
25	19	7T	Mapping3Fingers	2	0.0458035
25	19	7T	Mapping3Fingers	2	0.0715781
25	19	7T	Mapping3Fingers	2	0.0849941
25	19	7T	Mapping3Fingers	2	0.0403942
25	19	7T	Mapping3Fingers	2	0.0893627
25	19	7T	Mapping3Fingers	2	0.0804402
25	19	7T	Mapping3Fingers	2	0.0337145
25	19	7T	Mapping3Fingers	2	0.0916913
25	19	7T	Mapping3Fingers	2	0.105472
25	19	7T	Mapping3Fingers	2	0.032757
25	19	7T	Mapping3Fingers	2	0.0969459
25	19	7T	Mapping3Fingers	2	0.0438891
25	19	7T	Mapping3Fingers	2	0.0227103
25	19	7T	Mapping3Fingers	2	0.0684434
25	19	7T	Mapping3Fingers	2	0.0481541
25	19	7T	Mapping3Fingers	2	0.0523769
25	19	7T	Mapping3Fingers	2	0.0282196
25	19	7T	Mapping3Fingers	2	0.0734894
25	19	7T	Mapping3Fingers	2	0.0749629
25	19	7T	Mapping3Fingers	2	0.0485838
25	19	7T	Mapping3Fingers	2	0.0782459
25	19	7T	Mapping3Fingers	2	0.0392253
25	19	7T	Mapping3Fingers	2	0.0343
25	19	7T	Mapping3Fingers	2	0.102658
25	19	7T	Mapping3Fingers	2	0.0652217
25	19	7T	Mapping3Fingers	2	0.0592341
25	19	7T	Mapping3Fingers	2	0.116551
25	19	7T	Mapping3Fingers	2	0.0495063
25	19	7T	Mapping3Fingers	2	0.0406615
25	19	7T	Mapping3Fingers	2	0.0717647
25	19	7T	Mapping3Fingers	2	0.0646061
25	19	7T	Mapping3Fingers	2	0.0606556
25	19	7T	Mapping3Fingers	2	0.0783464
25	19	7T	Mapping3Fingers	2	0.0866967
25	19	7T	Mapping3Fingers	2	0.014776
25	19	7T	Mapping3Fingers	2	0.0585713
25	19	7T	Mapping3Fingers	2	0.103287
25	19	7T	Mapping3Fingers	2	0.028408
25	19	7T	Mapping3Fingers	2	0.108945
25	19	7T	Mapping3Fingers	2	0.143169
25	19	7T	Mapping3Fingers	2	0.0515019
25	19	7T	Mapping3Fingers	2	0.121154
25	19	7T	Mapping3Fingers	2	0.0488521
25	19	7T	Mapping3Fingers	2	0.047815
25	19	7T	Mapping3Fingers	2	0.0847453
25	19	7T	Mapping3Fingers	2	0.11634
25	19	7T	Mapping3Fingers	2	0.0419531
25	19	7T	Mapping3Fingers	2	0.108374
25	19	7T	Mapping3Fingers	2	0.0716864
25	19	7T	Mapping3Fingers	2	0.0913362
25	19	7T	Mapping3Fingers	2	0.0970277
25	19	7T	Mapping3Fingers	2	0.0485597
25	19	7T	Mapping3Fingers	2	0.019447
25	19	7T	Mapping3Fingers	2	0.0507699
25	19	7T	Mapping3Fingers	2	0.0687422
25	19	7T	Mapping3Fingers	2	0.0457722
25	19	7T	Mapping3Fingers	2	0.0554451
25	19	7T	Mapping3Fingers	2	0.0912339
25	19	7T	Mapping3Fingers	2	0.0492418
25	19	7T	Mapping3Fingers	2	0.0543657
25	19	7T	Mapping3Fingers	2	0.062206
25	19	7T	Mapping3Fingers	2	0.0611303
25	19	7T	Mapping3Fingers	2	0.0322398
25	19	7T	Mapping3Fingers	2	0.0953158
25	19	7T	Mapping3Fingers	2	0.113472
25	19	7T	Mapping3Fingers	2	0.187569
25	19	7T	Mapping3Fingers	2	0.092021
25	19	7T	Mapping3Fingers	2	0.0820854
25	19	7T	Mapping3Fingers	2	0.128501
25	19	7T	Mapping3Fingers	2	0.112981
25	19	7T	Mapping3Fingers	2	0.105562
25	19	7T	Mapping3Fingers	2	0.116079
25	19	7T	Mapping3Fingers	2	0.0487921
25	19	7T	Mapping3Fingers	2	0.0489153
25	19	7T	Mapping3Fingers	2	0.0511087
25	19	7T	Mapping3Fingers	2	0.0624651
25	19	7T	Mapping3Fingers	2	0.0765834
25	19	7T	Mapping3Fingers	2	0.0385289
25	19	7T	Mapping3Fingers	2	0.0693383
25	19	7T	Mapping3Fingers	2	0.092013
25	19	7T	Mapping3Fingers	2	0.0720786
25	19	7T	Mapping3Fingers	2	0.0800785
25	19	7T	Mapping3Fingers	2	0.100048
25	19	7T	Mapping3Fingers	2	0.108497
25	19	7T	Mapping3Fingers	2	0.0873042
25	19	7T	Mapping3Fingers	2	0.111346
25	19	7T	Mapping3Fingers	2	0.0787393
25	19	7T	Mapping3Fingers	2	0.0436057
25	19	7T	Mapping3Fingers	2	0.0579443
25	19	7T	Mapping3Fingers	2	0.0867596
25	19	7T	Mapping3Fingers	2	0.0908889
25	19	7T	Mapping3Fingers	2	0.0683356
25	19	7T	Mapping3Fingers	2	0.02579
25	19	7T	Mapping3Fingers	2	0.0238173
25	19	7T	Mapping3Fingers	2	0.0493164
25	19	7T	Mapping3Fingers	2	0.151213
25	19	7T	Mapping3Fingers	2	0.0560323
25	19	7T	Mapping3Fingers	2	0.133629
25	19	7T	Mapping3Fingers	2	0.097052
25	19	7T	Mapping3Fingers	2	0.0452326
25	19	7T	Mapping3Fingers	2	0.114095
25	19	7T	Mapping3Fingers	2	0.0822603
25	19	7T	Mapping3Fingers	2	0.0674193
25	19	7T	Mapping3Fingers	2	0.0648574
25	19	7T	Mapping3Fingers	2	0.231014
25	19	7T	Mapping3Fingers	2	0.131091
25	19	7T	Mapping3Fingers	2	0.0998619
25	19	7T	Mapping3Fingers	2	0.145664
25	19	7T	Mapping3Fingers	2	0.0515931
25	19	7T	Mapping3Fingers	2	0.0807376
25	19	7T	Mapping3Fingers	2	0.040057
25	19	7T	Mapping3Fingers	2	0.0553657
25	19	7T	Mapping3Fingers	2	0.0930272
25	19	7T	Mapping3Fingers	2	0.0825648
25	19	7T	Mapping3Fingers	2	0.11145
25	19	7T	Mapping3Fingers	2	0.0142415
25	19	7T	Mapping3Fingers	2	0.0598822
25	19	7T	Mapping3Fingers	2	0.0388916
25	19	7T	Mapping3Fingers	2	0.0718495
25	19	7T	Mapping3Fingers	2	0.0898608
25	19	7T	Mapping3Fingers	2	0.089733
25	19	7T	Mapping3Fingers	2	0.0432758
25	19	7T	Mapping3Fingers	2	0.096678
25	19	7T	Mapping3Fingers	2	0.0678455
25	19	7T	Mapping3Fingers	2	0.0316386
25	19	7T	Mapping3Fingers	2	0.0571962
25	19	7T	Mapping3Fingers	2	0.104857
25	19	7T	Mapping3Fingers	2	0.0282059
25	19	7T	Mapping3Fingers	2	0.0494521
25	19	7T	Mapping3Fingers	2	0.043198
25	19	7T	Mapping3Fingers	2	0.0669158
25	19	7T	Mapping3Fingers	2	0.0343751
25	19	7T	Mapping3Fingers	2	0.071116
25	19	7T	Mapping3Fingers	2	0.0647028
25	19	7T	Mapping3Fingers	2	0.034368
25	19	7T	Mapping3Fingers	2	0.0998963
25	19	7T	Mapping3Fingers	2	0.163182
25	19	7T	Mapping3Fingers	2	0.0784338
25	19	7T	Mapping3Fingers	2	0.0827215
25	19	7T	Mapping3Fingers	2	0.0958213
25	19	7T	Mapping3Fingers	2	0.0272834
25	19	7T	Mapping3Fingers	2	0.0850289
25	19	7T	Mapping3Fingers	2	0.0670102
25	19	7T	Mapping3Fingers	2	0.023922
25	19	7T	Mapping3Fingers	2	0.0718698
25	19	7T	Mapping3Fingers	2	0.0643081
25	19	7T	Mapping3Fingers	2	0.029023
25	19	7T	Mapping3Fingers	2	0.161133
25	19	7T	Mapping3Fingers	2	0.0595648
25	19	7T	Mapping3Fingers	2	0.0642473
25	19	7T	Mapping3Fingers	2	0.0559055
25	19	7T	Mapping3Fingers	2	0.0611587
25	19	7T	Mapping3Fingers	2	0.0472877
25	19	7T	Mapping3Fingers	2	0.0204995
25	19	7T	Mapping3Fingers	2	0.0736137
25	19	7T	Mapping3Fingers	2	0.0979644
25	19	7T	Mapping3Fingers	2	0.0405123
25	19	7T	Mapping3Fingers	2	0.0466623
25	19	7T	Mapping3Fingers	2	0.0767279
25	19	7T	Mapping3Fingers	2	0.096522
25	19	7T	Mapping3Fingers	2	0.0356975
25	19	7T	Mapping3Fingers	2	0.031751
25	19	7T	Mapping3Fingers	2	0.108207
25	19	7T	Mapping3Fingers	2	0.104715
25	19	7T	Mapping3Fingers	2	0.22546
25	19	7T	Mapping3Fingers	2	0.0543295
25	19	7T	Mapping3Fingers	2	0.09757
25	19	7T	Mapping3Fingers	2	0.0678418
25	19	7T	Mapping3Fingers	2	0.0730791
25	19	7T	Mapping3Fingers	2	0.142384
25	19	7T	Mapping3Fingers	2	0.142346
25	19	7T	Mapping3Fingers	2	0.133532
25	19	7T	Mapping3Fingers	2	0.101292
25	19	7T	Mapping3Fingers	2	0.0843505
25	19	7T	Mapping3Fingers	2	0.0999167
25	19	7T	Mapping3Fingers	2	0.0276299
25	19	7T	Mapping3Fingers	2	0.0480863
25	19	7T	Mapping3Fingers	2	0.123281
25	19	7T	Mapping3Fingers	2	0.0548741
25	19	7T	Mapping3Fingers	2	0.0379327
25	19	7T	Mapping3Fingers	2	0.0595715
25	19	7T	Mapping3Fingers	2	0.0720913
25	19	7T	Mapping3Fingers	2	0.0391126
25	19	7T	Mapping3Fingers	2	0.0714363
25	19	7T	Mapping3Fingers	2	0.117458
25	19	7T	Mapping3Fingers	2	0.136588
25	19	7T	Mapping3Fingers	2	0.0809327
25	19	7T	Mapping3Fingers	2	0.0972525
25	19	7T	Mapping3Fingers	2	0.092166
25	19	7T	Mapping3Fingers	2	0.072969
25	19	7T	Mapping3Fingers	2	0.0805841
25	19	7T	Mapping3Fingers	2	0.0725012
25	19	7T	Mapping3Fingers	2	0.0306404
25	19	7T	Mapping3Fingers	2	0.083956
25	19	7T	Mapping3Fingers	2	0.0809657
25	19	7T	Mapping3Fingers	2	0.0512131
25	19	7T	Mapping3Fingers	2	0.0440628
25	19	7T	Mapping3Fingers	2	0.112536
25	19	7T	Mapping3Fingers	2	0.0710645
25	19	7T	Mapping3Fingers	2	0.109597
25	19	7T	Mapping3Fingers	2	0.103955
25	19	7T	Mapping3Fingers	2	0.0625538
25	19	7T	Mapping3Fingers	2	0.0300292
25	19	7T	Mapping3Fingers	2	0.0493676
25	19	7T	Mapping3Fingers	2	0.0620598
25	19	7T	Mapping3Fingers	2	0.027538
25	19	7T	Mapping3Fingers	2	0.0326991
25	19	7T	Mapping3Fingers	2	0.132666
25	19	7T	Mapping3Fingers	2	0.119694
25	19	7T	Mapping3Fingers	2	0.103238
25	19	7T	Mapping3Fingers	2	0.120718
25	19	7T	Mapping3Fingers	2	0.089095
25	19	7T	Mapping3Fingers	2	0.0375297
25	19	7T	Mapping3Fingers	2	0.0291208
25	19	7T	Mapping3Fingers	2	0.0350803
25	19	7T	Mapping3Fingers	2	0.077015
25	19	7T	Mapping3Fingers	2	0.02396
25	19	7T	Mapping3Fingers	2	0.0420794
25	19	7T	Mapping3Fingers	2	0.0504622
25	19	7T	Mapping3Fingers	2	0.0420151
25	19	7T	Mapping3Fingers	2	0.0283769
25	19	7T	Mapping3Fingers	2	0.0336134
25	19	7T	Mapping3Fingers	2	0.0280994
25	19	7T	Mapping3Fingers	2	0.0742209
25	19	7T	Mapping3Fingers	2	0.0689315
25	19	7T	Mapping3Fingers	2	0.165934
25	19	7T	Mapping3Fingers	2	0.0687953
25	19	7T	Mapping3Fingers	2	0.0550103
25	19	7T	Mapping3Fingers	2	0.058864
25	19	7T	Mapping3Fingers	2	0.071614
25	19	7T	Mapping3Fingers	2	0.0241922
25	19	7T	Mapping3Fingers	2	0.0736502
25	19	7T	Mapping3Fingers	2	0.0186769
25	19	7T	Mapping3Fingers	2	0.0598456
25	19	7T	Mapping3Fingers	2	0.0533355
25	19	7T	Mapping3Fingers	2	0.120961
25	19	7T	Mapping3Fingers	2	0.0774705
25	19	7T	Mapping3Fingers	2	0.17532
25	19	7T	Mapping3Fingers	2	0.0942949
25	19	7T	Mapping3Fingers	2	0.329353
25	19	7T	Mapping3Fingers	2	0.152593
25	19	7T	Mapping3Fingers	2	0.0858092
25	19	7T	Mapping3Fingers	2	0.106302
25	19	7T	Mapping3Fingers	2	0.103207
25	19	7T	Mapping3Fingers	2	0.046518
25	19	7T	Mapping3Fingers	2	0.157284
25	19	7T	Mapping3Fingers	2	0.0675617
25	19	7T	Mapping3Fingers	2	0.0262247
25	19	7T	Mapping3Fingers	2	0.0810438
25	19	7T	Mapping3Fingers	2	0.0347786
25	19	7T	Mapping3Fingers	2	0.0373572
25	19	7T	Mapping3Fingers	2	0.0847719
25	19	7T	Mapping3Fingers	2	0.0341584
25	19	7T	Mapping3Fingers	2	0.0185118
25	19	7T	Mapping3Fingers	2	0.0835629
25	19	7T	Mapping3Fingers	2	0.0679624
25	19	7T	Mapping3Fingers	2	0.0428346
25	19	7T	Mapping3Fingers	2	0.0456809
25	19	7T	Mapping3Fingers	2	0.102004
25	19	7T	Mapping3Fingers	2	0.0668748
25	19	7T	Mapping3Fingers	2	0.0420514
25	19	7T	Mapping3Fingers	2	0.054227
25	19	7T	Mapping3Fingers	2	0.114339
25	19	7T	Mapping3Fingers	2	0.138615
25	19	7T	Mapping3Fingers	2	0.177412
25	19	7T	Mapping3Fingers	2	0.28999
25	19	7T	Mapping3Fingers	2	0.0805496
25	19	7T	Mapping3Fingers	2	0.0639456
25	19	7T	Mapping3Fingers	2	0.0363234
25	19	7T	Mapping3Fingers	2	0.111111
25	19	7T	Mapping3Fingers	2	0.0967113
25	19	7T	Mapping3Fingers	2	0.0184741
25	19	7T	Mapping3Fingers	2	0.0239149
25	19	7T	Mapping3Fingers	2	0.0942835
25	19	7T	Mapping3Fingers	2	0.0468596
25	19	7T	Mapping3Fingers	2	0.0861473
25	19	7T	Mapping3Fingers	2	0.0147437
25	19	7T	Mapping3Fingers	2	0.137657
25	19	7T	Mapping3Fingers	2	0.127583
25	19	7T	Mapping3Fingers	2	0.0552439
25	19	7T	Mapping3Fingers	2	0.126536
25	19	7T	Mapping3Fingers	2	0.0482686
25	19	7T	Mapping3Fingers	2	0.0401258
25	19	7T	Mapping3Fingers	2	0.050101
25	19	7T	Mapping3Fingers	2	0.0619773
25	19	7T	Mapping3Fingers	2	0.0989275
25	19	7T	Mapping3Fingers	2	0.0228116
25	19	7T	Mapping3Fingers	2	0.0915055
25	19	7T	Mapping3Fingers	2	0.0635594
25	19	7T	Mapping3Fingers	2	0.0391297
25	19	7T	Mapping3Fingers	2	0.0920747
25	19	7T	Mapping3Fingers	2	0.0500591
25	19	7T	Mapping3Fingers	2	0.0510551
25	19	7T	Mapping3Fingers	2	0.0346922
25	19	7T	Mapping3Fingers	2	0.210749
25	19	7T	Mapping3Fingers	2	0.257009
25	19	7T	Mapping3Fingers	2	0.109621
25	19	7T	Mapping3Fingers	2	0.109583
25	19	7T	Mapping3Fingers	2	0.108252
25	19	7T	Mapping3Fingers	2	0.0562785
25	19	7T	Mapping3Fingers	2	0.0504049
25	19	7T	Mapping3Fingers	2	0.0397875
25	19	7T	Mapping3Fingers	2	0.0230536
25	19	7T	Mapping3Fingers	2	0.0215088
25	19	7T	Mapping3Fingers	2	0.0721567
25	19	7T	Mapping3Fingers	2	0.115185
25	19	7T	Mapping3Fingers	2	0.213847
25	19	7T	Mapping3Fingers	2	0.146418
25	19	7T	Mapping3Fingers	2	0.163306
25	19	7T	Mapping3Fingers	2	0.0545145
25	19	7T	Mapping3Fingers	2	0.0509449
25	19	7T	Mapping3Fingers	2	0.044429
25	19	7T	Mapping3Fingers	2	0.0549383
25	19	7T	Mapping3Fingers	2	0.105833
25	19	7T	Mapping3Fingers	2	0.291146
25	19	7T	Mapping3Fingers	2	0.197362
25	19	7T	Mapping3Fingers	2	0.131287
25	19	7T	Mapping3Fingers	2	0.145128
25	19	7T	Mapping3Fingers	2	0.081716
25	19	7T	Mapping3Fingers	2	0.0828872
25	19	7T	Mapping3Fingers	2	0.0558269
25	19	7T	Mapping3Fingers	2	0.113628
25	19	7T	Mapping3Fingers	2	0.0612088
25	19	7T	Mapping3Fingers	2	0.0522494
25	19	7T	Mapping3Fingers	2	0.0848206
25	19	7T	Mapping3Fingers	2	0.0449943
25	19	7T	Mapping3Fingers	2	0.116379
25	19	7T	Mapping3Fingers	2	0.0554832
25	19	7T	Mapping3Fingers	2	0.059336
25	19	7T	Mapping3Fingers	2	0.0902903
25	19	7T	Mapping3Fingers	2	0.106386
25	19	7T	Mapping3Fingers	2	0.0613937
25	19	7T	Mapping3Fingers	2	0.0246083
25	19	7T	Mapping3Fingers	2	0.0759511
25	19	7T	Mapping3Fingers	2	0.163691
25	19	7T	Mapping3Fingers	2	0.117424
25	19	7T	Mapping3Fingers	2	0.0458016
25	19	7T	Mapping3Fingers	2	0.042486
25	19	7T	Mapping3Fingers	2	0.0566921
25	19	7T	Mapping3Fingers	2	0.0966013
25	19	7T	Mapping3Fingers	2	0.103345
25	19	7T	Mapping3Fingers	2	0.0440152
25	19	7T	Mapping3Fingers	2	0.0607046
25	19	7T	Mapping3Fingers	2	0.207732
25	19	7T	Mapping3Fingers	2	0.110829
25	19	7T	Mapping3Fingers	2	0.0690699
25	19	7T	Mapping3Fingers	2	0.242641
25	19	7T	Mapping3Fingers	2	0.0633875
25	19	7T	Mapping3Fingers	2	0.0940738
25	19	7T	Mapping3Fingers	2	0.0968635
25	19	7T	Mapping3Fingers	2	0.180945
25	19	7T	Mapping3Fingers	2	0.0864623
25	19	7T	Mapping3Fingers	2	0.0656266
25	19	7T	Mapping3Fingers	2	0.150609
25	19	7T	Mapping3Fingers	2	0.263591
25	19	7T	Mapping3Fingers	2	0.0853874
25	19	7T	Mapping3Fingers	2	0.0722192
25	19	7T	Mapping3Fingers	2	0.0404027
25	19	7T	Mapping3Fingers	2	0.0420691
25	19	7T	Mapping3Fingers	2	0.0231669
25	19	7T	Mapping3Fingers	2	0.0289082
25	19	7T	Mapping3Fingers	2	0.0365458
25	19	7T	Mapping3Fingers	2	0.0223024
25	19	7T	Mapping3Fingers	2	0.0289403
25	19	7T	Mapping3Fingers	2	0.0661457
25	19	7T	Mapping3Fingers	2	0.161744
25	19	7T	Mapping3Fingers	2	0.0591913
25	19	7T	Mapping3Fingers	2	0.125598
25	19	7T	Mapping3Fingers	2	0.207202
25	19	7T	Mapping3Fingers	2	0.165917
25	19	7T	Mapping3Fingers	2	0.328551
25	19	7T	Mapping3Fingers	2	0.0842635
25	19	7T	Mapping3Fingers	2	0.113828
25	19	7T	Mapping3Fingers	2	0.159426
25	19	7T	Mapping3Fingers	2	0.177908
25	19	7T	Mapping3Fingers	2	0.0436146
25	19	7T	Mapping3Fingers	2	0.0586986
25	19	7T	Mapping3Fingers	2	0.0680123
25	19	7T	Mapping3Fingers	2	0.0185005
25	19	7T	Mapping3Fingers	2	0.0422391
25	19	7T	Mapping3Fingers	2	0.0131066
25	19	7T	Mapping3Fingers	2	0.121884
25	19	7T	Mapping3Fingers	2	0.0342155
25	19	7T	Mapping3Fingers	2	0.123237
25	19	7T	Mapping3Fingers	2	0.10868
25	19	7T	Mapping3Fingers	2	0.185017
25	19	7T	Mapping3Fingers	2	0.152425
25	19	7T	Mapping3Fingers	2	0.0659173
25	19	7T	Mapping3Fingers	2	0.15992
25	19	7T	Mapping3Fingers	2	0.0983104
25	19	7T	Mapping3Fingers	2	0.200983
25	19	7T	Mapping3Fingers	2	0.105355
25	19	7T	Mapping3Fingers	2	0.0539611
25	19	7T	Mapping3Fingers	2	0.109614
25	19	7T	Mapping3Fingers	2	0.0435491
25	19	7T	Mapping3Fingers	2	0.0989237
25	19	7T	Mapping3Fingers	2	0.034634
25	19	7T	Mapping3Fingers	2	0.0206591
25	19	7T	Mapping3Fingers	2	0.10685
25	19	7T	Mapping3Fingers	2	0.0458798
25	19	7T	Mapping3Fingers	2	0.0325453
25	19	7T	Mapping3Fingers	2	0.0705123
25	19	7T	Mapping3Fingers	2	0.0984238
25	19	7T	Mapping3Fingers	2	0.0727026
25	19	7T	Mapping3Fingers	2	0.099318
25	19	7T	Mapping3Fingers	2	0.0731126
25	19	7T	Mapping3Fingers	2	0.057003
25	19	7T	Mapping3Fingers	2	0.0488367
25	19	7T	Mapping3Fingers	2	0.0223548
25	19	7T	Mapping3Fingers	2	0.0978108
25	19	7T	Mapping3Fingers	2	0.0474589
25	19	7T	Mapping3Fingers	2	0.0694847
25	19	7T	Mapping3Fingers	2	0.0766441
25	19	7T	Mapping3Fingers	2	0.115942
25	19	7T	Mapping3Fingers	2	0.0832258
25	19	7T	Mapping3Fingers	2	0.0432872
25	19	7T	Mapping3Fingers	2	0.0476506
25	19	7T	Mapping3Fingers	2	0.04458
25	19	7T	Mapping3Fingers	2	0.0552422
25	19	7T	Mapping3Fingers	2	0.036332
25	19	7T	Mapping3Fingers	2	0.0571961
25	19	7T	Mapping3Fingers	2	0.0534222
25	19	7T	Mapping3Fingers	2	0.0465371
25	19	7T	Mapping3Fingers	2	0.043489
25	19	7T	Mapping3Fingers	2	0.0732411
25	19	7T	Mapping3Fingers	2	0.0621672
25	19	7T	Mapping3Fingers	2	0.0721079
25	19	7T	Mapping3Fingers	2	0.0250207
25	19	7T	Mapping3Fingers	2	0.0633724
25	19	7T	Mapping3Fingers	2	0.121037
25	19	7T	Mapping3Fingers	2	0.105191
25	19	7T	Mapping3Fingers	2	0.119155
25	19	7T	Mapping3Fingers	2	0.0356335
25	19	7T	Mapping3Fingers	2	0.0969828
25	19	7T	Mapping3Fingers	2	0.0666593
25	19	7T	Mapping3Fingers	2	0.0671053
27	29	7T	Mapping3Fingers	1	0
27	29	7T	Mapping3Fingers	1	0.0609418
27	29	7T	Mapping3Fingers	1	0.0640052
27	29	7T	Mapping3Fingers	1	0.0652674
27	29	7T	Mapping3Fingers	1	0.0441343
27	29	7T	Mapping3Fingers	1	0.0176565
27	29	7T	Mapping3Fingers	1	0.0851645
27	29	7T	Mapping3Fingers	1	0.0711416
27	29	7T	Mapping3Fingers	1	0.0339357
27	29	7T	Mapping3Fingers	1	0.0453811
27	29	7T	Mapping3Fingers	1	0.0629388
27	29	7T	Mapping3Fingers	1	0.0612769
27	29	7T	Mapping3Fingers	1	0.0394843
27	29	7T	Mapping3Fingers	1	0.0333897
27	29	7T	Mapping3Fingers	1	0.0453408
27	29	7T	Mapping3Fingers	1	0.0555696
27	29	7T	Mapping3Fingers	1	0.0411293
27	29	7T	Mapping3Fingers	1	0.0468655
27	29	7T	Mapping3Fingers	1	0.0450293
27	29	7T	Mapping3Fingers	1	0.0101663
27	29	7T	Mapping3Fingers	1	0.0497522
27	29	7T	Mapping3Fingers	1	0.0363853
27	29	7T	Mapping3Fingers	1	0.0404877
27	29	7T	Mapping3Fingers	1	0.0286877
27	29	7T	Mapping3Fingers	1	0.0557706
27	29	7T	Mapping3Fingers	1	0.0447974
27	29	7T	Mapping3Fingers	1	0.0431086
27	29	7T	Mapping3Fingers	1	0.0481098
27	29	7T	Mapping3Fingers	1	0.0520714
27	29	7T	Mapping3Fingers	1	0.0515388
27	29	7T	Mapping3Fingers	1	0.0311262
27	29	7T	Mapping3Fingers	1	0.0851735
27	29	7T	Mapping3Fingers	1	0.0674471
27	29	7T	Mapping3Fingers	1	0.0240758
27	29	7T	Mapping3Fingers	1	0.0527934
27	29	7T	Mapping3Fingers	1	0.0568912
27	29	7T	Mapping3Fingers	1	0.0273173
27	29	7T	Mapping3Fingers	1	0.063668
27	29	7T	Mapping3Fingers	1	0.0648009
27	29	7T	Mapping3Fingers	1	0.035617
27	29	7T	Mapping3Fingers	1	0.0324388
27	29	7T	Mapping3Fingers	1	0.0469889
27	29	7T	Mapping3Fingers	1	0.0438664
27	29	7T	Mapping3Fingers	1	0.0523547
27	29	7T	Mapping3Fingers	1	0.0465597
27	29	7T	Mapping3Fingers	1	0.0608124
27	29	7T	Mapping3Fingers	1	0.0312389
27	29	7T	Mapping3Fingers	1	0.0465456
27	29	7T	Mapping3Fingers	1	0.0279541
27	29	7T	Mapping3Fingers	1	0.0435715
27	29	7T	Mapping3Fingers	1	0.0165864
27	29	7T	Mapping3Fingers	1	0.0421107
27	29	7T	Mapping3Fingers	1	0.0364119
27	29	7T	Mapping3Fingers	1	0.0436028
27	29	7T	Mapping3Fingers	1	0.0207083
27	29	7T	Mapping3Fingers	1	0.071245
27	29	7T	Mapping3Fingers	1	0.0451373
27	29	7T	Mapping3Fingers	1	0.108173
27	29	7T	Mapping3Fingers	1	0.0681949
27	29	7T	Mapping3Fingers	1	0.0189804
27	29	7T	Mapping3Fingers	1	0.0585153
27	29	7T	Mapping3Fingers	1	0.0494438
27	29	7T	Mapping3Fingers	1	0.0643847
27	29	7T	Mapping3Fingers	1	0.0475946
27	29	7T	Mapping3Fingers	1	0.046632
27	29	7T	Mapping3Fingers	1	0.0355058
27	29	7T	Mapping3Fingers	1	0.039345
27	29	7T	Mapping3Fingers	1	0.0892103
27	29	7T	Mapping3Fingers	1	0.0952597
27	29	7T	Mapping3Fingers	1	0.0366067
27	29	7T	Mapping3Fingers	1	0.0422292
27	29	7T	Mapping3Fingers	1	0.0581743
27	29	7T	Mapping3Fingers	1	0.0430107
27	29	7T	Mapping3Fingers	1	0.0377185
27	29	7T	Mapping3Fingers	1	0.0620502
27	29	7T	Mapping3Fingers	1	0.0495622
27	29	7T	Mapping3Fingers	1	0.0526962
27	29	7T	Mapping3Fingers	1	0.0325864
27	29	7T	Mapping3Fingers	1	0.0260219
27	29	7T	Mapping3Fingers	1	0.0588402
27	29	7T	Mapping3Fingers	1	0.0230879
27	29	7T	Mapping3Fingers	1	0.0692101
27	29	7T	Mapping3Fingers	1	0.061896
27	29	7T	Mapping3Fingers	1	0.0860151
27	29	7T	Mapping3Fingers	1	0.0783851
27	29	7T	Mapping3Fingers	1	0.0686631
27	29	7T	Mapping3Fingers	1	0.047668
27	29	7T	Mapping3Fingers	1	0.0447809
27	29	7T	Mapping3Fingers	1	0.0633075
27	29	7T	Mapping3Fingers	1	0.0869341
27	29	7T	Mapping3Fingers	1	0.0304928
27	29	7T	Mapping3Fingers	1	0.0315731
27	29	7T	Mapping3Fingers	1	0.0748558
27	29	7T	Mapping3Fingers	1	0.073459
27	29	7T	Mapping3Fingers	1	0.0413868
27	29	7T	Mapping3Fingers	1	0.0428994
27	29	7T	Mapping3Fingers	1	0.0630989
27	29	7T	Mapping3Fingers	1	0.0670344
27	29	7T	Mapping3Fingers	1	0.0287314
27	29	7T	Mapping3Fingers	1	0.0510483
27	29	7T	Mapping3Fingers	1	0.065199
27	29	7T	Mapping3Fingers	1	0.0349882
27	29	7T	Mapping3Fingers	1	0.0300878
27	29	7T	Mapping3Fingers	1	0.0802553
27	29	7T	Mapping3Fingers	1	0.0478689
27	29	7T	Mapping3Fingers	1	0.0941479
27	29	7T	Mapping3Fingers	1	0.0266529
27	29	7T	Mapping3Fingers	1	0.0866322
27	29	7T	Mapping3Fingers	1	0.049058
27	29	7T	Mapping3Fingers	1	0.0538788
27	29	7T	Mapping3Fingers	1	0.041367
27	29	7T	Mapping3Fingers	1	0.0790348
27	29	7T	Mapping3Fingers	1	0.0831684
27	29	7T	Mapping3Fingers	1	0.0357458
27	29	7T	Mapping3Fingers	1	0.0658712
27	29	7T	Mapping3Fingers	1	0.0970989
27	29	7T	Mapping3Fingers	1	0.0475862
27	29	7T	Mapping3Fingers	1	0.0752275
27	29	7T	Mapping3Fingers	1	0.0394696
27	29	7T	Mapping3Fingers	1	0.0539914
27	29	7T	Mapping3Fingers	1	0.0329402
27	29	7T	Mapping3Fingers	1	0.0634652
27	29	7T	Mapping3Fingers	1	0.0765452
27	29	7T	Mapping3Fingers	1	0.0554179
27	29	7T	Mapping3Fingers	1	0.048657
27	29	7T	Mapping3Fingers	1	0.0443629
27	29	7T	Mapping3Fingers	1	0.0522798
27	29	7T	Mapping3Fingers	1	0.0344438
27	29	7T	Mapping3Fingers	1	0.0568047
27	29	7T	Mapping3Fingers	1	0.0554515
27	29	7T	Mapping3Fingers	1	0.018846
27	29	7T	Mapping3Fingers	1	0.0447565
27	29	7T	Mapping3Fingers	1	0.0650823
27	29	7T	Mapping3Fingers	1	0.0620423
27	29	7T	Mapping3Fingers	1	0.088429
27	29	7T	Mapping3Fingers	1	0.0354648
27	29	7T	Mapping3Fingers	1	0.0740733
27	29	7T	Mapping3Fingers	1	0.0705261
27	29	7T	Mapping3Fingers	1	0.0840779
27	29	7T	Mapping3Fingers	1	0.0307572
27	29	7T	Mapping3Fingers	1	0.0765894
27	29	7T	Mapping3Fingers	1	0.0469726
27	29	7T	Mapping3Fingers	1	0.0423858
27	29	7T	Mapping3Fingers	1	0.0901052
27	29	7T	Mapping3Fingers	1	0.0762291
27	29	7T	Mapping3Fingers	1	0.0315163
27	29	7T	Mapping3Fingers	1	0.013158
27	29	7T	Mapping3Fingers	1	0.0830001
27	29	7T	Mapping3Fingers	1	0.0999553
27	29	7T	Mapping3Fingers	1	0.0517456
27	29	7T	Mapping3Fingers	1	0.0580158
27	29	7T	Mapping3Fingers	1	0.071575
27	29	7T	Mapping3Fingers	1	0.0592576
27	29	7T	Mapping3Fingers	1	0.060845
27	29	7T	Mapping3Fingers	1	0.0325093
27	29	7T	Mapping3Fingers	1	0.0584403
27	29	7T	Mapping3Fingers	1	0.0413045
27	29	7T	Mapping3Fingers	1	0.0324463
27	29	7T	Mapping3Fingers	1	0.0646544
27	29	7T	Mapping3Fingers	1	0.0791157
27	29	7T	Mapping3Fingers	1	0.0304751
27	29	7T	Mapping3Fingers	1	0.0290771
27	29	7T	Mapping3Fingers	1	0.0323295
27	29	7T	Mapping3Fingers	1	0.0694951
27	29	7T	Mapping3Fingers	1	0.0440662
27	29	7T	Mapping3Fingers	1	0.0997998
27	29	7T	Mapping3Fingers	1	0.106865
27	29	7T	Mapping3Fingers	1	0.0651041
27	29	7T	Mapping3Fingers	1	0.0643212
27	29	7T	Mapping3Fingers	1	0.0569981
27	29	7T	Mapping3Fingers	1	0.086387
27	29	7T	Mapping3Fingers	1	0.0295648
27	29	7T	Mapping3Fingers	1	0.0800842
27	29	7T	Mapping3Fingers	1	0.0748752
27	29	7T	Mapping3Fingers	1	0.0655938
27	29	7T	Mapping3Fingers	1	0.0423118
27	29	7T	Mapping3Fingers	1	0.0529485
27	29	7T	Mapping3Fingers	1	0.0550463
27	29	7T	Mapping3Fingers	1	0.0662802
27	29	7T	Mapping3Fingers	1	0.0599133
27	29	7T	Mapping3Fingers	1	0.0544406
27	29	7T	Mapping3Fingers	1	0.0396298
27	29	7T	Mapping3Fingers	1	0.0297125
27	29	7T	Mapping3Fingers	1	0.0524811
27	29	7T	Mapping3Fingers	1	0.0651338
27	29	7T	Mapping3Fingers	1	0.0333968
27	29	7T	Mapping3Fingers	1	0.104099
27	29	7T	Mapping3Fingers	1	0.105773
27	29	7T	Mapping3Fingers	1	0.0422582
27	29	7T	Mapping3Fingers	1	0.0828428
27	29	7T	Mapping3Fingers	1	0.0369896
27	29	7T	Mapping3Fingers	1	0.0597997
27	29	7T	Mapping3Fingers	1	0.0741158
27	29	7T	Mapping3Fingers	1	0.0618747
27	29	7T	Mapping3Fingers	1	0.0759242
27	29	7T	Mapping3Fingers	1	0.078988
27	29	7T	Mapping3Fingers	1	0.0429448
27	29	7T	Mapping3Fingers	1	0.0596717
27	29	7T	Mapping3Fingers	1	0.189535
27	29	7T	Mapping3Fingers	1	0.0906818
27	29	7T	Mapping3Fingers	1	0.0702548
27	29	7T	Mapping3Fingers	1	0.0896889
27	29	7T	Mapping3Fingers	1	0.0498058
27	29	7T	Mapping3Fingers	1	0.0899244
27	29	7T	Mapping3Fingers	1	0.025969
27	29	7T	Mapping3Fingers	1	0.0645425
27	29	7T	Mapping3Fingers	1	0.116109
27	29	7T	Mapping3Fingers	1	0.0835668
27	29	7T	Mapping3Fingers	1	0.0753875
27	29	7T	Mapping3Fingers	1	0.109871
27	29	7T	Mapping3Fingers	1	0.0361313
27	29	7T	Mapping3Fingers	1	0.0166006
27	29	7T	Mapping3Fingers	1	0.0821059
27	29	7T	Mapping3Fingers	1	0.0500266
27	29	7T	Mapping3Fingers	1	0.0610014
27	29	7T	Mapping3Fingers	1	0.0228052
27	29	7T	Mapping3Fingers	1	0.0773528
27	29	7T	Mapping3Fingers	1	0.0788948
27	29	7T	Mapping3Fingers	1	0.0878938
27	29	7T	Mapping3Fingers	1	0.0410659
27	29	7T	Mapping3Fingers	1	0.072459
27	29	7T	Mapping3Fingers	1	0.0536083
27	29	7T	Mapping3Fingers	1	0.0657076
27	29	7T	Mapping3Fingers	1	0.0639248
27	29	7T	Mapping3Fingers	1	0.056406
27	29	7T	Mapping3Fingers	1	0.0666268
27	29	7T	Mapping3Fingers	1	0.015058
27	29	7T	Mapping3Fingers	1	0.0693793
27	29	7T	Mapping3Fingers	1	0.0683159
27	29	7T	Mapping3Fingers	1	0.0375251
27	29	7T	Mapping3Fingers	1	0.0507424
27	29	7T	Mapping3Fingers	1	0.0795118
27	29	7T	Mapping3Fingers	1	0.067118
27	29	7T	Mapping3Fingers	1	0.0706933
27	29	7T	Mapping3Fingers	1	0.0761867
27	29	7T	Mapping3Fingers	1	0.104511
27	29	7T	Mapping3Fingers	1	0.0276237
27	29	7T	Mapping3Fingers	1	0.127727
27	29	7T	Mapping3Fingers	1	0.0776739
27	29	7T	Mapping3Fingers	1	0.0550065
27	29	7T	Mapping3Fingers	1	0.05076
27	29	7T	Mapping3Fingers	1	0.0637965
27	29	7T	Mapping3Fingers	1	0.100162
27	29	7T	Mapping3Fingers	1	0.0943014
27	29	7T	Mapping3Fingers	1	0.0360075
27	29	7T	Mapping3Fingers	1	0.0471446
27	29	7T	Mapping3Fingers	1	0.043124
27	29	7T	Mapping3Fingers	1	0.08391
27	29	7T	Mapping3Fingers	1	0.0293335
27	29	7T	Mapping3Fingers	1	0.0692712
27	29	7T	Mapping3Fingers	1	0.0856821
27	29	7T	Mapping3Fingers	1	0.0631178
27	29	7T	Mapping3Fingers	1	0.0640432
27	29	7T	Mapping3Fingers	1	0.0670993
27	29	7T	Mapping3Fingers	1	0.0603383
27	29	7T	Mapping3Fingers	1	0.0372511
27	29	7T	Mapping3Fingers	1	0.105601
27	29	7T	Mapping3Fingers	1	0.0735351
27	29	7T	Mapping3Fingers	1	0.0665618
27	29	7T	Mapping3Fingers	1	0.0310675
27	29	7T	Mapping3Fingers	1	0.0712089
27	29	7T	Mapping3Fingers	1	0.108531
27	29	7T	Mapping3Fingers	1	0.0742328
27	29	7T	Mapping3Fingers	1	0.0453054
27	29	7T	Mapping3Fingers	1	0.0435777
27	29	7T	Mapping3Fingers	1	0.0857821
27	29	7T	Mapping3Fingers	1	0.0410723
27	29	7T	Mapping3Fingers	1	0.0948812
27	29	7T	Mapping3Fingers	1	0.0731375
27	29	7T	Mapping3Fingers	1	0.0584864
27	29	7T	Mapping3Fingers	1	0.0521969
27	29	7T	Mapping3Fingers	1	0.0638534
27	29	7T	Mapping3Fingers	1	0.0689751
27	29	7T	Mapping3Fingers	1	0.0614367
27	29	7T	Mapping3Fingers	1	0.0176436
27	29	7T	Mapping3Fingers	1	0.0561793
27	29	7T	Mapping3Fingers	1	0.0586903
27	29	7T	Mapping3Fingers	1	0.0413293
27	29	7T	Mapping3Fingers	1	0.0851042
27	29	7T	Mapping3Fingers	1	0.0784547
27	29	7T	Mapping3Fingers	1	0.0450149
27	29	7T	Mapping3Fingers	1	0.0396904
27	29	7T	Mapping3Fingers	1	0.103225
27	29	7T	Mapping3Fingers	1	0.0491288
27	29	7T	Mapping3Fingers	1	0.0396537
27	29	7T	Mapping3Fingers	1	0.0396515
27	29	7T	Mapping3Fingers	1	0.0406323
27	29	7T	Mapping3Fingers	1	0.0725919
27	29	7T	Mapping3Fingers	1	0.0307855
27	29	7T	Mapping3Fingers	1	0.0916569
27	29	7T	Mapping3Fingers	1	0.0559435
27	29	7T	Mapping3Fingers	1	0.0828995
27	29	7T	Mapping3Fingers	1	0.0811595
27	29	7T	Mapping3Fingers	1	0.0303311
27	29	7T	Mapping3Fingers	1	0.0919578
27	29	7T	Mapping3Fingers	1	0.0921867
27	29	7T	Mapping3Fingers	1	0.0288141
27	29	7T	Mapping3Fingers	1	0.0489815
27	29	7T	Mapping3Fingers	1	0.0733405
27	29	7T	Mapping3Fingers	1	0.0877915
27	29	7T	Mapping3Fingers	1	0.0399845
27	29	7T	Mapping3Fingers	1	0.0300485
27	29	7T	Mapping3Fingers	1	0.0926718
27	29	7T	Mapping3Fingers	1	0.0799518
27	29	7T	Mapping3Fingers	1	0.0515726
27	29	7T	Mapping3Fingers	1	0.0384687
27	29	7T	Mapping3Fingers	1	0.0709399
27	29	7T	Mapping3Fingers	1	0.0483447
27	29	7T	Mapping3Fingers	1	0.0612645
27	29	7T	Mapping3Fingers	1	0.0191859
27	29	7T	Mapping3Fingers	1	0.0856834
27	29	7T	Mapping3Fingers	1	0.0618255
27	29	7T	Mapping3Fingers	1	0.110187
27	29	7T	Mapping3Fingers	1	0.0586035
27	29	7T	Mapping3Fingers	1	0.0539826
27	29	7T	Mapping3Fingers	1	0.0683965
27	29	7T	Mapping3Fingers	1	0.049023
27	29	7T	Mapping3Fingers	1	0.104748
27	29	7T	Mapping3Fingers	1	0.0555964
27	29	7T	Mapping3Fingers	1	0.0765723
27	29	7T	Mapping3Fingers	1	0.0436004
27	29	7T	Mapping3Fingers	1	0.0331815
27	29	7T	Mapping3Fingers	1	0.0805728
27	29	7T	Mapping3Fingers	1	0.0780166
27	29	7T	Mapping3Fingers	1	0.0511913
27	29	7T	Mapping3Fingers	1	0.0488478
27	29	7T	Mapping3Fingers	1	0.0392317
27	29	7T	Mapping3Fingers	1	0.0826563
27	29	7T	Mapping3Fingers	1	0.0666637
27	29	7T	Mapping3Fingers	1	0.0166865
27	29	7T	Mapping3Fingers	1	0.0722755
27	29	7T	Mapping3Fingers	1	0.0398649
27	29	7T	Mapping3Fingers	1	0.041105
27	29	7T	Mapping3Fingers	1	0.137861
27	29	7T	Mapping3Fingers	1	0.0650477
27	29	7T	Mapping3Fingers	1	0.0685176
27	29	7T	Mapping3Fingers	1	0.0505181
27	29	7T	Mapping3Fingers	1	0.105056
27	29	7T	Mapping3Fingers	1	0.115879
27	29	7T	Mapping3Fingers	1	0.0660344
27	29	7T	Mapping3Fingers	1	0.060398
27	29	7T	Mapping3Fingers	1	0.0629275
27	29	7T	Mapping3Fingers	1	0.0835848
27	29	7T	Mapping3Fingers	1	0.0647975
27	29	7T	Mapping3Fingers	1	0.0758628
27	29	7T	Mapping3Fingers	1	0.0849304
27	29	7T	Mapping3Fingers	1	0.0797643
27	29	7T	Mapping3Fingers	1	0.074205
27	29	7T	Mapping3Fingers	1	0.0871008
27	29	7T	Mapping3Fingers	1	0.0173852
27	29	7T	Mapping3Fingers	1	0.0955046
27	29	7T	Mapping3Fingers	1	0.0687987
27	29	7T	Mapping3Fingers	1	0.0634738
27	29	7T	Mapping3Fingers	1	0.0486277
27	29	7T	Mapping3Fingers	1	0.0395556
27	29	7T	Mapping3Fingers	1	0.0595424
27	29	7T	Mapping3Fingers	1	0.0412494
27	29	7T	Mapping3Fingers	1	0.131501
27	29	7T	Mapping3Fingers	1	0.0615557
27	29	7T	Mapping3Fingers	1	0.063064
27	29	7T	Mapping3Fingers	1	0.0452433
27	29	7T	Mapping3Fingers	1	0.0700047
27	29	7T	Mapping3Fingers	1	0.0957232
27	29	7T	Mapping3Fingers	1	0.0882137
27	29	7T	Mapping3Fingers	1	0.026113
27	29	7T	Mapping3Fingers	1	0.0901297
27	29	7T	Mapping3Fingers	1	0.0675281
27	29	7T	Mapping3Fingers	1	0.0439499
27	29	7T	Mapping3Fingers	1	0.0562786
27	29	7T	Mapping3Fingers	1	0.0486437
27	29	7T	Mapping3Fingers	1	0.0488974
27	29	7T	Mapping3Fingers	1	0.0223312
27	29	7T	Mapping3Fingers	1	0.0820034
27	29	7T	Mapping3Fingers	1	0.0995538
27	29	7T	Mapping3Fingers	1	0.0602506
27	29	7T	Mapping3Fingers	1	0.0525344
27	29	7T	Mapping3Fingers	1	0.0585122
27	29	7T	Mapping3Fingers	1	0.0982892
27	29	7T	Mapping3Fingers	1	0.074797
27	29	7T	Mapping3Fingers	1	0.102175
27	29	7T	Mapping3Fingers	1	0.188388
27	29	7T	Mapping3Fingers	1	0.1161
27	29	7T	Mapping3Fingers	1	0.110568
27	29	7T	Mapping3Fingers	1	0.0488578
27	29	7T	Mapping3Fingers	1	0.077522
27	29	7T	Mapping3Fingers	1	0.0620964
27	29	7T	Mapping3Fingers	1	0.0143953
27	29	7T	Mapping3Fingers	1	0.0905158
27	29	7T	Mapping3Fingers	1	0.0395438
27	29	7T	Mapping3Fingers	1	0.0643264
27	29	7T	Mapping3Fingers	1	0.0668194
27	29	7T	Mapping3Fingers	1	0.0905148
27	29	7T	Mapping3Fingers	1	0.1121
27	29	7T	Mapping3Fingers	1	0.0650382
27	29	7T	Mapping3Fingers	1	0.0184832
27	29	7T	Mapping3Fingers	1	0.0812352
27	29	7T	Mapping3Fingers	1	0.0829462
27	29	7T	Mapping3Fingers	1	0.0552952
27	29	7T	Mapping3Fingers	1	0.0310533
27	29	7T	Mapping3Fingers	1	0.0713269
27	29	7T	Mapping3Fingers	1	0.0781255
27	29	7T	Mapping3Fingers	1	0.0747004
27	29	7T	Mapping3Fingers	1	0.0506689
27	29	7T	Mapping3Fingers	1	0.0898558
27	29	7T	Mapping3Fingers	1	0.0629098
27	29	7T	Mapping3Fingers	1	0.0449254
27	29	7T	Mapping3Fingers	1	0.0424019
27	29	7T	Mapping3Fingers	1	0.0476778
27	29	7T	Mapping3Fingers	1	0.0618525
27	29	7T	Mapping3Fingers	1	0.0790689
27	29	7T	Mapping3Fingers	1	0.0373914
27	29	7T	Mapping3Fingers	1	0.0164362
27	29	7T	Mapping3Fingers	1	0.0941352
27	29	7T	Mapping3Fingers	1	0.0686254
27	29	7T	Mapping3Fingers	1	0.0739711
27	29	7T	Mapping3Fingers	1	0.0388336
27	29	7T	Mapping3Fingers	1	0.105828
27	29	7T	Mapping3Fingers	1	0.0862371
27	29	7T	Mapping3Fingers	1	0.0637572
27	29	7T	Mapping3Fingers	1	0.0948491
27	29	7T	Mapping3Fingers	1	0.033051
27	29	7T	Mapping3Fingers	1	0.0614119
27	29	7T	Mapping3Fingers	1	0.0474517
27	29	7T	Mapping3Fingers	1	0.0783287
27	29	7T	Mapping3Fingers	1	0.031718
27	29	7T	Mapping3Fingers	1	0.0523753
27	29	7T	Mapping3Fingers	1	0.0593801
27	29	7T	Mapping3Fingers	1	0.0861036
27	29	7T	Mapping3Fingers	1	0.0444907
27	29	7T	Mapping3Fingers	1	0.0806786
27	29	7T	Mapping3Fingers	1	0.0487976
27	29	7T	Mapping3Fingers	1	0.0547875
27	29	7T	Mapping3Fingers	1	0.0402546
27	29	7T	Mapping3Fingers	1	0.125497
27	29	7T	Mapping3Fingers	1	0.0718284
27	29	7T	Mapping3Fingers	1	0.069287
27	29	7T	Mapping3Fingers	1	0.0306038
27	29	7T	Mapping3Fingers	1	0.105291
27	29	7T	Mapping3Fingers	1	0.100949
27	29	7T	Mapping3Fingers	1	0.0636213
27	29	7T	Mapping3Fingers	1	0.028149
27	29	7T	Mapping3Fingers	1	0.0904542
27	29	7T	Mapping3Fingers	1	0.0754622
27	29	7T	Mapping3Fingers	1	0.0591922
27	29	7T	Mapping3Fingers	1	0.0247977
27	29	7T	Mapping3Fingers	1	0.0991325
27	29	7T	Mapping3Fingers	1	0.0963166
27	29	7T	Mapping3Fingers	1	0.06679
27	29	7T	Mapping3Fingers	1	0.0126191
27	29	7T	Mapping3Fingers	1	0.093001
27	29	7T	Mapping3Fingers	1	0.0723659
27	29	7T	Mapping3Fingers	1	0.0473491
27	29	7T	Mapping3Fingers	1	0.0207855
27	29	7T	Mapping3Fingers	1	0.0650126
27	29	7T	Mapping3Fingers	1	0.0683609
27	29	7T	Mapping3Fingers	2	0
27	29	7T	Mapping3Fingers	2	0.0523173
27	29	7T	Mapping3Fingers	2	0.0204783
27	29	7T	Mapping3Fingers	2	0.0603841
27	29	7T	Mapping3Fingers	2	0.0403984
27	29	7T	Mapping3Fingers	2	0.0550575
27	29	7T	Mapping3Fingers	2	0.0193257
27	29	7T	Mapping3Fingers	2	0.0565052
27	29	7T	Mapping3Fingers	2	0.0578282
27	29	7T	Mapping3Fingers	2	0.053299
27	29	7T	Mapping3Fingers	2	0.0241587
27	29	7T	Mapping3Fingers	2	0.0606889
27	29	7T	Mapping3Fingers	2	0.063509
27	29	7T	Mapping3Fingers	2	0.0318884
27	29	7T	Mapping3Fingers	2	0.0611347
27	29	7T	Mapping3Fingers	2	0.0295057
27	29	7T	Mapping3Fingers	2	0.0751162
27	29	7T	Mapping3Fingers	2	0.0287003
27	29	7T	Mapping3Fingers	2	0.0487644
27	29	7T	Mapping3Fingers	2	0.0582177
27	29	7T	Mapping3Fingers	2	0.0281397
27	29	7T	Mapping3Fingers	2	0.0640302
27	29	7T	Mapping3Fingers	2	0.0424225
27	29	7T	Mapping3Fingers	2	0.0744902
27	29	7T	Mapping3Fingers	2	0.0152038
27	29	7T	Mapping3Fingers	2	0.0867596
27	29	7T	Mapping3Fingers	2	0.0498517
27	29	7T	Mapping3Fingers	2	0.0405342
27	29	7T	Mapping3Fingers	2	0.0576834
27	29	7T	Mapping3Fingers	2	0.0475813
27	29	7T	Mapping3Fingers	2	0.0676948
27	29	7T	Mapping3Fingers	2	0.0288103
27	29	7T	Mapping3Fingers	2	0.0748167
27	29	7T	Mapping3Fingers	2	0.0674034
27	29	7T	Mapping3Fingers	2	0.0482072
27	29	7T	Mapping3Fingers	2	0.0469306
27	29	7T	Mapping3Fingers	2	0.0530022
27	29	7T	Mapping3Fingers	2	0.067344
27	29	7T	Mapping3Fingers	2	0.0258995
27	29	7T	Mapping3Fingers	2	0.0670061
27	29	7T	Mapping3Fingers	2	0.0577157
27	29	7T	Mapping3Fingers	2	0.0711334
27	29	7T	Mapping3Fingers	2	0.0233863
27	29	7T	Mapping3Fingers	2	0.058006
27	29	7T	Mapping3Fingers	2	0.0759988
27	29	7T	Mapping3Fingers	2	0.0424426
27	29	7T	Mapping3Fingers	2	0.0440748
27	29	7T	Mapping3Fingers	2	0.053215
27	29	7T	Mapping3Fingers	2	0.0735434
27	29	7T	Mapping3Fingers	2	0.0337791
27	29	7T	Mapping3Fingers	2	0.0412156
27	29	7T	Mapping3Fingers	2	0.059441
27	29	7T	Mapping3Fingers	2	0.0620824
27	29	7T	Mapping3Fingers	2	0.0222276
27	29	7T	Mapping3Fingers	2	0.0784714
27	29	7T	Mapping3Fingers	2	0.0579045
27	29	7T	Mapping3Fingers	2	0.0646306
27	29	7T	Mapping3Fingers	2	0.0201536
27	29	7T	Mapping3Fingers	2	0.0716192
27	29	7T	Mapping3Fingers	2	0.0557839
27	29	7T	Mapping3Fingers	2	0.0484722
27	29	7T	Mapping3Fingers	2	0.0132994
27	29	7T	Mapping3Fingers	2	0.0718341
27	29	7T	Mapping3Fingers	2	0.06101
27	29	7T	Mapping3Fingers	2	0.0356522
27	29	7T	Mapping3Fingers	2	0.00982549
27	29	7T	Mapping3Fingers	2	0.0554801
27	29	7T	Mapping3Fingers	2	0.0600817
27	29	7T	Mapping3Fingers	2	0.0486929
27	29	7T	Mapping3Fingers	2	0.0184031
27	29	7T	Mapping3Fingers	2	0.06292
27	29	7T	Mapping3Fingers	2	0.0329068
27	29	7T	Mapping3Fingers	2	0.0254936
27	29	7T	Mapping3Fingers	2	0.0422472
27	29	7T	Mapping3Fingers	2	0.0582176
27	29	7T	Mapping3Fingers	2	0.0538394
27	29	7T	Mapping3Fingers	2	0.0152273
27	29	7T	Mapping3Fingers	2	0.0552614
27	29	7T	Mapping3Fingers	2	0.0458253
27	29	7T	Mapping3Fingers	2	0.0446659
27	29	7T	Mapping3Fingers	2	0.0147995
27	29	7T	Mapping3Fingers	2	0.0518321
27	29	7T	Mapping3Fingers	2	0.0399258
27	29	7T	Mapping3Fingers	2	0.0660975
27	29	7T	Mapping3Fingers	2	0.0324846
27	29	7T	Mapping3Fingers	2	0.0455871
27	29	7T	Mapping3Fingers	2	0.0398809
27	29	7T	Mapping3Fingers	2	0.0415071
27	29	7T	Mapping3Fingers	2	0.0722557
27	29	7T	Mapping3Fingers	2	0.039853
27	29	7T	Mapping3Fingers	2	0.0475593
27	29	7T	Mapping3Fingers	2	0.0248207
27	29	7T	Mapping3Fingers	2	0.166512
27	29	7T	Mapping3Fingers	2	0.0683504
27	29	7T	Mapping3Fingers	2	0.117382
27	29	7T	Mapping3Fingers	2	0.037258
27	29	7T	Mapping3Fingers	2	0.0693876
27	29	7T	Mapping3Fingers	2	0.0474022
27	29	7T	Mapping3Fingers	2	0.0664513
27	29	7T	Mapping3Fingers	2	0.0432898
27	29	7T	Mapping3Fingers	2	0.0864762
27	29	7T	Mapping3Fingers	2	0.0563513
27	29	7T	Mapping3Fingers	2	0.0526946
27	29	7T	Mapping3Fingers	2	0.0412938
27	29	7T	Mapping3Fingers	2	0.0616582
27	29	7T	Mapping3Fingers	2	0.0562352
27	29	7T	Mapping3Fingers	2	0.0310135
27	29	7T	Mapping3Fingers	2	0.0570441
27	29	7T	Mapping3Fingers	2	0.0466062
27	29	7T	Mapping3Fingers	2	0.0573723
27	29	7T	Mapping3Fingers	2	0.0107975
27	29	7T	Mapping3Fingers	2	0.0525415
27	29	7T	Mapping3Fingers	2	0.0476817
27	29	7T	Mapping3Fingers	2	0.0562261
27	29	7T	Mapping3Fingers	2	0.0301013
27	29	7T	Mapping3Fingers	2	0.0603034
27	29	7T	Mapping3Fingers	2	0.0364839
27	29	7T	Mapping3Fingers	2	0.050899
27	29	7T	Mapping3Fingers	2	0.0357693
27	29	7T	Mapping3Fingers	2	0.0529714
27	29	7T	Mapping3Fingers	2	0.0553788
27	29	7T	Mapping3Fingers	2	0.0271118
27	29	7T	Mapping3Fingers	2	0.0323012
27	29	7T	Mapping3Fingers	2	0.0436429
27	29	7T	Mapping3Fingers	2	0.070107
27	29	7T	Mapping3Fingers	2	0.0255553
27	29	7T	Mapping3Fingers	2	0.0378152
27	29	7T	Mapping3Fingers	2	0.0661681
27	29	7T	Mapping3Fingers	2	0.0714564
27	29	7T	Mapping3Fingers	2	0.0305143
27	29	7T	Mapping3Fingers	2	0.0787362
27	29	7T	Mapping3Fingers	2	0.0567525
27	29	7T	Mapping3Fingers	2	0.0572462
27	29	7T	Mapping3Fingers	2	0.0200133
27	29	7T	Mapping3Fingers	2	0.0644875
27	29	7T	Mapping3Fingers	2	0.0592503
27	29	7T	Mapping3Fingers	2	0.0425148
27	29	7T	Mapping3Fingers	2	0.0332566
27	29	7T	Mapping3Fingers	2	0.0355466
27	29	7T	Mapping3Fingers	2	0.0643743
27	29	7T	Mapping3Fingers	2	0.0317921
27	29	7T	Mapping3Fingers	2	0.0620931
27	29	7T	Mapping3Fingers	2	0.0514479
27	29	7T	Mapping3Fingers	2	0.0608173
27	29	7T	Mapping3Fingers	2	0.0238624
27	29	7T	Mapping3Fingers	2	0.0487597
27	29	7T	Mapping3Fingers	2	0.0628176
27	29	7T	Mapping3Fingers	2	0.0777202
27	29	7T	Mapping3Fingers	2	0.0228688
27	29	7T	Mapping3Fingers	2	0.05594
27	29	7T	Mapping3Fingers	2	0.049979
27	29	7T	Mapping3Fingers	2	0.0403523
27	29	7T	Mapping3Fingers	2	0.0235936
27	29	7T	Mapping3Fingers	2	0.0697483
27	29	7T	Mapping3Fingers	2	0.0665611
27	29	7T	Mapping3Fingers	2	0.0276144
27	29	7T	Mapping3Fingers	2	0.0234173
27	29	7T	Mapping3Fingers	2	0.0651283
27	29	7T	Mapping3Fingers	2	0.0510975
27	29	7T	Mapping3Fingers	2	0.0526694
27	29	7T	Mapping3Fingers	2	0.0127123
27	29	7T	Mapping3Fingers	2	0.0647457
27	29	7T	Mapping3Fingers	2	0.0322198
27	29	7T	Mapping3Fingers	2	0.0349022
27	29	7T	Mapping3Fingers	2	0.0340918
27	29	7T	Mapping3Fingers	2	0.0614103
27	29	7T	Mapping3Fingers	2	0.0547967
27	29	7T	Mapping3Fingers	2	0.0260727
27	29	7T	Mapping3Fingers	2	0.0675556
27	29	7T	Mapping3Fingers	2	0.0475484
27	29	7T	Mapping3Fingers	2	0.0445744
27	29	7T	Mapping3Fingers	2	0.0289183
27	29	7T	Mapping3Fingers	2	0.0669362
27	29	7T	Mapping3Fingers	2	0.0544384
27	29	7T	Mapping3Fingers	2	0.0675868
27	29	7T	Mapping3Fingers	2	0.0209716
27	29	7T	Mapping3Fingers	2	0.0790569
27	29	7T	Mapping3Fingers	2	0.0657586
27	29	7T	Mapping3Fingers	2	0.0512074
27	29	7T	Mapping3Fingers	2	0.0381932
27	29	7T	Mapping3Fingers	2	0.0527706
27	29	7T	Mapping3Fingers	2	0.0478743
27	29	7T	Mapping3Fingers	2	0.018567
27	29	7T	Mapping3Fingers	2	0.0743888
27	29	7T	Mapping3Fingers	2	0.0660629
27	29	7T	Mapping3Fingers	2	0.0565898
27	29	7T	Mapping3Fingers	2	0.0174744
27	29	7T	Mapping3Fingers	2	0.0864531
27	29	7T	Mapping3Fingers	2	0.0677958
27	29	7T	Mapping3Fingers	2	0.0743604
27	29	7T	Mapping3Fingers	2	0.0230248
27	29	7T	Mapping3Fingers	2	0.0827637
27	29	7T	Mapping3Fingers	2	0.0768161
27	29	7T	Mapping3Fingers	2	0.0588683
27	29	7T	Mapping3Fingers	2	0.0664529
27	29	7T	Mapping3Fingers	2	0.0260468
27	29	7T	Mapping3Fingers	2	0.0643554
27	29	7T	Mapping3Fingers	2	0.0541452
27	29	7T	Mapping3Fingers	2	0.0564504
27	29	7T	Mapping3Fingers	2	0.065711
27	29	7T	Mapping3Fingers	2	0.0509387
27	29	7T	Mapping3Fingers	2	0.0592017
27	29	7T	Mapping3Fingers	2	0.0290701
27	29	7T	Mapping3Fingers	2	0.0662979
27	29	7T	Mapping3Fingers	2	0.0541185
27	29	7T	Mapping3Fingers	2	0.0508765
27	29	7T	Mapping3Fingers	2	0.0116928
27	29	7T	Mapping3Fingers	2	0.0865556
27	29	7T	Mapping3Fingers	2	0.0566205
27	29	7T	Mapping3Fingers	2	0.0721266
27	29	7T	Mapping3Fingers	2	0.0146451
27	29	7T	Mapping3Fingers	2	0.0706981
27	29	7T	Mapping3Fingers	2	0.0449588
27	29	7T	Mapping3Fingers	2	0.0480243
27	29	7T	Mapping3Fingers	2	0.0190726
27	29	7T	Mapping3Fingers	2	0.0942533
27	29	7T	Mapping3Fingers	2	0.0323092
27	29	7T	Mapping3Fingers	2	0.0471002
27	29	7T	Mapping3Fingers	2	0.0429821
27	29	7T	Mapping3Fingers	2	0.0519007
27	29	7T	Mapping3Fingers	2	0.0776029
27	29	7T	Mapping3Fingers	2	0.0202228
27	29	7T	Mapping3Fingers	2	0.0722973
27	29	7T	Mapping3Fingers	2	0.0376175
27	29	7T	Mapping3Fingers	2	0.083845
27	29	7T	Mapping3Fingers	2	0.0312537
27	29	7T	Mapping3Fingers	2	0.080626
27	29	7T	Mapping3Fingers	2	0.059718
27	29	7T	Mapping3Fingers	2	0.0760675
27	29	7T	Mapping3Fingers	2	0.0353822
27	29	7T	Mapping3Fingers	2	0.0656523
27	29	7T	Mapping3Fingers	2	0.0461917
27	29	7T	Mapping3Fingers	2	0.0568718
27	29	7T	Mapping3Fingers	2	0.0575617
27	29	7T	Mapping3Fingers	2	0.0509288
27	29	7T	Mapping3Fingers	2	0.0498493
27	29	7T	Mapping3Fingers	2	0.032039
27	29	7T	Mapping3Fingers	2	0.0308159
27	29	7T	Mapping3Fingers	2	0.0846627
27	29	7T	Mapping3Fingers	2	0.0724814
27	29	7T	Mapping3Fingers	2	0.0410066
27	29	7T	Mapping3Fingers	2	0.050461
27	29	7T	Mapping3Fingers	2	0.0595267
27	29	7T	Mapping3Fingers	2	0.0689686
27	29	7T	Mapping3Fingers	2	0.024391
27	29	7T	Mapping3Fingers	2	0.0592695
27	29	7T	Mapping3Fingers	2	0.059628
27	29	7T	Mapping3Fingers	2	0.0747915
27	29	7T	Mapping3Fingers	2	0.0279407
27	29	7T	Mapping3Fingers	2	0.0775927
27	29	7T	Mapping3Fingers	2	0.0551353
27	29	7T	Mapping3Fingers	2	0.0352367
27	29	7T	Mapping3Fingers	2	0.0514786
27	29	7T	Mapping3Fingers	2	0.0415471
27	29	7T	Mapping3Fingers	2	0.0857323
27	29	7T	Mapping3Fingers	2	0.0408329
27	29	7T	Mapping3Fingers	2	0.086089
27	29	7T	Mapping3Fingers	2	0.0572495
27	29	7T	Mapping3Fingers	2	0.0823649
27	29	7T	Mapping3Fingers	2	0.0216731
27	29	7T	Mapping3Fingers	2	0.0546229
27	29	7T	Mapping3Fingers	2	0.0568198
27	29	7T	Mapping3Fingers	2	0.0728562
27	29	7T	Mapping3Fingers	2	0.0398067
27	29	7T	Mapping3Fingers	2	0.0643571
27	29	7T	Mapping3Fingers	2	0.0562806
27	29	7T	Mapping3Fingers	2	0.0473469
27	29	7T	Mapping3Fingers	2	0.0726006
27	29	7T	Mapping3Fingers	2	0.0288329
27	29	7T	Mapping3Fingers	2	0.0865103
27	29	7T	Mapping3Fingers	2	0.01522
27	29	7T	Mapping3Fingers	2	0.0579827
27	29	7T	Mapping3Fingers	2	0.0871715
27	29	7T	Mapping3Fingers	2	0.0702507
27	29	7T	Mapping3Fingers	2	0.024137
27	29	7T	Mapping3Fingers	2	0.0724695
27	29	7T	Mapping3Fingers	2	0.0570534
27	29	7T	Mapping3Fingers	2	0.0371703
27	29	7T	Mapping3Fingers	2	0.0427653
27	29	7T	Mapping3Fingers	2	0.0487118
27	29	7T	Mapping3Fingers	2	0.0727378
27	29	7T	Mapping3Fingers	2	0.0577394
27	29	7T	Mapping3Fingers	2	0.075746
27	29	7T	Mapping3Fingers	2	0.0492161
27	29	7T	Mapping3Fingers	2	0.0761858
27	29	7T	Mapping3Fingers	2	0.0239912
27	29	7T	Mapping3Fingers	2	0.0666584
27	29	7T	Mapping3Fingers	2	0.0617245
27	29	7T	Mapping3Fingers	2	0.0758715
27	29	7T	Mapping3Fingers	2	0.0314798
27	29	7T	Mapping3Fingers	2	0.0873481
27	29	7T	Mapping3Fingers	2	0.0417473
27	29	7T	Mapping3Fingers	2	0.0565091
27	29	7T	Mapping3Fingers	2	0.0274005
27	29	7T	Mapping3Fingers	2	0.0437712
27	29	7T	Mapping3Fingers	2	0.052053
27	29	7T	Mapping3Fingers	2	0.0518615
27	29	7T	Mapping3Fingers	2	0.0903923
27	29	7T	Mapping3Fingers	2	0.0489945
27	29	7T	Mapping3Fingers	2	0.0820083
27	29	7T	Mapping3Fingers	2	0.0166735
27	29	7T	Mapping3Fingers	2	0.0559265
27	29	7T	Mapping3Fingers	2	0.0723381
27	29	7T	Mapping3Fingers	2	0.0804572
27	29	7T	Mapping3Fingers	2	0.027968
27	29	7T	Mapping3Fingers	2	0.0625998
27	29	7T	Mapping3Fingers	2	0.0553402
27	29	7T	Mapping3Fingers	2	0.0361399
27	29	7T	Mapping3Fingers	2	0.0189955
27	29	7T	Mapping3Fingers	2	0.0404931
27	29	7T	Mapping3Fingers	2	0.0466677
27	29	7T	Mapping3Fingers	2	0.0270545
27	29	7T	Mapping3Fingers	2	0.0920613
27	29	7T	Mapping3Fingers	2	0.0631884
27	29	7T	Mapping3Fingers	2	0.0826017
27	29	7T	Mapping3Fingers	2	0.019609
27	29	7T	Mapping3Fingers	2	0.0821409
27	29	7T	Mapping3Fingers	2	0.0453776
27	29	7T	Mapping3Fingers	2	0.0567311
27	29	7T	Mapping3Fingers	2	0.02347
27	29	7T	Mapping3Fingers	2	0.0545459
27	29	7T	Mapping3Fingers	2	0.0437119
27	29	7T	Mapping3Fingers	2	0.0243283
27	29	7T	Mapping3Fingers	2	0.0668373
27	29	7T	Mapping3Fingers	2	0.0667331
27	29	7T	Mapping3Fingers	2	0.0744488
27	29	7T	Mapping3Fingers	2	0.0286289
27	29	7T	Mapping3Fingers	2	0.0764008
27	29	7T	Mapping3Fingers	2	0.0699412
27	29	7T	Mapping3Fingers	2	0.0706797
27	29	7T	Mapping3Fingers	2	0.0530765
27	29	7T	Mapping3Fingers	2	0.0862664
27	29	7T	Mapping3Fingers	2	0.0534351
27	29	7T	Mapping3Fingers	2	0.118564
27	29	7T	Mapping3Fingers	2	0.036589
27	29	7T	Mapping3Fingers	2	0.061448
27	29	7T	Mapping3Fingers	2	0.0745672
27	29	7T	Mapping3Fingers	2	0.0931617
27	29	7T	Mapping3Fingers	2	0.0259075
27	29	7T	Mapping3Fingers	2	0.073997
27	29	7T	Mapping3Fingers	2	0.046318
27	29	7T	Mapping3Fingers	2	0.0664047
27	29	7T	Mapping3Fingers	2	0.0436191
27	29	7T	Mapping3Fingers	2	0.0548683
27	29	7T	Mapping3Fingers	2	0.0273354
27	29	7T	Mapping3Fingers	2	0.0487193
27	29	7T	Mapping3Fingers	2	0.021448
27	29	7T	Mapping3Fingers	2	0.0573297
27	29	7T	Mapping3Fingers	2	0.0511748
27	29	7T	Mapping3Fingers	2	0.0649925
27	29	7T	Mapping3Fingers	2	0.0301424
27	29	7T	Mapping3Fingers	2	0.0315223
27	29	7T	Mapping3Fingers	2	0.0657916
27	29	7T	Mapping3Fingers	2	0.0735578
27	29	7T	Mapping3Fingers	2	0.0392077
27	29	7T	Mapping3Fingers	2	0.0593769
27	29	7T	Mapping3Fingers	2	0.0503542
27	29	7T	Mapping3Fingers	2	0.0776983
27	29	7T	Mapping3Fingers	2	0.0153378
27	29	7T	Mapping3Fingers	2	0.0690535
27	29	7T	Mapping3Fingers	2	0.0501996
27	29	7T	Mapping3Fingers	2	0.0499548
27	29	7T	Mapping3Fingers	2	0.0639457
27	29	7T	Mapping3Fingers	2	0.0436638
27	29	7T	Mapping3Fingers	2	0.0796545
27	29	7T	Mapping3Fingers	2	0.0315851
27	29	7T	Mapping3Fingers	2	0.0546395
27	29	7T	Mapping3Fingers	2	0.0669261
27	29	7T	Mapping3Fingers	2	0.0787171
27	29	7T	Mapping3Fingers	2	0.0135999
27	29	7T	Mapping3Fingers	2	0.0566551
27	29	7T	Mapping3Fingers	2	0.0359542
27	29	7T	Mapping3Fingers	2	0.065186
27	29	7T	Mapping3Fingers	2	0.0580251
27	29	7T	Mapping3Fingers	2	0.0617858
27	29	7T	Mapping3Fingers	2	0.0654565
27	29	7T	Mapping3Fingers	2	0.0232711
27	29	7T	Mapping3Fingers	2	0.0848883
27	29	7T	Mapping3Fingers	2	0.0586949
27	29	7T	Mapping3Fingers	2	0.0537022
27	29	7T	Mapping3Fingers	2	0.0219032
27	29	7T	Mapping3Fingers	2	0.0459807
27	29	7T	Mapping3Fingers	2	0.0513406
27	29	7T	Mapping3Fingers	2	0.0437345
27	29	7T	Mapping3Fingers	2	0.0384063
27	29	7T	Mapping3Fingers	2	0.0478137
27	29	7T	Mapping3Fingers	2	0.0604892
27	29	7T	Mapping3Fingers	2	0.0267114
27	29	7T	Mapping3Fingers	2	0.0666214
27	29	7T	Mapping3Fingers	2	0.047792
27	29	7T	Mapping3Fingers	2	0.0634884
27	29	7T	Mapping3Fingers	2	0.0144288
27	29	7T	Mapping3Fingers	2	0.0851431
27	29	7T	Mapping3Fingers	2	0.0573812
27	29	7T	Mapping3Fingers	2	0.0933677
27	29	7T	Mapping3Fingers	2	0.0245354
27	29	7T	Mapping3Fingers	2	0.061218
27	29	7T	Mapping3Fingers	2	0.0489038
27	29	7T	Mapping3Fingers	2	0.0645919
27	29	7T	Mapping3Fingers	2	0.0490408
27	29	7T	Mapping3Fingers	2	0.0582857
27	29	7T	Mapping3Fingers	2	0.052091
27	29	7T	Mapping3Fingers	2	0.0565844
27	29	7T	Mapping3Fingers	2	0.0635154
27	29	7T	Mapping3Fingers	2	0.0627108
27	29	7T	Mapping3Fingers	2	0.0518891
27	29	7T	Mapping3Fingers	2	0.024829
27	29	7T	Mapping3Fingers	2	0.0582657
27	29	7T	Mapping3Fingers	2	0.051862
27	29	7T	Mapping3Fingers	2	0.0416803
27	29	7T	Mapping3Fingers	2	0.0528002
27	29	7T	Mapping3Fingers	2	0.066763
27	29	7T	Mapping3Fingers	2	0.0558707
27	29	7T	Mapping3Fingers	2	0.0420695
27	29	7T	Mapping3Fingers	2	0.0476026
27	29	7T	Mapping3Fingers	2	0.0435065
27	29	7T	Mapping3Fingers	2	0.0337644
27	29	7T	Mapping3Fingers	2	0.0619872
27	29	7T	Mapping3Fingers	2	0.045963
27	29	7T	Mapping3Fingers	2	0.0565559
27	29	7T	Mapping3Fingers	2	0.054
27	29	7T	Mapping3Fingers	2	0.0586206
27	29	7T	Mapping3Fingers	2	0.0594519
27	29	7T	Mapping3Fingers	2	0.0748765
27	29	7T	Mapping3Fingers	2	0.018685
27	29	7T	Mapping3Fingers	2	0.0595187
27	29	7T	Mapping3Fingers	2	0.0488283
27	29	7T	Mapping3Fingers	2	0.0142061
27	29	7T	Mapping3Fingers	2	0.0786006
27	29	7T	Mapping3Fingers	2	0.0574248
27	29	7T	Mapping3Fingers	2	0.072263
27	29	7T	Mapping3Fingers	2	0.0234176
27	29	7T	Mapping3Fingers	2	0.0934676
27	29	7T	Mapping3Fingers	2	0.0742144
27	29	7T	Mapping3Fingers	2	0.0550119
27	29	7T	Mapping3Fingers	2	0.0777256
27	29	7T	Mapping3Fingers	2	0.039884
27	29	7T	Mapping3Fingers	2	0.0614345
27	29	7T	Mapping3Fingers	2	0.0471914
27	29	7T	Mapping3Fingers	2	0.0503953
27	29	7T	Mapping3Fingers	2	0.016623
27	29	7T	Mapping3Fingers	2	0.0699961
27	29	7T	Mapping3Fingers	2	0.0463009
27	29	7T	Mapping3Fingers	2	0.0667481
27	29	7T	Mapping3Fingers	2	0.0258789
27	29	7T	Mapping3Fingers	2	0.0519071
27	29	7T	Mapping3Fingers	2	0.0496939
27	29	7T	Mapping3Fingers	2	0.029106
27	29	7T	Mapping3Fingers	2	0.0680516
27	29	7T	Mapping3Fingers	2	0.0542623
27	29	7T	Mapping3Fingers	2	0.05234
27	29	7T	Mapping3Fingers	2	0.0359567
27	29	7T	Mapping3Fingers	2	0.051821
27	29	7T	Mapping3Fingers	2	0.0531403
27	29	7T	Mapping3Fingers	2	0.0556057
31	42	7T	Mapping3Fingers	1	0
31	42	7T	Mapping3Fingers	1	0.0654775
31	42	7T	Mapping3Fingers	1	0.0751462
31	42	7T	Mapping3Fingers	1	0.0845088
31	42	7T	Mapping3Fingers	1	0.0447613
31	42	7T	Mapping3Fingers	1	0.117125
31	42	7T	Mapping3Fingers	1	0.118092
31	42	7T	Mapping3Fingers	1	0.0328487
31	42	7T	Mapping3Fingers	1	0.0600566
31	42	7T	Mapping3Fingers	1	0.0656877
31	42	7T	Mapping3Fingers	1	0.0855433
31	42	7T	Mapping3Fingers	1	0.0669351
31	42	7T	Mapping3Fingers	1	0.0728448
31	42	7T	Mapping3Fingers	1	0.12871
31	42	7T	Mapping3Fingers	1	0.139358
31	42	7T	Mapping3Fingers	1	0.0576118
31	42	7T	Mapping3Fingers	1	0.0678822
31	42	7T	Mapping3Fingers	1	0.123832
31	42	7T	Mapping3Fingers	1	0.0517156
31	42	7T	Mapping3Fingers	1	0.0548446
31	42	7T	Mapping3Fingers	1	0.0803842
31	42	7T	Mapping3Fingers	1	0.115286
31	42	7T	Mapping3Fingers	1	0.0934951
31	42	7T	Mapping3Fingers	1	0.0602126
31	42	7T	Mapping3Fingers	1	0.0468752
31	42	7T	Mapping3Fingers	1	0.104742
31	42	7T	Mapping3Fingers	1	0.040946
31	42	7T	Mapping3Fingers	1	0.118525
31	42	7T	Mapping3Fingers	1	0.0578785
31	42	7T	Mapping3Fingers	1	0.0369394
31	42	7T	Mapping3Fingers	1	0.0324383
31	42	7T	Mapping3Fingers	1	0.0455458
31	42	7T	Mapping3Fingers	1	0.0716706
31	42	7T	Mapping3Fingers	1	0.0493364
31	42	7T	Mapping3Fingers	1	0.0635766
31	42	7T	Mapping3Fingers	1	0.0657206
31	42	7T	Mapping3Fingers	1	0.0832523
31	42	7T	Mapping3Fingers	1	0.0679977
31	42	7T	Mapping3Fingers	1	0.0542825
31	42	7T	Mapping3Fingers	1	0.0410619
31	42	7T	Mapping3Fingers	1	0.100479
31	42	7T	Mapping3Fingers	1	0.130731
31	42	7T	Mapping3Fingers	1	0.0708204
31	42	7T	Mapping3Fingers	1	0.0566424
31	42	7T	Mapping3Fingers	1	0.0768756
31	42	7T	Mapping3Fingers	1	0.0347917
31	42	7T	Mapping3Fingers	1	0.0544594
31	42	7T	Mapping3Fingers	1	0.0973524
31	42	7T	Mapping3Fingers	1	0.0689206
31	42	7T	Mapping3Fingers	1	0.0323792
31	42	7T	Mapping3Fingers	1	0.0164699
31	42	7T	Mapping3Fingers	1	0.0916118
31	42	7T	Mapping3Fingers	1	0.0793067
31	42	7T	Mapping3Fingers	1	0.0605417
31	42	7T	Mapping3Fingers	1	0.0108996
31	42	7T	Mapping3Fingers	1	0.112789
31	42	7T	Mapping3Fingers	1	0.0436391
31	42	7T	Mapping3Fingers	1	0.0930427
31	42	7T	Mapping3Fingers	1	0.041717
31	42	7T	Mapping3Fingers	1	0.111718
31	42	7T	Mapping3Fingers	1	0.0527102
31	42	7T	Mapping3Fingers	1	0.0281586
31	42	7T	Mapping3Fingers	1	0.0946247
31	42	7T	Mapping3Fingers	1	0.131947
31	42	7T	Mapping3Fingers	1	0.11256
31	42	7T	Mapping3Fingers	1	0.0409426
31	42	7T	Mapping3Fingers	1	0.0775749
31	42	7T	Mapping3Fingers	1	0.0534707
31	42	7T	Mapping3Fingers	1	0.138188
31	42	7T	Mapping3Fingers	1	0.0820855
31	42	7T	Mapping3Fingers	1	0.112571
31	42	7T	Mapping3Fingers	1	0.0611779
31	42	7T	Mapping3Fingers	1	0.108096
31	42	7T	Mapping3Fingers	1	0.0479319
31	42	7T	Mapping3Fingers	1	0.0244435
31	42	7T	Mapping3Fingers	1	0.109408
31	42	7T	Mapping3Fingers	1	0.107883
31	42	7T	Mapping3Fingers	1	0.221128
31	42	7T	Mapping3Fingers	1	0.280446
31	42	7T	Mapping3Fingers	1	0.0652204
31	42	7T	Mapping3Fingers	1	0.109276
31	42	7T	Mapping3Fingers	1	0.0374944
31	42	7T	Mapping3Fingers	1	0.119031
31	42	7T	Mapping3Fingers	1	0.103396
31	42	7T	Mapping3Fingers	1	0.257529
31	42	7T	Mapping3Fingers	1	0.0462376
31	42	7T	Mapping3Fingers	1	0.236657
31	42	7T	Mapping3Fingers	1	0.106789
31	42	7T	Mapping3Fingers	1	0.0544033
31	42	7T	Mapping3Fingers	1	0.050108
31	42	7T	Mapping3Fingers	1	0.098698
31	42	7T	Mapping3Fingers	1	0.0891026
31	42	7T	Mapping3Fingers	1	0.0193948
31	42	7T	Mapping3Fingers	1	0.0486204
31	42	7T	Mapping3Fingers	1	0.0594353
31	42	7T	Mapping3Fingers	1	0.0575934
31	42	7T	Mapping3Fingers	1	0.0337038
31	42	7T	Mapping3Fingers	1	0.0485639
31	42	7T	Mapping3Fingers	1	0.0944018
31	42	7T	Mapping3Fingers	1	0.0830512
31	42	7T	Mapping3Fingers	1	0.0249193
31	42	7T	Mapping3Fingers	1	0.168282
31	42	7T	Mapping3Fingers	1	0.0414965
31	42	7T	Mapping3Fingers	1	0.0805835
31	42	7T	Mapping3Fingers	1	0.0279789
31	42	7T	Mapping3Fingers	1	0.0280696
31	42	7T	Mapping3Fingers	1	0.0835791
31	42	7T	Mapping3Fingers	1	0.0642059
31	42	7T	Mapping3Fingers	1	0.0668457
31	42	7T	Mapping3Fingers	1	0.0412997
31	42	7T	Mapping3Fingers	1	0.0710231
31	42	7T	Mapping3Fingers	1	0.0408631
31	42	7T	Mapping3Fingers	1	0.137695
31	42	7T	Mapping3Fingers	1	0.0454058
31	42	7T	Mapping3Fingers	1	0.138363
31	42	7T	Mapping3Fingers	1	0.0803873
31	42	7T	Mapping3Fingers	1	0.0230313
31	42	7T	Mapping3Fingers	1	0.0388622
31	42	7T	Mapping3Fingers	1	0.102476
31	42	7T	Mapping3Fingers	1	0.0924454
31	42	7T	Mapping3Fingers	1	0.0509641
31	42	7T	Mapping3Fingers	1	0.150077
31	42	7T	Mapping3Fingers	1	0.103636
31	42	7T	Mapping3Fingers	1	0.0944624
31	42	7T	Mapping3Fingers	1	0.0340685
31	42	7T	Mapping3Fingers	1	0.0542105
31	42	7T	Mapping3Fingers	1	0.13448
31	42	7T	Mapping3Fingers	1	0.0710284
31	42	7T	Mapping3Fingers	1	0.0628884
31	42	7T	Mapping3Fingers	1	0.0415055
31	42	7T	Mapping3Fingers	1	0.0656448
31	42	7T	Mapping3Fingers	1	0.0734446
31	42	7T	Mapping3Fingers	1	0.129846
31	42	7T	Mapping3Fingers	1	0.034663
31	42	7T	Mapping3Fingers	1	0.106002
31	42	7T	Mapping3Fingers	1	0.0568925
31	42	7T	Mapping3Fingers	1	0.03695
31	42	7T	Mapping3Fingers	1	0.038307
31	42	7T	Mapping3Fingers	1	0.0236752
31	42	7T	Mapping3Fingers	1	0.0317499
31	42	7T	Mapping3Fingers	1	0.044823
31	42	7T	Mapping3Fingers	1	0.0402537
31	42	7T	Mapping3Fingers	1	0.0545913
31	42	7T	Mapping3Fingers	1	0.0916758
31	42	7T	Mapping3Fingers	1	0.0503919
31	42	7T	Mapping3Fingers	1	0.0464894
31	42	7T	Mapping3Fingers	1	0.0697117
31	42	7T	Mapping3Fingers	1	0.0592263
31	42	7T	Mapping3Fingers	1	0.0381957
31	42	7T	Mapping3Fingers	1	0.0109956
31	42	7T	Mapping3Fingers	1	0.0962648
31	42	7T	Mapping3Fingers	1	0.0361606
31	42	7T	Mapping3Fingers	1	0.0929213
31	42	7T	Mapping3Fingers	1	0.0282276
31	42	7T	Mapping3Fingers	1	0.0323088
31	42	7T	Mapping3Fingers	1	0.0929165
31	42	7T	Mapping3Fingers	1	0.0582691
31	42	7T	Mapping3Fingers	1	0.0686601
31	42	7T	Mapping3Fingers	1	0.0216184
31	42	7T	Mapping3Fingers	1	0.0522869
31	42	7T	Mapping3Fingers	1	0.0403509
31	42	7T	Mapping3Fingers	1	0.0174759
31	42	7T	Mapping3Fingers	1	0.0478078
31	42	7T	Mapping3Fingers	1	0.0668882
31	42	7T	Mapping3Fingers	1	0.0640335
31	42	7T	Mapping3Fingers	1	0.0203281
31	42	7T	Mapping3Fingers	1	0.0678511
31	42	7T	Mapping3Fingers	1	0.0350666
31	42	7T	Mapping3Fingers	1	0.0538676
31	42	7T	Mapping3Fingers	1	0.0132947
31	42	7T	Mapping3Fingers	1	0.0773318
31	42	7T	Mapping3Fingers	1	0.128296
31	42	7T	Mapping3Fingers	1	0.0512301
31	42	7T	Mapping3Fingers	1	0.0284622
31	42	7T	Mapping3Fingers	1	0.0368807
31	42	7T	Mapping3Fingers	1	0.0802434
31	42	7T	Mapping3Fingers	1	0.0930652
31	42	7T	Mapping3Fingers	1	0.0887161
31	42	7T	Mapping3Fingers	1	0.0409321
[truncated: 1,641 more rows]

## Sheet: Mapping5Fingers
subj	age	sess	task	run	framewise_displacement
21	38	7T	Mapping5Fingers	1	0
21	38	7T	Mapping5Fingers	1	0.0627622
21	38	7T	Mapping5Fingers	1	0.0377125
21	38	7T	Mapping5Fingers	1	0.0379001
21	38	7T	Mapping5Fingers	1	0.0351485
21	38	7T	Mapping5Fingers	1	0.167804
21	38	7T	Mapping5Fingers	1	0.153841
21	38	7T	Mapping5Fingers	1	0.0353163
21	38	7T	Mapping5Fingers	1	0.0444337
21	38	7T	Mapping5Fingers	1	0.060566
21	38	7T	Mapping5Fingers	1	0.0698732
21	38	7T	Mapping5Fingers	1	0.0979134
21	38	7T	Mapping5Fingers	1	0.0535205
21	38	7T	Mapping5Fingers	1	0.0883372
21	38	7T	Mapping5Fingers	1	0.0772572
21	38	7T	Mapping5Fingers	1	0.0697756
21	38	7T	Mapping5Fingers	1	0.0651979
21	38	7T	Mapping5Fingers	1	0.0677181
21	38	7T	Mapping5Fingers	1	0.0461509
21	38	7T	Mapping5Fingers	1	0.0378154
21	38	7T	Mapping5Fingers	1	0.0494899
21	38	7T	Mapping5Fingers	1	0.0825824
21	38	7T	Mapping5Fingers	1	0.0648507
21	38	7T	Mapping5Fingers	1	0.0516259
21	38	7T	Mapping5Fingers	1	0.0487366
21	38	7T	Mapping5Fingers	1	0.0415041
21	38	7T	Mapping5Fingers	1	0.0792619
21	38	7T	Mapping5Fingers	1	0.0914295
21	38	7T	Mapping5Fingers	1	0.116679
21	38	7T	Mapping5Fingers	1	0.109469
21	38	7T	Mapping5Fingers	1	0.237418
21	38	7T	Mapping5Fingers	1	0.153212
21	38	7T	Mapping5Fingers	1	0.0995329
21	38	7T	Mapping5Fingers	1	0.0368615
21	38	7T	Mapping5Fingers	1	0.0755429
21	38	7T	Mapping5Fingers	1	0.0810018
21	38	7T	Mapping5Fingers	1	0.139232
21	38	7T	Mapping5Fingers	1	0.120887
21	38	7T	Mapping5Fingers	1	0.102274
21	38	7T	Mapping5Fingers	1	0.088519
21	38	7T	Mapping5Fingers	1	0.0260727
21	38	7T	Mapping5Fingers	1	0.0848004
21	38	7T	Mapping5Fingers	1	0.115217
21	38	7T	Mapping5Fingers	1	0.104452
21	38	7T	Mapping5Fingers	1	0.111747
21	38	7T	Mapping5Fingers	1	0.306411
21	38	7T	Mapping5Fingers	1	0.171544
21	38	7T	Mapping5Fingers	1	0.0413795
21	38	7T	Mapping5Fingers	1	0.0357792
21	38	7T	Mapping5Fingers	1	0.0321564
21	38	7T	Mapping5Fingers	1	0.033215
21	38	7T	Mapping5Fingers	1	0.0512305
21	38	7T	Mapping5Fingers	1	0.0711377
21	38	7T	Mapping5Fingers	1	0.08266
21	38	7T	Mapping5Fingers	1	0.0940841
21	38	7T	Mapping5Fingers	1	0.0699928
21	38	7T	Mapping5Fingers	1	0.0744774
21	38	7T	Mapping5Fingers	1	2.57833
21	38	7T	Mapping5Fingers	1	0.96665
21	38	7T	Mapping5Fingers	1	0.258493
21	38	7T	Mapping5Fingers	1	0.0511806
21	38	7T	Mapping5Fingers	1	0.0978221
21	38	7T	Mapping5Fingers	1	0.0854501
21	38	7T	Mapping5Fingers	1	0.119338
21	38	7T	Mapping5Fingers	1	0.0620129
21	38	7T	Mapping5Fingers	1	0.0284051
21	38	7T	Mapping5Fingers	1	0.066272
21	38	7T	Mapping5Fingers	1	0.0874063
21	38	7T	Mapping5Fingers	1	0.108387
21	38	7T	Mapping5Fingers	1	0.0735651
21	38	7T	Mapping5Fingers	1	0.0709122
21	38	7T	Mapping5Fingers	1	0.0423264
21	38	7T	Mapping5Fingers	1	0.140684
21	38	7T	Mapping5Fingers	1	0.140907
21	38	7T	Mapping5Fingers	1	0.0843767
21	38	7T	Mapping5Fingers	1	0.0349306
21	38	7T	Mapping5Fingers	1	0.0463419
21	38	7T	Mapping5Fingers	1	0.0478917
21	38	7T	Mapping5Fingers	1	0.0673755
21	38	7T	Mapping5Fingers	1	0.0801408
21	38	7T	Mapping5Fingers	1	0.0395532
21	38	7T	Mapping5Fingers	1	0.0688707
21	38	7T	Mapping5Fingers	1	0.0776097
21	38	7T	Mapping5Fingers	1	0.154765
21	38	7T	Mapping5Fingers	1	0.0827836
21	38	7T	Mapping5Fingers	1	0.162804
21	38	7T	Mapping5Fingers	1	0.0943741
21	38	7T	Mapping5Fingers	1	0.0517433
21	38	7T	Mapping5Fingers	1	0.254448
21	38	7T	Mapping5Fingers	1	0.111378
21	38	7T	Mapping5Fingers	1	0.0363401
21	38	7T	Mapping5Fingers	1	0.095613
21	38	7T	Mapping5Fingers	1	0.029725
21	38	7T	Mapping5Fingers	1	0.103467
21	38	7T	Mapping5Fingers	1	0.0768187
21	38	7T	Mapping5Fingers	1	0.085678
21	38	7T	Mapping5Fingers	1	0.0739322
21	38	7T	Mapping5Fingers	1	0.0960776
21	38	7T	Mapping5Fingers	1	0.105541
21	38	7T	Mapping5Fingers	1	0.0309894
21	38	7T	Mapping5Fingers	1	0.0843052
21	38	7T	Mapping5Fingers	1	0.138554
21	38	7T	Mapping5Fingers	1	0.0434231
21	38	7T	Mapping5Fingers	1	0.0363857
21	38	7T	Mapping5Fingers	1	0.0293419
21	38	7T	Mapping5Fingers	1	0.0304626
21	38	7T	Mapping5Fingers	1	0.0358361
21	38	7T	Mapping5Fingers	1	0.0892665
21	38	7T	Mapping5Fingers	1	0.0705053
21	38	7T	Mapping5Fingers	1	0.0944435
21	38	7T	Mapping5Fingers	1	0.0682046
21	38	7T	Mapping5Fingers	1	0.0314699
21	38	7T	Mapping5Fingers	1	0.206711
21	38	7T	Mapping5Fingers	1	0.242017
21	38	7T	Mapping5Fingers	1	0.255298
21	38	7T	Mapping5Fingers	1	0.144334
21	38	7T	Mapping5Fingers	1	0.0946098
21	38	7T	Mapping5Fingers	1	0.0137448
21	38	7T	Mapping5Fingers	1	0.0365494
21	38	7T	Mapping5Fingers	1	0.0528579
21	38	7T	Mapping5Fingers	1	0.0454483
21	38	7T	Mapping5Fingers	1	0.0682972
21	38	7T	Mapping5Fingers	1	0.108426
21	38	7T	Mapping5Fingers	1	0.0797026
21	38	7T	Mapping5Fingers	1	0.129939
21	38	7T	Mapping5Fingers	1	0.118833
21	38	7T	Mapping5Fingers	1	0.0475241
21	38	7T	Mapping5Fingers	1	0.0834106
21	38	7T	Mapping5Fingers	1	0.128562
21	38	7T	Mapping5Fingers	1	0.0671426
21	38	7T	Mapping5Fingers	1	0.250285
21	38	7T	Mapping5Fingers	1	0.0749587
21	38	7T	Mapping5Fingers	1	0.171713
21	38	7T	Mapping5Fingers	1	0.0434436
21	38	7T	Mapping5Fingers	1	0.0382988
21	38	7T	Mapping5Fingers	1	0.0713856
21	38	7T	Mapping5Fingers	1	0.124344
21	38	7T	Mapping5Fingers	1	0.0983519
21	38	7T	Mapping5Fingers	1	0.0250583
21	38	7T	Mapping5Fingers	1	0.0316963
21	38	7T	Mapping5Fingers	1	0.0514071
21	38	7T	Mapping5Fingers	1	0.0546054
21	38	7T	Mapping5Fingers	1	0.0634462
21	38	7T	Mapping5Fingers	1	0.0503117
21	38	7T	Mapping5Fingers	1	0.0386554
21	38	7T	Mapping5Fingers	1	0.0657207
21	38	7T	Mapping5Fingers	1	0.0701292
21	38	7T	Mapping5Fingers	1	0.0692107
21	38	7T	Mapping5Fingers	1	0.0589885
21	38	7T	Mapping5Fingers	1	0.0662274
21	38	7T	Mapping5Fingers	1	0.232715
21	38	7T	Mapping5Fingers	1	0.261564
21	38	7T	Mapping5Fingers	1	0.136841
21	38	7T	Mapping5Fingers	1	0.109003
21	38	7T	Mapping5Fingers	1	0.0891633
21	38	7T	Mapping5Fingers	1	0.0520753
21	38	7T	Mapping5Fingers	1	0.0979618
21	38	7T	Mapping5Fingers	1	0.0821192
21	38	7T	Mapping5Fingers	1	0.176801
21	38	7T	Mapping5Fingers	1	0.14811
21	38	7T	Mapping5Fingers	1	0.0893819
21	38	7T	Mapping5Fingers	1	0.123547
21	38	7T	Mapping5Fingers	1	0.0930562
21	38	7T	Mapping5Fingers	1	0.0902923
21	38	7T	Mapping5Fingers	1	0.049396
21	38	7T	Mapping5Fingers	1	0.0530291
21	38	7T	Mapping5Fingers	1	0.0416973
21	38	7T	Mapping5Fingers	1	0.057758
21	38	7T	Mapping5Fingers	1	0.0360392
21	38	7T	Mapping5Fingers	1	0.33349
21	38	7T	Mapping5Fingers	1	0.0763282
21	38	7T	Mapping5Fingers	1	0.0973388
21	38	7T	Mapping5Fingers	1	0.0575552
21	38	7T	Mapping5Fingers	1	0.0751365
21	38	7T	Mapping5Fingers	1	0.0831134
21	38	7T	Mapping5Fingers	1	0.210731
21	38	7T	Mapping5Fingers	1	0.106664
21	38	7T	Mapping5Fingers	1	0.133268
21	38	7T	Mapping5Fingers	1	0.0494317
21	38	7T	Mapping5Fingers	1	0.0113141
21	38	7T	Mapping5Fingers	1	0.0421159
21	38	7T	Mapping5Fingers	1	0.0467944
21	38	7T	Mapping5Fingers	1	0.049679
21	38	7T	Mapping5Fingers	1	0.0488201
21	38	7T	Mapping5Fingers	1	0.0513412
21	38	7T	Mapping5Fingers	1	0.0629469
21	38	7T	Mapping5Fingers	1	0.0877188
21	38	7T	Mapping5Fingers	1	0.053087
21	38	7T	Mapping5Fingers	1	0.0549413
21	38	7T	Mapping5Fingers	1	0.0148251
21	38	7T	Mapping5Fingers	1	0.117393
21	38	7T	Mapping5Fingers	1	0.0906518
21	38	7T	Mapping5Fingers	1	0.0323967
21	38	7T	Mapping5Fingers	1	0.0413281
21	38	7T	Mapping5Fingers	1	0.0608165
21	38	7T	Mapping5Fingers	1	0.176594
21	38	7T	Mapping5Fingers	1	0.173666
21	38	7T	Mapping5Fingers	1	0.204583
21	38	7T	Mapping5Fingers	1	0.0687633
21	38	7T	Mapping5Fingers	1	0.0767984
21	38	7T	Mapping5Fingers	1	0.0283485
21	38	7T	Mapping5Fingers	1	0.0411041
21	38	7T	Mapping5Fingers	1	0.018372
21	38	7T	Mapping5Fingers	1	0.0823077
21	38	7T	Mapping5Fingers	1	0.0795652
21	38	7T	Mapping5Fingers	1	0.175187
21	38	7T	Mapping5Fingers	1	0.0806168
21	38	7T	Mapping5Fingers	1	0.0617332
21	38	7T	Mapping5Fingers	1	0.0551385
21	38	7T	Mapping5Fingers	1	0.073433
21	38	7T	Mapping5Fingers	1	0.0410113
21	38	7T	Mapping5Fingers	1	0.0186688
21	38	7T	Mapping5Fingers	1	0.0720937
21	38	7T	Mapping5Fingers	1	0.0893223
21	38	7T	Mapping5Fingers	1	0.122953
21	38	7T	Mapping5Fingers	1	0.1488
21	38	7T	Mapping5Fingers	1	0.0706736
21	38	7T	Mapping5Fingers	1	0.0207848
21	38	7T	Mapping5Fingers	1	0.0404204
21	38	7T	Mapping5Fingers	1	0.0645676
21	38	7T	Mapping5Fingers	1	0.0654217
21	38	7T	Mapping5Fingers	1	0.0927429
21	38	7T	Mapping5Fingers	1	0.0399648
21	38	7T	Mapping5Fingers	1	0.0473823
21	38	7T	Mapping5Fingers	1	0.0649481
21	38	7T	Mapping5Fingers	1	0.120448
21	38	7T	Mapping5Fingers	1	0.0989141
21	38	7T	Mapping5Fingers	1	0.185027
21	38	7T	Mapping5Fingers	1	0.12759
21	38	7T	Mapping5Fingers	1	0.121277
21	38	7T	Mapping5Fingers	1	0.0701292
21	38	7T	Mapping5Fingers	1	0.0957797
21	38	7T	Mapping5Fingers	1	0.172209
21	38	7T	Mapping5Fingers	1	0.146716
21	38	7T	Mapping5Fingers	1	0.0562834
21	38	7T	Mapping5Fingers	1	0.067387
21	38	7T	Mapping5Fingers	1	0.111809
21	38	7T	Mapping5Fingers	1	0.108215
21	38	7T	Mapping5Fingers	1	0.126779
21	38	7T	Mapping5Fingers	1	0.0426961
21	38	7T	Mapping5Fingers	1	0.0408578
21	38	7T	Mapping5Fingers	1	0.0245662
21	38	7T	Mapping5Fingers	1	0.0470284
21	38	7T	Mapping5Fingers	1	0.0377391
21	38	7T	Mapping5Fingers	1	0.0858791
21	38	7T	Mapping5Fingers	1	0.11806
21	38	7T	Mapping5Fingers	1	0.151342
21	38	7T	Mapping5Fingers	1	0.138292
21	38	7T	Mapping5Fingers	1	0.0977821
21	38	7T	Mapping5Fingers	1	0.0412151
21	38	7T	Mapping5Fingers	1	0.0360741
21	38	7T	Mapping5Fingers	1	0.0352571
21	38	7T	Mapping5Fingers	1	0.0334901
21	38	7T	Mapping5Fingers	1	0.137764
21	38	7T	Mapping5Fingers	1	0.119424
21	38	7T	Mapping5Fingers	1	0.125276
21	38	7T	Mapping5Fingers	1	0.368902
21	38	7T	Mapping5Fingers	1	0.276655
21	38	7T	Mapping5Fingers	1	0.337309
21	38	7T	Mapping5Fingers	1	0.0910401
21	38	7T	Mapping5Fingers	1	0.0185876
21	38	7T	Mapping5Fingers	1	0.0444751
21	38	7T	Mapping5Fingers	1	0.104866
21	38	7T	Mapping5Fingers	1	0.107541
21	38	7T	Mapping5Fingers	1	0.0262107
21	38	7T	Mapping5Fingers	1	0.0576862
21	38	7T	Mapping5Fingers	1	0.0854037
21	38	7T	Mapping5Fingers	1	0.0812095
21	38	7T	Mapping5Fingers	1	0.120205
21	38	7T	Mapping5Fingers	1	0.131013
21	38	7T	Mapping5Fingers	1	0.0432003
21	38	7T	Mapping5Fingers	1	0.0485217
21	38	7T	Mapping5Fingers	1	0.10055
21	38	7T	Mapping5Fingers	1	0.165062
21	38	7T	Mapping5Fingers	1	0.110683
21	38	7T	Mapping5Fingers	1	0.121501
21	38	7T	Mapping5Fingers	1	0.11225
21	38	7T	Mapping5Fingers	1	0.113089
21	38	7T	Mapping5Fingers	1	0.186945
21	38	7T	Mapping5Fingers	1	1.21152
21	38	7T	Mapping5Fingers	1	0.153656
21	38	7T	Mapping5Fingers	1	0.220844
21	38	7T	Mapping5Fingers	1	0.0955457
21	38	7T	Mapping5Fingers	1	0.215803
21	38	7T	Mapping5Fingers	1	0.0721763
21	38	7T	Mapping5Fingers	1	0.178351
21	38	7T	Mapping5Fingers	1	0.0646578
21	38	7T	Mapping5Fingers	1	0.0604737
21	38	7T	Mapping5Fingers	1	0.0924823
21	38	7T	Mapping5Fingers	1	0.0816625
21	38	7T	Mapping5Fingers	1	0.098603
21	38	7T	Mapping5Fingers	1	0.0806641
21	38	7T	Mapping5Fingers	1	0.0954078
21	38	7T	Mapping5Fingers	1	0.077416
21	38	7T	Mapping5Fingers	1	0.0322246
21	38	7T	Mapping5Fingers	1	0.109043
21	38	7T	Mapping5Fingers	1	0.169532
21	38	7T	Mapping5Fingers	1	0.142776
21	38	7T	Mapping5Fingers	1	0.0674327
21	38	7T	Mapping5Fingers	1	0.102909
21	38	7T	Mapping5Fingers	1	0.0642607
21	38	7T	Mapping5Fingers	1	0.0200179
21	38	7T	Mapping5Fingers	1	0.0365801
21	38	7T	Mapping5Fingers	1	0.0399511
21	38	7T	Mapping5Fingers	1	0.125617
21	38	7T	Mapping5Fingers	1	0.0269702
21	38	7T	Mapping5Fingers	1	0.111136
21	38	7T	Mapping5Fingers	1	0.0524445
21	38	7T	Mapping5Fingers	1	0.0532554
21	38	7T	Mapping5Fingers	1	0.0183134
21	38	7T	Mapping5Fingers	1	0.0761128
21	38	7T	Mapping5Fingers	1	0.120734
21	38	7T	Mapping5Fingers	1	0.038443
21	38	7T	Mapping5Fingers	1	1.89696
21	38	7T	Mapping5Fingers	1	1.50658
21	38	7T	Mapping5Fingers	1	0.675604
21	38	7T	Mapping5Fingers	1	0.323694
21	38	7T	Mapping5Fingers	1	0.0986422
21	38	7T	Mapping5Fingers	1	0.191843
21	38	7T	Mapping5Fingers	1	0.0339928
21	38	7T	Mapping5Fingers	1	0.0626115
21	38	7T	Mapping5Fingers	1	0.152785
21	38	7T	Mapping5Fingers	1	0.0716631
21	38	7T	Mapping5Fingers	1	0.0397932
21	38	7T	Mapping5Fingers	1	0.091715
21	38	7T	Mapping5Fingers	1	0.116683
21	38	7T	Mapping5Fingers	1	0.140334
21	38	7T	Mapping5Fingers	1	0.0565999
21	38	7T	Mapping5Fingers	1	0.0403144
21	38	7T	Mapping5Fingers	1	0.0758291
21	38	7T	Mapping5Fingers	1	0.0751795
21	38	7T	Mapping5Fingers	1	0.088542
21	38	7T	Mapping5Fingers	1	0.0574132
21	38	7T	Mapping5Fingers	1	0.108832
21	38	7T	Mapping5Fingers	1	0.121283
21	38	7T	Mapping5Fingers	1	0.180317
21	38	7T	Mapping5Fingers	1	0.127364
21	38	7T	Mapping5Fingers	1	0.107713
21	38	7T	Mapping5Fingers	1	0.0738636
21	38	7T	Mapping5Fingers	1	0.0907357
21	38	7T	Mapping5Fingers	1	0.0676852
21	38	7T	Mapping5Fingers	1	0.076834
21	38	7T	Mapping5Fingers	1	0.101462
21	38	7T	Mapping5Fingers	1	0.52313
21	38	7T	Mapping5Fingers	1	0.259236
21	38	7T	Mapping5Fingers	1	0.410277
21	38	7T	Mapping5Fingers	2	0
21	38	7T	Mapping5Fingers	2	0.0910769
21	38	7T	Mapping5Fingers	2	0.681306
21	38	7T	Mapping5Fingers	2	0.307257
21	38	7T	Mapping5Fingers	2	0.0826656
21	38	7T	Mapping5Fingers	2	0.0846644
21	38	7T	Mapping5Fingers	2	0.151613
21	38	7T	Mapping5Fingers	2	0.114246
21	38	7T	Mapping5Fingers	2	0.0885072
21	38	7T	Mapping5Fingers	2	0.171491
21	38	7T	Mapping5Fingers	2	0.0889482
21	38	7T	Mapping5Fingers	2	0.0955465
21	38	7T	Mapping5Fingers	2	0.0415181
21	38	7T	Mapping5Fingers	2	0.0540153
21	38	7T	Mapping5Fingers	2	0.134557
21	38	7T	Mapping5Fingers	2	0.0614857
21	38	7T	Mapping5Fingers	2	0.0622761
21	38	7T	Mapping5Fingers	2	0.103231
21	38	7T	Mapping5Fingers	2	0.0380696
21	38	7T	Mapping5Fingers	2	0.0734107
21	38	7T	Mapping5Fingers	2	0.081559
21	38	7T	Mapping5Fingers	2	0.0707288
21	38	7T	Mapping5Fingers	2	0.0370942
21	38	7T	Mapping5Fingers	2	0.0731024
21	38	7T	Mapping5Fingers	2	0.0300986
21	38	7T	Mapping5Fingers	2	0.085832
21	38	7T	Mapping5Fingers	2	0.0884969
21	38	7T	Mapping5Fingers	2	0.0235754
21	38	7T	Mapping5Fingers	2	0.0970917
21	38	7T	Mapping5Fingers	2	0.101352
21	38	7T	Mapping5Fingers	2	0.0386379
21	38	7T	Mapping5Fingers	2	0.0733301
21	38	7T	Mapping5Fingers	2	0.069232
21	38	7T	Mapping5Fingers	2	0.0409726
21	38	7T	Mapping5Fingers	2	0.0259774
21	38	7T	Mapping5Fingers	2	0.0573406
21	38	7T	Mapping5Fingers	2	0.0427647
21	38	7T	Mapping5Fingers	2	0.10033
21	38	7T	Mapping5Fingers	2	0.0362471
21	38	7T	Mapping5Fingers	2	0.0781417
21	38	7T	Mapping5Fingers	2	0.0766815
21	38	7T	Mapping5Fingers	2	0.0217028
21	38	7T	Mapping5Fingers	2	0.106925
21	38	7T	Mapping5Fingers	2	0.12668
21	38	7T	Mapping5Fingers	2	0.043313
21	38	7T	Mapping5Fingers	2	0.0524501
21	38	7T	Mapping5Fingers	2	0.0427257
21	38	7T	Mapping5Fingers	2	0.0896846
21	38	7T	Mapping5Fingers	2	0.0176906
21	38	7T	Mapping5Fingers	2	0.10923
21	38	7T	Mapping5Fingers	2	0.09071
21	38	7T	Mapping5Fingers	2	0.0516548
21	38	7T	Mapping5Fingers	2	0.0460382
21	38	7T	Mapping5Fingers	2	0.07323
21	38	7T	Mapping5Fingers	2	0.182501
21	38	7T	Mapping5Fingers	2	0.0515238
21	38	7T	Mapping5Fingers	2	0.106201
21	38	7T	Mapping5Fingers	2	0.0947773
21	38	7T	Mapping5Fingers	2	0.0633318
21	38	7T	Mapping5Fingers	2	0.0498321
21	38	7T	Mapping5Fingers	2	0.0603196
21	38	7T	Mapping5Fingers	2	0.108388
21	38	7T	Mapping5Fingers	2	0.0304125
21	38	7T	Mapping5Fingers	2	0.0539249
21	38	7T	Mapping5Fingers	2	0.120961
21	38	7T	Mapping5Fingers	2	0.0787387
21	38	7T	Mapping5Fingers	2	0.0561162
21	38	7T	Mapping5Fingers	2	0.0378123
21	38	7T	Mapping5Fingers	2	0.102157
21	38	7T	Mapping5Fingers	2	0.106316
21	38	7T	Mapping5Fingers	2	0.0561024
21	38	7T	Mapping5Fingers	2	0.0104344
21	38	7T	Mapping5Fingers	2	0.0984509
21	38	7T	Mapping5Fingers	2	0.0533334
21	38	7T	Mapping5Fingers	2	0.0651579
21	38	7T	Mapping5Fingers	2	0.0165921
21	38	7T	Mapping5Fingers	2	0.104286
21	38	7T	Mapping5Fingers	2	0.044833
21	38	7T	Mapping5Fingers	2	0.076504
21	38	7T	Mapping5Fingers	2	0.0174475
21	38	7T	Mapping5Fingers	2	0.106981
21	38	7T	Mapping5Fingers	2	0.0574957
21	38	7T	Mapping5Fingers	2	0.0652943
21	38	7T	Mapping5Fingers	2	0.0182193
21	38	7T	Mapping5Fingers	2	0.107379
21	38	7T	Mapping5Fingers	2	0.0649029
21	38	7T	Mapping5Fingers	2	0.0542273
21	38	7T	Mapping5Fingers	2	0.0962877
21	38	7T	Mapping5Fingers	2	0.106208
21	38	7T	Mapping5Fingers	2	0.135374
21	38	7T	Mapping5Fingers	2	0.0411573
21	38	7T	Mapping5Fingers	2	0.100486
21	38	7T	Mapping5Fingers	2	0.0474376
21	38	7T	Mapping5Fingers	2	0.101145
21	38	7T	Mapping5Fingers	2	0.0250608
21	38	7T	Mapping5Fingers	2	0.0765309
21	38	7T	Mapping5Fingers	2	0.0645874
21	38	7T	Mapping5Fingers	2	0.11829
21	38	7T	Mapping5Fingers	2	0.0529748
21	38	7T	Mapping5Fingers	2	0.0732216
21	38	7T	Mapping5Fingers	2	0.071603
21	38	7T	Mapping5Fingers	2	0.11383
21	38	7T	Mapping5Fingers	2	0.0346754
21	38	7T	Mapping5Fingers	2	0.0347706
21	38	7T	Mapping5Fingers	2	0.140279
21	38	7T	Mapping5Fingers	2	0.0982529
21	38	7T	Mapping5Fingers	2	0.0592456
21	38	7T	Mapping5Fingers	2	0.0137475
21	38	7T	Mapping5Fingers	2	0.102332
21	38	7T	Mapping5Fingers	2	0.0690163
21	38	7T	Mapping5Fingers	2	0.0501839
21	38	7T	Mapping5Fingers	2	0.0102746
21	38	7T	Mapping5Fingers	2	0.112119
21	38	7T	Mapping5Fingers	2	0.0724427
21	38	7T	Mapping5Fingers	2	0.0752404
21	38	7T	Mapping5Fingers	2	0.0184151
21	38	7T	Mapping5Fingers	2	0.0896607
21	38	7T	Mapping5Fingers	2	0.0963039
21	38	7T	Mapping5Fingers	2	0.0273296
21	38	7T	Mapping5Fingers	2	0.0243343
21	38	7T	Mapping5Fingers	2	0.0952479
21	38	7T	Mapping5Fingers	2	0.0816198
21	38	7T	Mapping5Fingers	2	0.0395604
21	38	7T	Mapping5Fingers	2	0.0256885
21	38	7T	Mapping5Fingers	2	0.0819838
21	38	7T	Mapping5Fingers	2	0.0767728
21	38	7T	Mapping5Fingers	2	0.0321067
21	38	7T	Mapping5Fingers	2	0.0390391
21	38	7T	Mapping5Fingers	2	0.106427
21	38	7T	Mapping5Fingers	2	0.0905392
21	38	7T	Mapping5Fingers	2	0.0303879
21	38	7T	Mapping5Fingers	2	0.103311
21	38	7T	Mapping5Fingers	2	0.100457
21	38	7T	Mapping5Fingers	2	0.0971606
21	38	7T	Mapping5Fingers	2	0.0287903
21	38	7T	Mapping5Fingers	2	0.0747796
21	38	7T	Mapping5Fingers	2	0.0458533
21	38	7T	Mapping5Fingers	2	0.0623359
21	38	7T	Mapping5Fingers	2	0.0157808
21	38	7T	Mapping5Fingers	2	0.107008
21	38	7T	Mapping5Fingers	2	0.0468444
21	38	7T	Mapping5Fingers	2	0.0951193
21	38	7T	Mapping5Fingers	2	0.045141
21	38	7T	Mapping5Fingers	2	0.0837908
21	38	7T	Mapping5Fingers	2	0.12332
21	38	7T	Mapping5Fingers	2	0.128335
21	38	7T	Mapping5Fingers	2	0.118628
21	38	7T	Mapping5Fingers	2	0.0614619
21	38	7T	Mapping5Fingers	2	0.0248237
21	38	7T	Mapping5Fingers	2	0.0149132
21	38	7T	Mapping5Fingers	2	0.091293
21	38	7T	Mapping5Fingers	2	0.0852619
21	38	7T	Mapping5Fingers	2	0.0602806
21	38	7T	Mapping5Fingers	2	0.0157092
21	38	7T	Mapping5Fingers	2	0.0749089
21	38	7T	Mapping5Fingers	2	0.0387932
21	38	7T	Mapping5Fingers	2	0.0866472
21	38	7T	Mapping5Fingers	2	0.0241276
21	38	7T	Mapping5Fingers	2	0.0741385
21	38	7T	Mapping5Fingers	2	0.043162
21	38	7T	Mapping5Fingers	2	0.0782171
21	38	7T	Mapping5Fingers	2	0.0110118
21	38	7T	Mapping5Fingers	2	0.0976759
21	38	7T	Mapping5Fingers	2	0.0696561
21	38	7T	Mapping5Fingers	2	0.0277823
21	38	7T	Mapping5Fingers	2	0.101166
21	38	7T	Mapping5Fingers	2	0.0621422
21	38	7T	Mapping5Fingers	2	0.0528588
21	38	7T	Mapping5Fingers	2	0.0386191
21	38	7T	Mapping5Fingers	2	0.117217
21	38	7T	Mapping5Fingers	2	0.123176
21	38	7T	Mapping5Fingers	2	0.0401319
21	38	7T	Mapping5Fingers	2	0.0113612
21	38	7T	Mapping5Fingers	2	0.0688937
21	38	7T	Mapping5Fingers	2	0.0749293
21	38	7T	Mapping5Fingers	2	0.0327729
21	38	7T	Mapping5Fingers	2	0.0210964
21	38	7T	Mapping5Fingers	2	0.0841908
21	38	7T	Mapping5Fingers	2	0.0857105
21	38	7T	Mapping5Fingers	2	0.0276312
21	38	7T	Mapping5Fingers	2	0.0279863
21	38	7T	Mapping5Fingers	2	0.133999
21	38	7T	Mapping5Fingers	2	0.0862275
21	38	7T	Mapping5Fingers	2	0.0542262
21	38	7T	Mapping5Fingers	2	0.174857
21	38	7T	Mapping5Fingers	2	0.0737538
21	38	7T	Mapping5Fingers	2	0.113833
21	38	7T	Mapping5Fingers	2	0.0505994
21	38	7T	Mapping5Fingers	2	0.0621568
21	38	7T	Mapping5Fingers	2	0.0425441
21	38	7T	Mapping5Fingers	2	0.0546463
21	38	7T	Mapping5Fingers	2	0.108624
21	38	7T	Mapping5Fingers	2	0.0285643
21	38	7T	Mapping5Fingers	2	0.108046
21	38	7T	Mapping5Fingers	2	0.033053
21	38	7T	Mapping5Fingers	2	0.0874408
21	38	7T	Mapping5Fingers	2	0.0358186
21	38	7T	Mapping5Fingers	2	0.0983929
21	38	7T	Mapping5Fingers	2	0.0193794
21	38	7T	Mapping5Fingers	2	0.0655936
21	38	7T	Mapping5Fingers	2	0.0421934
21	38	7T	Mapping5Fingers	2	0.0769547
21	38	7T	Mapping5Fingers	2	0.0270668
21	38	7T	Mapping5Fingers	2	0.0664877
21	38	7T	Mapping5Fingers	2	0.119716
21	38	7T	Mapping5Fingers	2	0.147724
21	38	7T	Mapping5Fingers	2	0.0548134
21	38	7T	Mapping5Fingers	2	0.0736819
21	38	7T	Mapping5Fingers	2	0.0901462
21	38	7T	Mapping5Fingers	2	0.110693
21	38	7T	Mapping5Fingers	2	0.0137648
21	38	7T	Mapping5Fingers	2	0.105832
21	38	7T	Mapping5Fingers	2	0.0952751
21	38	7T	Mapping5Fingers	2	0.0798891
21	38	7T	Mapping5Fingers	2	0.0987912
21	38	7T	Mapping5Fingers	2	0.0967671
21	38	7T	Mapping5Fingers	2	0.0646216
21	38	7T	Mapping5Fingers	2	0.0243517
21	38	7T	Mapping5Fingers	2	0.0661672
21	38	7T	Mapping5Fingers	2	0.0321523
21	38	7T	Mapping5Fingers	2	0.0960897
21	38	7T	Mapping5Fingers	2	0.0235674
21	38	7T	Mapping5Fingers	2	0.114078
21	38	7T	Mapping5Fingers	2	0.0759221
21	38	7T	Mapping5Fingers	2	0.113541
21	38	7T	Mapping5Fingers	2	0.0435035
21	38	7T	Mapping5Fingers	2	0.128823
21	38	7T	Mapping5Fingers	2	0.0538513
21	38	7T	Mapping5Fingers	2	0.125888
21	38	7T	Mapping5Fingers	2	0.0428799
21	38	7T	Mapping5Fingers	2	0.0356224
21	38	7T	Mapping5Fingers	2	0.0672894
21	38	7T	Mapping5Fingers	2	0.0703308
21	38	7T	Mapping5Fingers	2	0.0314051
21	38	7T	Mapping5Fingers	2	0.00861442
21	38	7T	Mapping5Fingers	2	0.099676
21	38	7T	Mapping5Fingers	2	0.0560755
21	38	7T	Mapping5Fingers	2	0.0489682
21	38	7T	Mapping5Fingers	2	0.0117991
21	38	7T	Mapping5Fingers	2	0.0549531
21	38	7T	Mapping5Fingers	2	0.0557664
21	38	7T	Mapping5Fingers	2	0.102471
21	38	7T	Mapping5Fingers	2	0.0350752
21	38	7T	Mapping5Fingers	2	0.0303338
21	38	7T	Mapping5Fingers	2	0.0998248
21	38	7T	Mapping5Fingers	2	0.0297337
21	38	7T	Mapping5Fingers	2	0.0784099
21	38	7T	Mapping5Fingers	2	0.0346753
21	38	7T	Mapping5Fingers	2	0.0462959
21	38	7T	Mapping5Fingers	2	0.0849924
21	38	7T	Mapping5Fingers	2	0.0852721
21	38	7T	Mapping5Fingers	2	0.020896
21	38	7T	Mapping5Fingers	2	0.00926687
21	38	7T	Mapping5Fingers	2	0.139114
21	38	7T	Mapping5Fingers	2	0.043118
21	38	7T	Mapping5Fingers	2	0.10623
21	38	7T	Mapping5Fingers	2	0.0123003
21	38	7T	Mapping5Fingers	2	0.0968481
21	38	7T	Mapping5Fingers	2	0.0769926
21	38	7T	Mapping5Fingers	2	0.113214
21	38	7T	Mapping5Fingers	2	0.0248917
21	38	7T	Mapping5Fingers	2	0.0995631
21	38	7T	Mapping5Fingers	2	0.14603
21	38	7T	Mapping5Fingers	2	0.117253
21	38	7T	Mapping5Fingers	2	0.105002
21	38	7T	Mapping5Fingers	2	0.0274483
21	38	7T	Mapping5Fingers	2	0.0376111
21	38	7T	Mapping5Fingers	2	0.071908
21	38	7T	Mapping5Fingers	2	0.178151
21	38	7T	Mapping5Fingers	2	0.166119
21	38	7T	Mapping5Fingers	2	0.196987
21	38	7T	Mapping5Fingers	2	0.161474
21	38	7T	Mapping5Fingers	2	0.0675895
21	38	7T	Mapping5Fingers	2	0.0141752
21	38	7T	Mapping5Fingers	2	0.0884498
21	38	7T	Mapping5Fingers	2	0.036307
21	38	7T	Mapping5Fingers	2	0.101495
21	38	7T	Mapping5Fingers	2	0.0302411
21	38	7T	Mapping5Fingers	2	0.0109911
21	38	7T	Mapping5Fingers	2	0.0879799
21	38	7T	Mapping5Fingers	2	0.0818551
21	38	7T	Mapping5Fingers	2	0.050772
21	38	7T	Mapping5Fingers	2	0.0170394
21	38	7T	Mapping5Fingers	2	0.0579003
21	38	7T	Mapping5Fingers	2	0.0602069
21	38	7T	Mapping5Fingers	2	0.0996052
21	38	7T	Mapping5Fingers	2	0.0202593
21	38	7T	Mapping5Fingers	2	0.0367163
21	38	7T	Mapping5Fingers	2	0.0966343
21	38	7T	Mapping5Fingers	2	0.0776797
21	38	7T	Mapping5Fingers	2	0.0492911
21	38	7T	Mapping5Fingers	2	0.0060834
21	38	7T	Mapping5Fingers	2	0.0744235
21	38	7T	Mapping5Fingers	2	0.0537748
21	38	7T	Mapping5Fingers	2	0.0863464
21	38	7T	Mapping5Fingers	2	0.0244191
21	38	7T	Mapping5Fingers	2	0.100523
21	38	7T	Mapping5Fingers	2	0.0568569
21	38	7T	Mapping5Fingers	2	0.108219
21	38	7T	Mapping5Fingers	2	0.042288
21	38	7T	Mapping5Fingers	2	0.173335
21	38	7T	Mapping5Fingers	2	0.105161
21	38	7T	Mapping5Fingers	2	0.107348
21	38	7T	Mapping5Fingers	2	0.0303406
21	38	7T	Mapping5Fingers	2	0.0787693
21	38	7T	Mapping5Fingers	2	0.0301152
21	38	7T	Mapping5Fingers	2	0.0991872
21	38	7T	Mapping5Fingers	2	0.0225878
21	38	7T	Mapping5Fingers	2	0.101808
21	38	7T	Mapping5Fingers	2	0.0547642
21	38	7T	Mapping5Fingers	2	0.10987
21	38	7T	Mapping5Fingers	2	0.0257815
21	38	7T	Mapping5Fingers	2	0.060417
21	38	7T	Mapping5Fingers	2	0.0422283
21	38	7T	Mapping5Fingers	2	0.104548
21	38	7T	Mapping5Fingers	2	0.0311118
21	38	7T	Mapping5Fingers	2	0.155827
21	38	7T	Mapping5Fingers	2	0.04056
21	38	7T	Mapping5Fingers	2	0.121444
21	38	7T	Mapping5Fingers	2	0.0589787
21	38	7T	Mapping5Fingers	2	0.0554883
21	38	7T	Mapping5Fingers	2	0.0411915
21	38	7T	Mapping5Fingers	2	0.101846
21	38	7T	Mapping5Fingers	2	0.0212065
21	38	7T	Mapping5Fingers	2	0.0350228
21	38	7T	Mapping5Fingers	2	0.102802
21	38	7T	Mapping5Fingers	2	0.122727
21	38	7T	Mapping5Fingers	2	0.0409951
21	38	7T	Mapping5Fingers	2	0.094793
21	38	7T	Mapping5Fingers	2	0.0635128
21	38	7T	Mapping5Fingers	2	0.101177
21	38	7T	Mapping5Fingers	2	0.0388156
21	38	7T	Mapping5Fingers	2	0.115141
21	38	7T	Mapping5Fingers	2	0.0262361
21	38	7T	Mapping5Fingers	2	0.0897302
21	38	7T	Mapping5Fingers	2	0.0308574
21	38	7T	Mapping5Fingers	2	0.0666526
21	38	7T	Mapping5Fingers	2	0.044441
21	38	7T	Mapping5Fingers	2	0.0843681
21	38	7T	Mapping5Fingers	2	0.0200048
21	38	7T	Mapping5Fingers	2	0.0846709
21	38	7T	Mapping5Fingers	2	0.032048
21	38	7T	Mapping5Fingers	2	0.0754559
21	38	7T	Mapping5Fingers	2	0.0282287
21	38	7T	Mapping5Fingers	2	0.0423894
21	38	7T	Mapping5Fingers	2	0.0621385
21	38	7T	Mapping5Fingers	2	0.0720831
21	38	7T	Mapping5Fingers	2	0.0912557
21	38	7T	Mapping5Fingers	2	0.053237
21	38	7T	Mapping5Fingers	2	0.0379835
21	38	7T	Mapping5Fingers	2	0.0863568
21	38	7T	Mapping5Fingers	2	0.0849073
21	38	7T	Mapping5Fingers	2	0.0721133
21	38	7T	Mapping5Fingers	2	0.020172
21	38	7T	Mapping5Fingers	2	0.0909407
21	38	7T	Mapping5Fingers	2	0.0453619
21	38	7T	Mapping5Fingers	2	0.069464
21	38	7T	Mapping5Fingers	2	0.0536627
21	38	7T	Mapping5Fingers	2	0.0890639
21	38	7T	Mapping5Fingers	2	0.0780679
21	38	7T	Mapping5Fingers	2	0.0386548
21	38	7T	Mapping5Fingers	2	0.0205959
21	38	7T	Mapping5Fingers	2	0.0779286
21	38	7T	Mapping5Fingers	2	0.0506477
21	38	7T	Mapping5Fingers	2	0.0927219
21	38	7T	Mapping5Fingers	2	0.0394638
21	38	7T	Mapping5Fingers	2	0.00682063
21	38	7T	Mapping5Fingers	2	0.0815202
21	38	7T	Mapping5Fingers	2	0.029729
21	38	7T	Mapping5Fingers	2	0.0801655
21	38	7T	Mapping5Fingers	2	0.0146863
21	38	7T	Mapping5Fingers	2	0.0432997
21	38	7T	Mapping5Fingers	2	0.0889169
21	38	7T	Mapping5Fingers	2	0.112805
21	38	7T	Mapping5Fingers	2	0.0456792
21	38	7T	Mapping5Fingers	2	0.0177502
21	38	7T	Mapping5Fingers	2	0.114148
21	38	7T	Mapping5Fingers	2	0.0479531
21	38	7T	Mapping5Fingers	2	0.0852386
21	38	7T	Mapping5Fingers	2	0.0278071
21	38	7T	Mapping5Fingers	2	0.13686
21	38	7T	Mapping5Fingers	2	0.0919831
21	38	7T	Mapping5Fingers	2	0.0694257
21	38	7T	Mapping5Fingers	2	0.0323079
21	38	7T	Mapping5Fingers	2	0.0809095
21	38	7T	Mapping5Fingers	2	0.0929143
21	38	7T	Mapping5Fingers	2	0.123201
21	38	7T	Mapping5Fingers	2	0.0436415
21	38	7T	Mapping5Fingers	2	0.0550856
21	38	7T	Mapping5Fingers	2	0.158469
21	38	7T	Mapping5Fingers	2	0.0950081
21	38	7T	Mapping5Fingers	2	0.0723779
21	38	7T	Mapping5Fingers	2	0.0205374
21	38	7T	Mapping5Fingers	2	0.12067
21	38	7T	Mapping5Fingers	2	0.0358271
21	38	7T	Mapping5Fingers	2	0.118142
21	38	7T	Mapping5Fingers	2	0.0411343
21	38	7T	Mapping5Fingers	2	0.0968688
21	38	7T	Mapping5Fingers	2	0.0397791
21	38	7T	Mapping5Fingers	2	0.0801999
21	38	7T	Mapping5Fingers	2	0.0338427
21	38	7T	Mapping5Fingers	2	0.0963306
21	38	7T	Mapping5Fingers	2	0.0727278
21	38	7T	Mapping5Fingers	2	0.0704182
21	38	7T	Mapping5Fingers	2	0.0384783
21	38	7T	Mapping5Fingers	2	0.101075
21	38	7T	Mapping5Fingers	2	0.0840667
21	38	7T	Mapping5Fingers	2	0.0501481
21	38	7T	Mapping5Fingers	2	0.0396834
21	38	7T	Mapping5Fingers	2	0.0961217
21	38	7T	Mapping5Fingers	2	0.0970582
21	38	7T	Mapping5Fingers	2	0.0501925
21	38	7T	Mapping5Fingers	2	0.0206456
21	38	7T	Mapping5Fingers	2	0.0937234
21	38	7T	Mapping5Fingers	2	0.040319
21	38	7T	Mapping5Fingers	2	0.08123
21	38	7T	Mapping5Fingers	2	0.0191662
21	38	7T	Mapping5Fingers	2	0.0903694
21	38	7T	Mapping5Fingers	2	0.066943
21	38	7T	Mapping5Fingers	2	0.0501948
21	38	7T	Mapping5Fingers	2	0.0735977
21	38	7T	Mapping5Fingers	2	0.106004
21	38	7T	Mapping5Fingers	2	0.0980251
21	38	7T	Mapping5Fingers	2	0.0219369
21	38	7T	Mapping5Fingers	2	0.140417
21	38	7T	Mapping5Fingers	2	0.0762289
21	38	7T	Mapping5Fingers	2	0.090274
21	38	7T	Mapping5Fingers	2	0.0346197
21	38	7T	Mapping5Fingers	2	0.0478172
21	38	7T	Mapping5Fingers	2	0.0686012
21	38	7T	Mapping5Fingers	2	0.0744895
21	38	7T	Mapping5Fingers	2	0.0420115
21	38	7T	Mapping5Fingers	2	0.0198813
21	38	7T	Mapping5Fingers	2	0.0594841
21	38	7T	Mapping5Fingers	2	0.0749093
21	38	7T	Mapping5Fingers	2	0.0821097
21	38	7T	Mapping5Fingers	2	0.0485298
21	38	7T	Mapping5Fingers	2	0.0204607
21	38	7T	Mapping5Fingers	2	0.106789
21	38	7T	Mapping5Fingers	2	0.0595056
21	38	7T	Mapping5Fingers	2	0.0663016
21	38	7T	Mapping5Fingers	2	0.091331
21	38	7T	Mapping5Fingers	2	0.0322506
21	38	7T	Mapping5Fingers	2	0.0772631
21	38	7T	Mapping5Fingers	2	0.0191939
21	38	7T	Mapping5Fingers	2	0.0672991
21	38	7T	Mapping5Fingers	2	0.0760093
21	38	7T	Mapping5Fingers	2	0.101965
21	38	7T	Mapping5Fingers	2	0.0536249
21	38	7T	Mapping5Fingers	2	0.0075278
21	38	7T	Mapping5Fingers	2	0.0874186
21	38	7T	Mapping5Fingers	2	0.0387238
21	38	7T	Mapping5Fingers	2	0.0885016
21	38	7T	Mapping5Fingers	2	0.0676323
21	38	7T	Mapping5Fingers	2	0.0983114
21	38	7T	Mapping5Fingers	2	0.109523
21	38	7T	Mapping5Fingers	2	0.0345065
21	38	7T	Mapping5Fingers	2	0.0612476
21	38	7T	Mapping5Fingers	2	0.0346566
21	38	7T	Mapping5Fingers	2	0.0825881
21	38	7T	Mapping5Fingers	2	0.0230773
21	38	7T	Mapping5Fingers	2	0.0301904
21	38	7T	Mapping5Fingers	2	0.0863352
21	38	7T	Mapping5Fingers	2	0.0577865
21	38	7T	Mapping5Fingers	2	0.0435241
21	38	7T	Mapping5Fingers	2	0.0112317
21	38	7T	Mapping5Fingers	2	0.101173
21	38	7T	Mapping5Fingers	2	0.0389378
21	38	7T	Mapping5Fingers	2	0.0789262
21	38	7T	Mapping5Fingers	2	0.0306153
21	38	7T	Mapping5Fingers	2	0.103164
21	38	7T	Mapping5Fingers	2	0.0746259
21	38	7T	Mapping5Fingers	2	0.119797
21	38	7T	Mapping5Fingers	2	0.037492
21	38	7T	Mapping5Fingers	2	0.0756946
21	38	7T	Mapping5Fingers	2	0.0593441
21	38	7T	Mapping5Fingers	2	0.10739
21	38	7T	Mapping5Fingers	2	0.0279297
21	38	7T	Mapping5Fingers	2	0.0141644
21	38	7T	Mapping5Fingers	2	0.102155
21	38	7T	Mapping5Fingers	2	0.0270044
21	38	7T	Mapping5Fingers	2	0.0845602
21	38	7T	Mapping5Fingers	2	0.0228546
21	38	7T	Mapping5Fingers	2	0.0665813
21	38	7T	Mapping5Fingers	2	0.0712338
21	38	7T	Mapping5Fingers	2	0.0801464
21	38	7T	Mapping5Fingers	2	0.0338232
21	38	7T	Mapping5Fingers	2	0.0356493
21	38	7T	Mapping5Fingers	2	0.104289
21	38	7T	Mapping5Fingers	2	0.0966783
21	38	7T	Mapping5Fingers	2	0.0544514
21	38	7T	Mapping5Fingers	2	0.0524085
21	38	7T	Mapping5Fingers	2	0.0872146
21	38	7T	Mapping5Fingers	2	0.106967
21	38	7T	Mapping5Fingers	2	0.046592
21	38	7T	Mapping5Fingers	2	0.0235953
21	38	7T	Mapping5Fingers	2	0.112088
21	38	7T	Mapping5Fingers	2	0.0694594
21	38	7T	Mapping5Fingers	2	0.0589574
21	38	7T	Mapping5Fingers	2	0.0691541
21	38	7T	Mapping5Fingers	2	0.0490213
21	38	7T	Mapping5Fingers	2	0.0757664
21	38	7T	Mapping5Fingers	2	0.0225152
21	38	7T	Mapping5Fingers	2	0.0538446
21	38	7T	Mapping5Fingers	2	0.119132
21	38	7T	Mapping5Fingers	2	0.0892227
21	38	7T	Mapping5Fingers	2	0.0715321
21	38	7T	Mapping5Fingers	2	0.0213542
21	38	7T	Mapping5Fingers	2	0.0973834
21	38	7T	Mapping5Fingers	2	0.129551
21	38	7T	Mapping5Fingers	2	0.0916647
21	38	7T	Mapping5Fingers	2	0.0630324
21	38	7T	Mapping5Fingers	2	0.0350588
21	38	7T	Mapping5Fingers	2	0.11932
21	38	7T	Mapping5Fingers	2	0.0527825
21	38	7T	Mapping5Fingers	2	0.0858856
21	38	7T	Mapping5Fingers	2	0.0455609
21	38	7T	Mapping5Fingers	2	0.117068
21	38	7T	Mapping5Fingers	2	0.07299
21	38	7T	Mapping5Fingers	2	0.112809
21	38	7T	Mapping5Fingers	2	0.0709014
21	38	7T	Mapping5Fingers	2	0.112188
21	38	7T	Mapping5Fingers	2	0.0513836
21	38	7T	Mapping5Fingers	2	0.0988363
21	38	7T	Mapping5Fingers	2	0.0418796
21	38	7T	Mapping5Fingers	2	0.0537572
21	38	7T	Mapping5Fingers	2	0.106618
21	38	7T	Mapping5Fingers	2	0.068839
21	38	7T	Mapping5Fingers	2	0.0408356
21	38	7T	Mapping5Fingers	2	0.0124234
21	38	7T	Mapping5Fingers	2	0.0880105
21	38	7T	Mapping5Fingers	2	0.0588789
21	38	7T	Mapping5Fingers	2	0.0933515
21	38	7T	Mapping5Fingers	2	0.0541108
21	38	7T	Mapping5Fingers	2	0.0399526
21	38	7T	Mapping5Fingers	2	0.0870918
21	38	7T	Mapping5Fingers	2	0.104975
21	38	7T	Mapping5Fingers	2	0.0385719
21	38	7T	Mapping5Fingers	2	0.0119551
21	38	7T	Mapping5Fingers	2	0.0808411
21	38	7T	Mapping5Fingers	2	0.050955
21	38	7T	Mapping5Fingers	2	0.1035
21	38	7T	Mapping5Fingers	2	0.0344737
21	38	7T	Mapping5Fingers	2	0.0184236
21	38	7T	Mapping5Fingers	2	0.0984095
21	38	7T	Mapping5Fingers	2	0.0366036
21	38	7T	Mapping5Fingers	2	0.0860475
21	38	7T	Mapping5Fingers	2	0.0183772
21	38	7T	Mapping5Fingers	2	0.125213
21	38	7T	Mapping5Fingers	2	0.0746581
21	38	7T	Mapping5Fingers	2	0.0641973
21	38	7T	Mapping5Fingers	2	0.0222405
21	38	7T	Mapping5Fingers	2	0.115279
21	38	7T	Mapping5Fingers	2	0.061074
21	38	7T	Mapping5Fingers	2	0.045827
21	38	7T	Mapping5Fingers	2	0.0361913
21	38	7T	Mapping5Fingers	2	0.118742
21	38	7T	Mapping5Fingers	2	0.160966
21	38	7T	Mapping5Fingers	2	0.204719
21	38	7T	Mapping5Fingers	2	0.204498
21	38	7T	Mapping5Fingers	2	0.0838528
21	38	7T	Mapping5Fingers	2	0.0484532
21	38	7T	Mapping5Fingers	2	0.0298067
21	38	7T	Mapping5Fingers	2	0.0518104
21	38	7T	Mapping5Fingers	2	0.147953
21	38	7T	Mapping5Fingers	2	0.0442237
21	38	7T	Mapping5Fingers	2	0.0350193
21	38	7T	Mapping5Fingers	2	0.029416
21	38	7T	Mapping5Fingers	2	0.077293
21	38	7T	Mapping5Fingers	2	0.0366835
21	38	7T	Mapping5Fingers	2	0.0767017
21	38	7T	Mapping5Fingers	2	0.0138483
21	38	7T	Mapping5Fingers	2	0.0901987
21	38	7T	Mapping5Fingers	2	0.0986276
21	38	7T	Mapping5Fingers	2	0.0780838
21	38	7T	Mapping5Fingers	2	0.0444344
21	38	7T	Mapping5Fingers	2	0.0567966
21	38	7T	Mapping5Fingers	2	0.133241
21	38	7T	Mapping5Fingers	2	0.0342799
21	38	7T	Mapping5Fingers	2	0.102272
21	38	7T	Mapping5Fingers	2	0.024009
21	38	7T	Mapping5Fingers	2	0.0756085
21	38	7T	Mapping5Fingers	2	0.0859422
21	38	7T	Mapping5Fingers	2	0.119003
21	38	7T	Mapping5Fingers	2	0.0385983
21	38	7T	Mapping5Fingers	2	0.017679
21	38	7T	Mapping5Fingers	2	0.117259
21	38	7T	Mapping5Fingers	2	0.0610337
21	38	7T	Mapping5Fingers	2	0.103432
21	38	7T	Mapping5Fingers	2	0.0311645
21	38	7T	Mapping5Fingers	2	0.140945
21	38	7T	Mapping5Fingers	2	0.0659991
21	38	7T	Mapping5Fingers	2	0.102294
21	38	7T	Mapping5Fingers	2	0.0184412
21	38	7T	Mapping5Fingers	2	0.111184
21	38	7T	Mapping5Fingers	2	0.0579784
21	38	7T	Mapping5Fingers	2	0.0818476
21	38	7T	Mapping5Fingers	2	0.0487794
21	38	7T	Mapping5Fingers	2	0.0580371
21	38	7T	Mapping5Fingers	2	0.0852776
21	38	7T	Mapping5Fingers	2	0.0373008
21	38	7T	Mapping5Fingers	2	0.0866666
21	38	7T	Mapping5Fingers	2	0.146363
21	38	7T	Mapping5Fingers	2	0.0854391
21	38	7T	Mapping5Fingers	2	0.146263
21	38	7T	Mapping5Fingers	2	0.0686936
21	38	7T	Mapping5Fingers	2	0.0215063
21	38	7T	Mapping5Fingers	2	0.0602733
21	38	7T	Mapping5Fingers	2	0.0552275
21	38	7T	Mapping5Fingers	2	0.0879976
21	38	7T	Mapping5Fingers	2	0.124394
21	38	7T	Mapping5Fingers	2	0.0703792
21	38	7T	Mapping5Fingers	2	0.13088
21	38	7T	Mapping5Fingers	2	0.069657
21	38	7T	Mapping5Fingers	2	0.0404448
21	38	7T	Mapping5Fingers	2	0.0683627
21	38	7T	Mapping5Fingers	2	0.0869233
21	38	7T	Mapping5Fingers	2	0.0463589
21	38	7T	Mapping5Fingers	2	0.0102582
21	38	7T	Mapping5Fingers	2	0.0801336
21	38	7T	Mapping5Fingers	2	0.0423748
21	38	7T	Mapping5Fingers	2	0.0481686
21	38	7T	Mapping5Fingers	2	0.0465474
21	38	7T	Mapping5Fingers	2	0.0998429
21	38	7T	Mapping5Fingers	2	0.111966
21	38	7T	Mapping5Fingers	2	0.0502293
21	38	7T	Mapping5Fingers	2	0.0276614
21	38	7T	Mapping5Fingers	2	0.107402
21	38	7T	Mapping5Fingers	2	0.0695443
21	38	7T	Mapping5Fingers	2	0.068511
21	38	7T	Mapping5Fingers	2	0.0164638
21	38	7T	Mapping5Fingers	2	0.0610996
21	38	7T	Mapping5Fingers	2	0.103625
21	38	7T	Mapping5Fingers	2	0.108647
21	38	7T	Mapping5Fingers	2	0.0518395
21	38	7T	Mapping5Fingers	2	0.027245
21	38	7T	Mapping5Fingers	2	0.0737023
21	38	7T	Mapping5Fingers	2	0.0247757
21	38	7T	Mapping5Fingers	2	0.0590992
21	38	7T	Mapping5Fingers	2	0.0092692
21	38	7T	Mapping5Fingers	2	0.0690643
21	38	7T	Mapping5Fingers	2	0.0983891
21	38	7T	Mapping5Fingers	2	0.104124
21	38	7T	Mapping5Fingers	2	0.0365971
21	38	7T	Mapping5Fingers	2	0.0142429
21	38	7T	Mapping5Fingers	2	0.0993355
21	38	7T	Mapping5Fingers	2	0.162643
21	38	7T	Mapping5Fingers	2	0.0757975
21	38	7T	Mapping5Fingers	2	0.1239
21	38	7T	Mapping5Fingers	2	0.176727
21	38	7T	Mapping5Fingers	2	0.138664
21	38	7T	Mapping5Fingers	2	0.0543095
21	38	7T	Mapping5Fingers	2	0.0453405
21	38	7T	Mapping5Fingers	2	0.0775746
21	38	7T	Mapping5Fingers	2	0.096259
21	38	7T	Mapping5Fingers	2	0.0489194
21	38	7T	Mapping5Fingers	2	0.0171637
21	38	7T	Mapping5Fingers	2	0.105005
21	38	7T	Mapping5Fingers	2	0.0838267
21	38	7T	Mapping5Fingers	2	0.119826
21	38	7T	Mapping5Fingers	2	0.0408964
21	38	7T	Mapping5Fingers	2	0.0775967
21	38	7T	Mapping5Fingers	2	0.0709405
21	38	7T	Mapping5Fingers	2	0.107512
21	38	7T	Mapping5Fingers	2	0.0228248
21	38	7T	Mapping5Fingers	2	0.0318059
21	38	7T	Mapping5Fingers	2	0.102458
21	38	7T	Mapping5Fingers	2	0.0889832
21	38	7T	Mapping5Fingers	2	0.0600096
21	38	7T	Mapping5Fingers	2	0.0189813
21	38	7T	Mapping5Fingers	2	0.138798
21	38	7T	Mapping5Fingers	2	0.0371094
21	38	7T	Mapping5Fingers	2	0.0905598
21	38	7T	Mapping5Fingers	2	0.0196465
21	38	7T	Mapping5Fingers	2	0.176714
21	38	7T	Mapping5Fingers	2	0.0528062
21	38	7T	Mapping5Fingers	2	0.123951
21	38	7T	Mapping5Fingers	2	0.0540414
21	38	7T	Mapping5Fingers	2	0.0159854
21	38	7T	Mapping5Fingers	2	0.0792665
21	38	7T	Mapping5Fingers	2	0.0435838
21	38	7T	Mapping5Fingers	2	0.119802
21	38	7T	Mapping5Fingers	2	0.0134268
21	38	7T	Mapping5Fingers	2	0.103861
21	38	7T	Mapping5Fingers	2	0.109798
21	38	7T	Mapping5Fingers	2	0.13824
21	38	7T	Mapping5Fingers	2	0.0797617
21	38	7T	Mapping5Fingers	2	0.0243369
21	38	7T	Mapping5Fingers	2	0.0907748
21	38	7T	Mapping5Fingers	2	0.163261
22	42	7T	Mapping5Fingers	1	0
22	42	7T	Mapping5Fingers	1	0.0646214
22	42	7T	Mapping5Fingers	1	0.0836933
22	42	7T	Mapping5Fingers	1	0.0712031
22	42	7T	Mapping5Fingers	1	0.0760935
22	42	7T	Mapping5Fingers	1	0.0903548
22	42	7T	Mapping5Fingers	1	0.0719138
22	42	7T	Mapping5Fingers	1	0.067444
22	42	7T	Mapping5Fingers	1	0.0676782
22	42	7T	Mapping5Fingers	1	0.0684789
22	42	7T	Mapping5Fingers	1	0.10187
22	42	7T	Mapping5Fingers	1	0.106245
22	42	7T	Mapping5Fingers	1	0.033751
22	42	7T	Mapping5Fingers	1	0.0284724
22	42	7T	Mapping5Fingers	1	0.0689663
22	42	7T	Mapping5Fingers	1	0.0645513
22	42	7T	Mapping5Fingers	1	0.0662215
22	42	7T	Mapping5Fingers	1	0.0548479
22	42	7T	Mapping5Fingers	1	0.0472424
22	42	7T	Mapping5Fingers	1	0.0473435
22	42	7T	Mapping5Fingers	1	0.0404072
22	42	7T	Mapping5Fingers	1	0.0376934
22	42	7T	Mapping5Fingers	1	0.0189081
22	42	7T	Mapping5Fingers	1	0.0449467
22	42	7T	Mapping5Fingers	1	0.0520201
22	42	7T	Mapping5Fingers	1	0.0466992
22	42	7T	Mapping5Fingers	1	0.0569898
22	42	7T	Mapping5Fingers	1	0.0521311
22	42	7T	Mapping5Fingers	1	0.0606887
22	42	7T	Mapping5Fingers	1	0.104508
22	42	7T	Mapping5Fingers	1	0.0910165
22	42	7T	Mapping5Fingers	1	0.0583076
22	42	7T	Mapping5Fingers	1	0.0379411
22	42	7T	Mapping5Fingers	1	0.0359014
22	42	7T	Mapping5Fingers	1	0.0229047
22	42	7T	Mapping5Fingers	1	0.0746801
22	42	7T	Mapping5Fingers	1	0.0338831
22	42	7T	Mapping5Fingers	1	0.0182248
22	42	7T	Mapping5Fingers	1	0.0919262
22	42	7T	Mapping5Fingers	1	0.0516286
22	42	7T	Mapping5Fingers	1	0.0465604
22	42	7T	Mapping5Fingers	1	0.0344754
22	42	7T	Mapping5Fingers	1	0.0315229
22	42	7T	Mapping5Fingers	1	0.0512443
22	42	7T	Mapping5Fingers	1	0.0196755
22	42	7T	Mapping5Fingers	1	0.0359953
22	42	7T	Mapping5Fingers	1	0.0330064
22	42	7T	Mapping5Fingers	1	0.0342825
22	42	7T	Mapping5Fingers	1	0.0590298
22	42	7T	Mapping5Fingers	1	0.0493145
22	42	7T	Mapping5Fingers	1	0.107318
22	42	7T	Mapping5Fingers	1	0.077877
22	42	7T	Mapping5Fingers	1	0.0190543
22	42	7T	Mapping5Fingers	1	0.0286367
22	42	7T	Mapping5Fingers	1	0.0415053
22	42	7T	Mapping5Fingers	1	0.0579853
22	42	7T	Mapping5Fingers	1	0.0418327
22	42	7T	Mapping5Fingers	1	0.0163521
22	42	7T	Mapping5Fingers	1	0.010165
22	42	7T	Mapping5Fingers	1	0.052047
22	42	7T	Mapping5Fingers	1	0.0437397
22	42	7T	Mapping5Fingers	1	0.0402982
22	42	7T	Mapping5Fingers	1	0.0285269
22	42	7T	Mapping5Fingers	1	0.0553022
22	42	7T	Mapping5Fingers	1	0.0295673
22	42	7T	Mapping5Fingers	1	0.100181
22	42	7T	Mapping5Fingers	1	0.0847529
22	42	7T	Mapping5Fingers	1	0.0966069
22	42	7T	Mapping5Fingers	1	0.0538306
22	42	7T	Mapping5Fingers	1	0.0274984
22	42	7T	Mapping5Fingers	1	0.053704
22	42	7T	Mapping5Fingers	1	0.0502646
22	42	7T	Mapping5Fingers	1	0.056511
22	42	7T	Mapping5Fingers	1	0.0380728
22	42	7T	Mapping5Fingers	1	0.0488774
22	42	7T	Mapping5Fingers	1	0.0697734
22	42	7T	Mapping5Fingers	1	0.0753706
22	42	7T	Mapping5Fingers	1	0.0548557
22	42	7T	Mapping5Fingers	1	0.0763508
22	42	7T	Mapping5Fingers	1	0.059336
22	42	7T	Mapping5Fingers	1	0.0747938
22	42	7T	Mapping5Fingers	1	0.0600098
22	42	7T	Mapping5Fingers	1	0.0770325
22	42	7T	Mapping5Fingers	1	0.0434249
22	42	7T	Mapping5Fingers	1	0.0462579
22	42	7T	Mapping5Fingers	1	0.040834
22	42	7T	Mapping5Fingers	1	0.0700716
22	42	7T	Mapping5Fingers	1	0.0517684
22	42	7T	Mapping5Fingers	1	0.0752936
22	42	7T	Mapping5Fingers	1	0.0737902
22	42	7T	Mapping5Fingers	1	0.0813616
22	42	7T	Mapping5Fingers	1	0.0791742
22	42	7T	Mapping5Fingers	1	0.048586
22	42	7T	Mapping5Fingers	1	0.0676291
22	42	7T	Mapping5Fingers	1	0.0619143
22	42	7T	Mapping5Fingers	1	0.050284
22	42	7T	Mapping5Fingers	1	0.0314978
22	42	7T	Mapping5Fingers	1	0.0373216
22	42	7T	Mapping5Fingers	1	0.0727003
22	42	7T	Mapping5Fingers	1	0.0348805
22	42	7T	Mapping5Fingers	1	0.0432508
22	42	7T	Mapping5Fingers	1	0.0528567
22	42	7T	Mapping5Fingers	1	0.0633669
22	42	7T	Mapping5Fingers	1	0.0602762
22	42	7T	Mapping5Fingers	1	0.0676249
22	42	7T	Mapping5Fingers	1	0.0924807
22	42	7T	Mapping5Fingers	1	0.0463712
22	42	7T	Mapping5Fingers	1	0.0825727
22	42	7T	Mapping5Fingers	1	0.110826
22	42	7T	Mapping5Fingers	1	0.199136
22	42	7T	Mapping5Fingers	1	0.0695202
22	42	7T	Mapping5Fingers	1	0.0720888
22	42	7T	Mapping5Fingers	1	0.0490698
22	42	7T	Mapping5Fingers	1	0.0489078
22	42	7T	Mapping5Fingers	1	0.0820484
22	42	7T	Mapping5Fingers	1	0.0672172
22	42	7T	Mapping5Fingers	1	0.0634633
22	42	7T	Mapping5Fingers	1	0.090424
22	42	7T	Mapping5Fingers	1	0.0973098
22	42	7T	Mapping5Fingers	1	0.0482461
22	42	7T	Mapping5Fingers	1	0.0687223
22	42	7T	Mapping5Fingers	1	0.0435466
22	42	7T	Mapping5Fingers	1	0.0357065
22	42	7T	Mapping5Fingers	1	0.067751
22	42	7T	Mapping5Fingers	1	0.046714
22	42	7T	Mapping5Fingers	1	0.0294055
22	42	7T	Mapping5Fingers	1	0.0432788
22	42	7T	Mapping5Fingers	1	0.021281
22	42	7T	Mapping5Fingers	1	0.0167667
22	42	7T	Mapping5Fingers	1	0.0380795
22	42	7T	Mapping5Fingers	1	0.0255925
22	42	7T	Mapping5Fingers	1	0.0567803
22	42	7T	Mapping5Fingers	1	0.0487119
22	42	7T	Mapping5Fingers	1	0.0493538
22	42	7T	Mapping5Fingers	1	0.069581
22	42	7T	Mapping5Fingers	1	0.0363436
22	42	7T	Mapping5Fingers	1	0.0202198
22	42	7T	Mapping5Fingers	1	0.0545417
22	42	7T	Mapping5Fingers	1	0.0403687
22	42	7T	Mapping5Fingers	1	0.0246508
22	42	7T	Mapping5Fingers	1	0.0452733
22	42	7T	Mapping5Fingers	1	0.0625273
22	42	7T	Mapping5Fingers	1	0.0904936
22	42	7T	Mapping5Fingers	1	0.0482252
22	42	7T	Mapping5Fingers	1	0.0564492
22	42	7T	Mapping5Fingers	1	0.178527
22	42	7T	Mapping5Fingers	1	0.0924236
22	42	7T	Mapping5Fingers	1	0.033826
22	42	7T	Mapping5Fingers	1	0.113721
22	42	7T	Mapping5Fingers	1	0.173908
22	42	7T	Mapping5Fingers	1	0.0535716
22	42	7T	Mapping5Fingers	1	0.146757
22	42	7T	Mapping5Fingers	1	0.064702
22	42	7T	Mapping5Fingers	1	0.0893934
22	42	7T	Mapping5Fingers	1	0.0202147
22	42	7T	Mapping5Fingers	1	0.0542427
22	42	7T	Mapping5Fingers	1	0.0772201
22	42	7T	Mapping5Fingers	1	0.0801693
22	42	7T	Mapping5Fingers	1	0.0415859
22	42	7T	Mapping5Fingers	1	0.0620174
22	42	7T	Mapping5Fingers	1	0.0392645
22	42	7T	Mapping5Fingers	1	0.0749285
22	42	7T	Mapping5Fingers	1	0.0320075
22	42	7T	Mapping5Fingers	1	0.027081
22	42	7T	Mapping5Fingers	1	0.0971491
22	42	7T	Mapping5Fingers	1	0.0601333
22	42	7T	Mapping5Fingers	1	0.081523
22	42	7T	Mapping5Fingers	1	0.0323277
22	42	7T	Mapping5Fingers	1	0.0311999
22	42	7T	Mapping5Fingers	1	0.0630276
22	42	7T	Mapping5Fingers	1	0.073772
22	42	7T	Mapping5Fingers	1	0.0718486
22	42	7T	Mapping5Fingers	1	0.0857887
22	42	7T	Mapping5Fingers	1	0.101763
22	42	7T	Mapping5Fingers	1	0.0639268
22	42	7T	Mapping5Fingers	1	0.0656589
22	42	7T	Mapping5Fingers	1	0.0462905
22	42	7T	Mapping5Fingers	1	0.0497688
22	42	7T	Mapping5Fingers	1	0.0219588
22	42	7T	Mapping5Fingers	1	0.0250568
22	42	7T	Mapping5Fingers	1	0.0295371
22	42	7T	Mapping5Fingers	1	0.0394023
22	42	7T	Mapping5Fingers	1	0.0698521
22	42	7T	Mapping5Fingers	1	0.0604394
22	42	7T	Mapping5Fingers	1	0.0283026
22	42	7T	Mapping5Fingers	1	0.015396
22	42	7T	Mapping5Fingers	1	0.0437444
22	42	7T	Mapping5Fingers	1	0.0469515
22	42	7T	Mapping5Fingers	1	0.0757774
22	42	7T	Mapping5Fingers	1	0.0501248
22	42	7T	Mapping5Fingers	1	0.199667
22	42	7T	Mapping5Fingers	1	0.157232
22	42	7T	Mapping5Fingers	1	0.249616
22	42	7T	Mapping5Fingers	1	0.145152
22	42	7T	Mapping5Fingers	1	0.0797931
22	42	7T	Mapping5Fingers	1	0.025276
22	42	7T	Mapping5Fingers	1	0.0580559
22	42	7T	Mapping5Fingers	1	0.108709
22	42	7T	Mapping5Fingers	1	0.13417
22	42	7T	Mapping5Fingers	1	0.0591277
22	42	7T	Mapping5Fingers	1	0.0227508
22	42	7T	Mapping5Fingers	1	0.0326585
22	42	7T	Mapping5Fingers	1	0.0415361
22	42	7T	Mapping5Fingers	1	0.150353
22	42	7T	Mapping5Fingers	1	0.120973
22	42	7T	Mapping5Fingers	1	0.127971
22	42	7T	Mapping5Fingers	1	0.0945255
22	42	7T	Mapping5Fingers	1	0.0836577
22	42	7T	Mapping5Fingers	1	0.118164
22	42	7T	Mapping5Fingers	1	0.0516952
22	42	7T	Mapping5Fingers	1	0.0599173
22	42	7T	Mapping5Fingers	1	0.0880685
22	42	7T	Mapping5Fingers	1	0.0552681
22	42	7T	Mapping5Fingers	1	0.0690866
22	42	7T	Mapping5Fingers	1	0.0826938
22	42	7T	Mapping5Fingers	1	0.0991788
22	42	7T	Mapping5Fingers	1	0.0638177
22	42	7T	Mapping5Fingers	1	0.0965362
22	42	7T	Mapping5Fingers	1	0.0170252
22	42	7T	Mapping5Fingers	1	0.0302225
22	42	7T	Mapping5Fingers	1	0.0296502
22	42	7T	Mapping5Fingers	1	0.0521201
22	42	7T	Mapping5Fingers	1	0.0773736
22	42	7T	Mapping5Fingers	1	0.0557182
22	42	7T	Mapping5Fingers	1	0.0564712
22	42	7T	Mapping5Fingers	1	0.076259
22	42	7T	Mapping5Fingers	1	0.093188
22	42	7T	Mapping5Fingers	1	0.0743914
22	42	7T	Mapping5Fingers	1	0.0791827
22	42	7T	Mapping5Fingers	1	0.0758262
22	42	7T	Mapping5Fingers	1	0.101886
22	42	7T	Mapping5Fingers	1	0.117679
22	42	7T	Mapping5Fingers	1	0.0676351
22	42	7T	Mapping5Fingers	1	0.0281267
22	42	7T	Mapping5Fingers	1	0.0331129
22	42	7T	Mapping5Fingers	1	0.0283215
22	42	7T	Mapping5Fingers	1	0.0943764
22	42	7T	Mapping5Fingers	1	0.118412
22	42	7T	Mapping5Fingers	1	0.0367383
22	42	7T	Mapping5Fingers	1	0.0702678
22	42	7T	Mapping5Fingers	1	0.107259
22	42	7T	Mapping5Fingers	1	0.0626905
22	42	7T	Mapping5Fingers	1	0.0503082
22	42	7T	Mapping5Fingers	1	0.0849421
22	42	7T	Mapping5Fingers	1	0.0942431
22	42	7T	Mapping5Fingers	1	0.1029
22	42	7T	Mapping5Fingers	1	0.0348973
22	42	7T	Mapping5Fingers	1	0.0502438
22	42	7T	Mapping5Fingers	1	0.0997777
22	42	7T	Mapping5Fingers	1	0.0809406
22	42	7T	Mapping5Fingers	1	0.0472224
22	42	7T	Mapping5Fingers	1	0.0434544
22	42	7T	Mapping5Fingers	1	0.0241229
22	42	7T	Mapping5Fingers	1	0.034673
22	42	7T	Mapping5Fingers	1	0.0245664
22	42	7T	Mapping5Fingers	1	0.0751205
22	42	7T	Mapping5Fingers	1	0.0822839
22	42	7T	Mapping5Fingers	1	0.0591261
22	42	7T	Mapping5Fingers	1	0.0963555
22	42	7T	Mapping5Fingers	1	0.0856868
22	42	7T	Mapping5Fingers	1	0.081096
22	42	7T	Mapping5Fingers	1	0.0758054
22	42	7T	Mapping5Fingers	1	0.0556625
22	42	7T	Mapping5Fingers	1	0.0569896
22	42	7T	Mapping5Fingers	1	0.042722
22	42	7T	Mapping5Fingers	1	0.0400255
22	42	7T	Mapping5Fingers	1	0.03931
22	42	7T	Mapping5Fingers	1	0.0438219
22	42	7T	Mapping5Fingers	1	0.035809
22	42	7T	Mapping5Fingers	1	0.0167096
22	42	7T	Mapping5Fingers	1	0.0348752
22	42	7T	Mapping5Fingers	1	0.0223985
22	42	7T	Mapping5Fingers	1	0.0808931
22	42	7T	Mapping5Fingers	1	0.0638447
22	42	7T	Mapping5Fingers	1	0.0530477
22	42	7T	Mapping5Fingers	1	0.0157155
22	42	7T	Mapping5Fingers	1	0.0329431
22	42	7T	Mapping5Fingers	1	0.023869
22	42	7T	Mapping5Fingers	1	0.0478875
22	42	7T	Mapping5Fingers	1	0.0665264
22	42	7T	Mapping5Fingers	1	0.0189376
22	42	7T	Mapping5Fingers	1	0.040809
22	42	7T	Mapping5Fingers	1	0.0278633
22	42	7T	Mapping5Fingers	1	0.0367829
22	42	7T	Mapping5Fingers	1	0.0472281
22	42	7T	Mapping5Fingers	1	0.0976814
22	42	7T	Mapping5Fingers	1	0.107731
22	42	7T	Mapping5Fingers	1	0.0575831
22	42	7T	Mapping5Fingers	1	0.227265
22	42	7T	Mapping5Fingers	1	0.096526
22	42	7T	Mapping5Fingers	1	0.0982065
22	42	7T	Mapping5Fingers	1	0.171402
22	42	7T	Mapping5Fingers	1	0.109275
22	42	7T	Mapping5Fingers	1	0.0938054
22	42	7T	Mapping5Fingers	1	0.0832085
22	42	7T	Mapping5Fingers	1	0.0718761
22	42	7T	Mapping5Fingers	1	0.0897566
22	42	7T	Mapping5Fingers	1	0.0487977
22	42	7T	Mapping5Fingers	1	0.0660948
22	42	7T	Mapping5Fingers	1	0.0497636
22	42	7T	Mapping5Fingers	1	0.0821561
22	42	7T	Mapping5Fingers	1	0.0997405
22	42	7T	Mapping5Fingers	1	0.11028
22	42	7T	Mapping5Fingers	1	0.0577005
22	42	7T	Mapping5Fingers	1	0.0659545
22	42	7T	Mapping5Fingers	1	0.0453729
22	42	7T	Mapping5Fingers	1	0.082206
22	42	7T	Mapping5Fingers	1	0.0947552
22	42	7T	Mapping5Fingers	1	0.118658
22	42	7T	Mapping5Fingers	1	0.0984773
22	42	7T	Mapping5Fingers	1	0.0928843
22	42	7T	Mapping5Fingers	1	0.0246011
22	42	7T	Mapping5Fingers	1	0.0302429
22	42	7T	Mapping5Fingers	1	0.05725
22	42	7T	Mapping5Fingers	1	0.050802
22	42	7T	Mapping5Fingers	1	0.0467394
22	42	7T	Mapping5Fingers	1	0.0971656
22	42	7T	Mapping5Fingers	1	0.107274
22	42	7T	Mapping5Fingers	1	0.0971448
22	42	7T	Mapping5Fingers	1	0.122777
22	42	7T	Mapping5Fingers	1	0.0911989
22	42	7T	Mapping5Fingers	1	0.0816745
22	42	7T	Mapping5Fingers	1	0.0874568
22	42	7T	Mapping5Fingers	1	0.0574661
22	42	7T	Mapping5Fingers	1	0.030521
22	42	7T	Mapping5Fingers	1	0.0359
22	42	7T	Mapping5Fingers	1	0.051037
22	42	7T	Mapping5Fingers	1	0.0598554
22	42	7T	Mapping5Fingers	1	0.0643133
22	42	7T	Mapping5Fingers	1	0.020904
22	42	7T	Mapping5Fingers	1	0.0602132
22	42	7T	Mapping5Fingers	1	0.0825557
22	42	7T	Mapping5Fingers	1	0.0996444
22	42	7T	Mapping5Fingers	1	0.0855172
22	42	7T	Mapping5Fingers	1	0.087953
22	42	7T	Mapping5Fingers	1	0.0693389
22	42	7T	Mapping5Fingers	1	0.0484441
22	42	7T	Mapping5Fingers	1	0.0270612
22	42	7T	Mapping5Fingers	1	0.0611135
22	42	7T	Mapping5Fingers	1	0.0724011
22	42	7T	Mapping5Fingers	1	0.10939
22	42	7T	Mapping5Fingers	1	0.0859982
22	42	7T	Mapping5Fingers	1	0.0338752
22	42	7T	Mapping5Fingers	1	0.0514161
22	42	7T	Mapping5Fingers	1	0.0752883
23	47	7T	Mapping5Fingers	1	0
23	47	7T	Mapping5Fingers	1	0.218759
23	47	7T	Mapping5Fingers	1	0.249174
23	47	7T	Mapping5Fingers	1	0.314732
23	47	7T	Mapping5Fingers	1	0.359334
23	47	7T	Mapping5Fingers	1	0.38393
23	47	7T	Mapping5Fingers	1	0.34741
23	47	7T	Mapping5Fingers	1	0.282962
23	47	7T	Mapping5Fingers	1	0.175718
23	47	7T	Mapping5Fingers	1	0.17096
23	47	7T	Mapping5Fingers	1	0.0537672
23	47	7T	Mapping5Fingers	1	0.129233
23	47	7T	Mapping5Fingers	1	0.123596
23	47	7T	Mapping5Fingers	1	0.224786
23	47	7T	Mapping5Fingers	1	0.287656
23	47	7T	Mapping5Fingers	1	0.251516
23	47	7T	Mapping5Fingers	1	0.159914
23	47	7T	Mapping5Fingers	1	0.0786619
23	47	7T	Mapping5Fingers	1	0.128871
23	47	7T	Mapping5Fingers	1	0.229174
23	47	7T	Mapping5Fingers	1	0.24425
23	47	7T	Mapping5Fingers	1	0.223284
23	47	7T	Mapping5Fingers	1	0.057582
23	47	7T	Mapping5Fingers	1	0.190781
23	47	7T	Mapping5Fingers	1	0.315661
23	47	7T	Mapping5Fingers	1	0.342139
23	47	7T	Mapping5Fingers	1	0.294607
23	47	7T	Mapping5Fingers	1	0.157761
23	47	7T	Mapping5Fingers	1	0.0570523
23	47	7T	Mapping5Fingers	1	0.13991
23	47	7T	Mapping5Fingers	1	0.185924
23	47	7T	Mapping5Fingers	1	0.142919
23	47	7T	Mapping5Fingers	1	0.191519
23	47	7T	Mapping5Fingers	1	0.236613
23	47	7T	Mapping5Fingers	1	0.10602
23	47	7T	Mapping5Fingers	1	0.0766104
23	47	7T	Mapping5Fingers	1	0.175653
23	47	7T	Mapping5Fingers	1	0.302125
23	47	7T	Mapping5Fingers	1	0.253684
23	47	7T	Mapping5Fingers	1	0.174221
23	47	7T	Mapping5Fingers	1	0.09406
23	47	7T	Mapping5Fingers	1	0.0581776
23	47	7T	Mapping5Fingers	1	0.172376
23	47	7T	Mapping5Fingers	1	0.227978
23	47	7T	Mapping5Fingers	1	0.237055
23	47	7T	Mapping5Fingers	1	0.307126
23	47	7T	Mapping5Fingers	1	0.179378
23	47	7T	Mapping5Fingers	1	0.0866786
23	47	7T	Mapping5Fingers	1	0.0450344
23	47	7T	Mapping5Fingers	1	0.15105
23	47	7T	Mapping5Fingers	1	0.303699
23	47	7T	Mapping5Fingers	1	0.336088
23	47	7T	Mapping5Fingers	1	0.250042
23	47	7T	Mapping5Fingers	1	0.206079
23	47	7T	Mapping5Fingers	1	0.170218
23	47	7T	Mapping5Fingers	1	0.0819392
23	47	7T	Mapping5Fingers	1	0.203605
23	47	7T	Mapping5Fingers	1	0.289651
23	47	7T	Mapping5Fingers	1	0.278769
23	47	7T	Mapping5Fingers	1	0.160797
23	47	7T	Mapping5Fingers	1	0.114863
23	47	7T	Mapping5Fingers	1	0.0588828
23	47	7T	Mapping5Fingers	1	0.148824
23	47	7T	Mapping5Fingers	1	0.222226
23	47	7T	Mapping5Fingers	1	0.226729
23	47	7T	Mapping5Fingers	1	0.203598
23	47	7T	Mapping5Fingers	1	0.240816
23	47	7T	Mapping5Fingers	1	0.113429
23	47	7T	Mapping5Fingers	1	0.105271
23	47	7T	Mapping5Fingers	1	0.278956
23	47	7T	Mapping5Fingers	1	0.337237
23	47	7T	Mapping5Fingers	1	0.315772
23	47	7T	Mapping5Fingers	1	0.27729
23	47	7T	Mapping5Fingers	1	0.0875384
23	47	7T	Mapping5Fingers	1	0.17512
23	47	7T	Mapping5Fingers	1	0.233604
23	47	7T	Mapping5Fingers	1	0.241319
23	47	7T	Mapping5Fingers	1	0.24969
23	47	7T	Mapping5Fingers	1	0.242527
23	47	7T	Mapping5Fingers	1	0.0858485
23	47	7T	Mapping5Fingers	1	0.135355
23	47	7T	Mapping5Fingers	1	0.273408
23	47	7T	Mapping5Fingers	1	0.317131
23	47	7T	Mapping5Fingers	1	0.178338
23	47	7T	Mapping5Fingers	1	0.102817
23	47	7T	Mapping5Fingers	1	0.0445866
23	47	7T	Mapping5Fingers	1	0.271287
23	47	7T	Mapping5Fingers	1	0.278594
23	47	7T	Mapping5Fingers	1	0.239197
23	47	7T	Mapping5Fingers	1	0.260142
23	47	7T	Mapping5Fingers	1	0.201161
23	47	7T	Mapping5Fingers	1	0.0935794
23	47	7T	Mapping5Fingers	1	0.0814894
23	47	7T	Mapping5Fingers	1	0.11217
23	47	7T	Mapping5Fingers	1	0.300798
23	47	7T	Mapping5Fingers	1	0.26194
23	47	7T	Mapping5Fingers	1	0.225738
23	47	7T	Mapping5Fingers	1	0.226378
23	47	7T	Mapping5Fingers	1	0.0781603
23	47	7T	Mapping5Fingers	1	0.110009
23	47	7T	Mapping5Fingers	1	0.214409
23	47	7T	Mapping5Fingers	1	0.184858
23	47	7T	Mapping5Fingers	1	0.191007
23	47	7T	Mapping5Fingers	1	0.071567
23	47	7T	Mapping5Fingers	1	0.177531
23	47	7T	Mapping5Fingers	1	0.303942
23	47	7T	Mapping5Fingers	1	0.307754
23	47	7T	Mapping5Fingers	1	0.280466
23	47	7T	Mapping5Fingers	1	0.143486
23	47	7T	Mapping5Fingers	1	0.0511363
23	47	7T	Mapping5Fingers	1	0.18259
23	47	7T	Mapping5Fingers	1	0.262688
23	47	7T	Mapping5Fingers	1	0.247513
23	47	7T	Mapping5Fingers	1	0.296826
23	47	7T	Mapping5Fingers	1	0.277954
23	47	7T	Mapping5Fingers	1	0.172892
23	47	7T	Mapping5Fingers	1	0.0468898
23	47	7T	Mapping5Fingers	1	0.240111
23	47	7T	Mapping5Fingers	1	0.345724
23	47	7T	Mapping5Fingers	1	0.297686
23	47	7T	Mapping5Fingers	1	0.232934
23	47	7T	Mapping5Fingers	1	0.107586
23	47	7T	Mapping5Fingers	1	0.0964742
23	47	7T	Mapping5Fingers	1	0.17473
23	47	7T	Mapping5Fingers	1	0.160814
23	47	7T	Mapping5Fingers	1	0.228551
23	47	7T	Mapping5Fingers	1	0.27874
23	47	7T	Mapping5Fingers	1	0.174299
23	47	7T	Mapping5Fingers	1	0.0669791
23	47	7T	Mapping5Fingers	1	0.175011
23	47	7T	Mapping5Fingers	1	0.281213
23	47	7T	Mapping5Fingers	1	0.411619
23	47	7T	Mapping5Fingers	1	0.35168
23	47	7T	Mapping5Fingers	1	0.21577
23	47	7T	Mapping5Fingers	1	0.0619686
23	47	7T	Mapping5Fingers	1	0.0988575
23	47	7T	Mapping5Fingers	1	0.141173
23	47	7T	Mapping5Fingers	1	0.263401
23	47	7T	Mapping5Fingers	1	0.335507
23	47	7T	Mapping5Fingers	1	0.275462
23	47	7T	Mapping5Fingers	1	0.128705
23	47	7T	Mapping5Fingers	1	0.100488
23	47	7T	Mapping5Fingers	1	0.274793
23	47	7T	Mapping5Fingers	1	0.42018
23	47	7T	Mapping5Fingers	1	0.382274
23	47	7T	Mapping5Fingers	1	0.240475
23	47	7T	Mapping5Fingers	1	0.137346
23	47	7T	Mapping5Fingers	1	0.0410713
23	47	7T	Mapping5Fingers	1	0.139335
23	47	7T	Mapping5Fingers	1	0.264087
23	47	7T	Mapping5Fingers	1	0.340105
23	47	7T	Mapping5Fingers	1	0.181866
23	47	7T	Mapping5Fingers	1	0.104901
23	47	7T	Mapping5Fingers	1	0.0572354
23	47	7T	Mapping5Fingers	1	0.178585
23	47	7T	Mapping5Fingers	1	0.307567
23	47	7T	Mapping5Fingers	1	0.383735
23	47	7T	Mapping5Fingers	1	0.274668
23	47	7T	Mapping5Fingers	1	0.111518
23	47	7T	Mapping5Fingers	1	0.0525869
23	47	7T	Mapping5Fingers	1	0.199303
23	47	7T	Mapping5Fingers	1	0.323313
23	47	7T	Mapping5Fingers	1	0.315852
23	47	7T	Mapping5Fingers	1	0.249975
23	47	7T	Mapping5Fingers	1	0.172855
23	47	7T	Mapping5Fingers	1	0.0435049
23	47	7T	Mapping5Fingers	1	0.147897
23	47	7T	Mapping5Fingers	1	0.32791
23	47	7T	Mapping5Fingers	1	0.36576
23	47	7T	Mapping5Fingers	1	0.36547
23	47	7T	Mapping5Fingers	1	0.298117
23	47	7T	Mapping5Fingers	1	0.223481
23	47	7T	Mapping5Fingers	1	0.0589002
23	47	7T	Mapping5Fingers	1	0.111262
23	47	7T	Mapping5Fingers	1	0.216096
23	47	7T	Mapping5Fingers	1	0.342964
23	47	7T	Mapping5Fingers	1	0.280323
23	47	7T	Mapping5Fingers	1	0.265454
23	47	7T	Mapping5Fingers	1	0.201113
23	47	7T	Mapping5Fingers	1	0.192383
23	47	7T	Mapping5Fingers	1	0.0782836
23	47	7T	Mapping5Fingers	1	0.174621
23	47	7T	Mapping5Fingers	1	0.277455
23	47	7T	Mapping5Fingers	1	0.385079
23	47	7T	Mapping5Fingers	1	0.370845
23	47	7T	Mapping5Fingers	1	0.340985
23	47	7T	Mapping5Fingers	1	0.202228
23	47	7T	Mapping5Fingers	1	0.12354
23	47	7T	Mapping5Fingers	1	0.07909
23	47	7T	Mapping5Fingers	1	0.0930719
23	47	7T	Mapping5Fingers	1	0.197757
23	47	7T	Mapping5Fingers	1	0.31022
23	47	7T	Mapping5Fingers	1	0.393558
23	47	7T	Mapping5Fingers	1	0.370069
23	47	7T	Mapping5Fingers	1	0.253987
23	47	7T	Mapping5Fingers	1	0.176523
23	47	7T	Mapping5Fingers	1	0.0543336
23	47	7T	Mapping5Fingers	1	0.18473
23	47	7T	Mapping5Fingers	1	0.294201
23	47	7T	Mapping5Fingers	1	0.263016
23	47	7T	Mapping5Fingers	1	0.181528
23	47	7T	Mapping5Fingers	1	0.148063
23	47	7T	Mapping5Fingers	1	0.211461
23	47	7T	Mapping5Fingers	1	0.121532
23	47	7T	Mapping5Fingers	1	0.248418
23	47	7T	Mapping5Fingers	1	0.297821
23	47	7T	Mapping5Fingers	1	0.140203
23	47	7T	Mapping5Fingers	1	0.0766985
23	47	7T	Mapping5Fingers	1	0.0542942
23	47	7T	Mapping5Fingers	1	0.179594
23	47	7T	Mapping5Fingers	1	0.212675
23	47	7T	Mapping5Fingers	1	0.291396
23	47	7T	Mapping5Fingers	1	0.346912
23	47	7T	Mapping5Fingers	1	0.218202
23	47	7T	Mapping5Fingers	1	0.132693
23	47	7T	Mapping5Fingers	1	0.114524
23	47	7T	Mapping5Fingers	1	0.239314
23	47	7T	Mapping5Fingers	1	0.27015
23	47	7T	Mapping5Fingers	1	0.301666
23	47	7T	Mapping5Fingers	1	0.390298
23	47	7T	Mapping5Fingers	1	0.368545
23	47	7T	Mapping5Fingers	1	0.285895
23	47	7T	Mapping5Fingers	1	0.201598
23	47	7T	Mapping5Fingers	1	0.118685
23	47	7T	Mapping5Fingers	1	0.0437331
23	47	7T	Mapping5Fingers	1	0.132489
23	47	7T	Mapping5Fingers	1	0.258508
23	47	7T	Mapping5Fingers	1	0.339577
23	47	7T	Mapping5Fingers	1	0.424442
23	47	7T	Mapping5Fingers	1	0.409811
23	47	7T	Mapping5Fingers	1	0.283246
23	47	7T	Mapping5Fingers	1	0.199044
23	47	7T	Mapping5Fingers	1	0.18047
23	47	7T	Mapping5Fingers	1	0.0542622
23	47	7T	Mapping5Fingers	1	0.0978228
23	47	7T	Mapping5Fingers	1	0.0711262
23	47	7T	Mapping5Fingers	1	0.125886
23	47	7T	Mapping5Fingers	1	0.245002
23	47	7T	Mapping5Fingers	1	0.303696
23	47	7T	Mapping5Fingers	1	0.270125
23	47	7T	Mapping5Fingers	1	0.224433
23	47	7T	Mapping5Fingers	1	0.16073
[truncated: 793 more rows]
